# Supplementary material for: Quantitative Proteomics Reveals Common and Specific Responses of a Marine Diatom Thalassiosira pseudonana to Different Macronutrient Deficiencies
Source: Front Microbiol. 2018 Nov 14;9:2761. doi: 10.3389/fmicb.2018.02761 (PMC6246746; doi:10.3389/fmicb.2018.02761)
Supplement: Supplementary file 3 [file Table_3.XLSX]

## Sheet: combine_quant_no_merge
Table S3. Quantitative analysis data of high-confidence proteins (unique peptide≥2) identified in T. pseudonana.
Accession Number	Unique Peptide Number	Unique Spectrum Number	Sameset	Ratio_Control_2_114/Control_1_113	Quant_Num_Control_2_114/Control_1_113	Qvalue_Control_2_114/Control_1_113	Ratio_-N_2_116/-N_1_115	Quant_Num_-N_2_116/-N_1_115	Qvalue_-N_2_116/-N_1_115	Ratio_-P_2_118/-P_1_117	Quant_Num_-P_2_118/-P_1_117	Qvalue_-P_2_118/-P_1_117	Ratio_-Si_2_121/-Si_1_119	Quant_Num_-Si_2_121/-Si_1_119	Qvalue_-Si_2_121/-Si_1_119	Ratio_-N_1_115/Control_1_113	Quant_Num_-N_1_115/Control_1_113	Qvalue_-N_1_115/Control_1_113	Ratio_-N_1_115/Control_2_114	Quant_Num_-N_1_115/Control_2_114	Qvalue_-N_1_115/Control_2_114	Ratio_-N_2_116/Control_1_113	Quant_Num_-N_2_116/Control_1_113	Qvalue_-N_2_116/Control_1_113	Ratio_-N_2_116/Control_2_114	Quant_Num_-N_2_116/Control_2_114	Qvalue_-N_2_116/Control_2_114	Ratio_-P_1_117/Control_1_113	Quant_Num_-P_1_117/Control_1_113	Qvalue_-P_1_117/Control_1_113	Ratio_-P_1_117/Control_2_114	Quant_Num_-P_1_117/Control_2_114	Qvalue_-P_1_117/Control_2_114	Ratio_-P_2_118/Control_1_113	Quant_Num_-P_2_118/Control_1_113	Qvalue_-P_2_118/Control_1_113	Ratio_-P_2_118/Control_2_114	Quant_Num_-P_2_118/Control_2_114	Qvalue_-P_2_118/Control_2_114	Ratio_-Si_1_119/Control_1_113	Quant_Num_-Si_1_119/Control_1_113	Qvalue_-Si_1_119/Control_1_113	Ratio_-Si_1_119/Control_2_114	Quant_Num_-Si_1_119/Control_2_114	Qvalue_-Si_1_119/Control_2_114	Ratio_-Si_2_121/Control_1_113	Quant_Num_-Si_2_121/Control_1_113	Qvalue_-Si_2_121/Control_1_113	Ratio_-Si_2_121/Control_2_114
XP_002286885	3	4	-	1.084	4	0.786	1.047	3	0.881	1.078	4	0.862	1.036	3	0.894	1.251	4	0.161	1.231	3	0.388	1.384	4	0.059	1.262	4	0.191	1.093	4	0.765	1.027	3	0.968	1.167	4	0.447	1.178	3	0.663	1.45	3	0.071	1.218	4	0.197	1.411	3	0.059	1.129
XP_002292943	7	32	-	1.075	29	0.024	1.111	31	0.017	1.088	29	0.401	0.959	30	0.299	0.907	32	0.025	0.818	30	0.001	1	31	1	0.927	32	0.169	0.599	32	0.001	0.602	31	0.001	0.666	32	0.001	0.691	30	0.001	1.202	30	0.006	1.147	32	0.137	1.116	31	0.059	1.091
XP_002291077	6	39	-	1.006	36	0.977	1.017	37	0.804	1.03	37	0.872	0.945	38	0.107	0.793	39	0.001	0.821	39	0.002	0.796	38	0.001	0.814	39	0.002	0.531	38	0.001	0.552	38	0.001	0.545	39	0.001	0.57	39	0.001	0.872	38	0.023	0.84	35	0.003	0.837	39	0.002	0.873
XP_002291291	4	5	-	1.004	4	0.994	0.997	5	0.993	0.928	4	0.687	0.872	5	0.258	1.402	5	0.025	1.157	5	0.694	1.37	5	0.058	1.144	5	0.682	0.826	5	0.244	0.609	4	0.008	0.809	5	0.295	0.679	3	0.132	1.216	5	0.164	1.006	5	0.99	1.089	4	0.597	1.017
YP_874498	23	1388	-	1.037	1315	0.004	0.965	1327	0.003	0.967	1272	0.009	1.145	1328	0.001	0.654	1375	0.001	0.631	1382	0.001	0.647	1369	0.001	0.612	1379	0.001	0.926	1344	0.001	0.884	1344	0.001	0.902	1338	0.001	0.851	1317	0.001	1.003	1271	0.947	0.959	1317	0.001	1.138	1270	0.001	1.082
XP_002297476	11	26	-	1.015	20	0.785	0.987	25	0.819	1.02	25	0.897	1.024	24	0.691	1.413	24	0.001	1.345	23	0.001	1.332	24	0.001	1.311	24	0.001	1.224	24	0.001	1.178	23	0.001	1.287	24	0.001	1.23	22	0.001	0.896	25	0.03	0.857	26	0.005	0.924	25	0.111	0.914
XP_002293057	13	25	-	1.013	24	0.952	1.062	24	0.053	0.988	23	0.96	0.994	22	0.938	0.84	25	0.001	0.828	25	0.002	0.885	24	0.006	0.879	24	0.003	0.848	25	0.003	0.84	25	0.003	0.837	25	0.001	0.833	25	0.003	0.773	25	0.001	0.764	25	0.001	0.804	23	0.001	0.797
XP_002288139	9	10	-	0.975	10	0.807	1.02	9	0.861	1.077	10	0.495	0.954	10	0.459	1.13	10	0.226	1.083	9	0.274	1.157	10	0.121	1.173	10	0.058	1.098	10	0.231	1.109	10	0.131	1.093	8	0.315	1.11	8	0.291	1.259	10	0.003	1.266	10	0.001	1.18	10	0.046	1.192
XP_002288251	5	7	-	0.928	7	0.271	1.033	7	0.791	1.011	6	0.98	1.06	5	0.665	1.884	7	0.002	1.986	7	0.004	1.913	7	0.002	2.036	7	0.004	1.434	7	0.001	1.521	7	0.001	1.396	7	0.002	1.486	7	0.004	0.967	7	0.772	1.021	7	0.868	1.003	7	0.988	1.052
XP_002291468	5	14	-	0.957	12	0.694	1.268	14	0.59	0.956	13	0.527	1.112	14	0.315	1.278	14	0.207	1.402	14	0.177	1.588	14	0.016	1.938	13	0.002	1.448	14	0.064	1.601	14	0.057	1.4	14	0.109	1.552	14	0.098	0.797	14	0.015	0.878	14	0.265	0.914	13	0.445	0.969
XP_002288897	2	2	-	0.975	2	0.971	0.96	2	0.925	1.114	2	0.852	1.012	2	0.977	1.46	2	0.331	1.461	2	0.369	1.371	2	0.462	1.39	2	0.441	0.991	2	0.99	1.001	2	0.999	1.094	2	0.91	1.108	2	0.906	1.026	2	0.961	1.032	2	0.955	1.022	2	0.971	1.035
XP_002292407	3	4	-	1.014	4	0.977	1.031	4	0.906	0.953	4	0.892	0.954	4	0.899	1.1	4	0.652	1.061	4	0.88	1.113	4	0.697	0.926	3	0.802	1.079	4	0.812	1.196	3	0.582	1.106	3	0.809	1.126	3	0.803	1.128	4	0.792	1.093	4	0.833	1.158	3	0.451	1.023
XP_002295084	2	3	-	0.975	3	0.97	0.915	3	0.663	1.034	3	0.968	1.023	3	0.937	1.279	3	0.355	1.278	3	0.295	1.144	3	0.775	1.16	3	0.574	0.941	3	0.921	0.95	3	0.925	0.964	3	0.967	0.976	3	0.968	1.109	3	0.724	1.115	3	0.656	1.115	3	0.672	1.132
XP_002295840	9	10	-	0.9	10	0.281	1.052	10	0.656	0.969	8	0.802	0.909	10	0.034	0.703	10	0.005	0.809	9	0.006	0.727	10	0.005	0.837	9	0.018	0.705	10	0.007	0.771	10	0.004	0.681	10	0.003	0.747	10	0.007	0.862	9	0.027	0.909	10	0.073	0.746	10	0.005	0.844
XP_002286571	10	103	-	1.085	102	0.004	1.081	95	0.003	0.993	99	0.973	1.101	101	0.001	0.654	102	0.001	0.601	103	0.001	0.736	103	0.001	0.678	101	0.001	0.938	99	0.008	0.831	101	0.001	0.92	101	0.002	0.818	103	0.001	2.034	103	0.001	1.822	103	0.001	2.215	103	0.001	1.992
XP_002296218	12	24	-	0.893	24	0.072	0.938	24	0.095	1.032	24	0.906	1.346	24	0.002	1.285	23	0.001	1.318	23	0.001	1.188	23	0.001	1.29	23	0.001	1.19	23	0.002	1.256	24	0.002	1.232	23	0.002	1.337	23	0.001	0.615	23	0.001	0.688	22	0.001	0.792	22	0.001	0.881
XP_002292108	23	72	-	0.993	67	0.951	1.021	70	0.747	0.933	70	0.009	1.101	72	0.001	0.536	71	0.001	0.547	72	0.001	0.553	71	0.001	0.565	72	0.001	1.146	70	0.001	1.163	70	0.001	1.057	72	0.062	1.066	68	0.018	0.807	68	0.001	0.807	70	0.001	0.864	68	0.001	0.872
XP_002291427	2	4	-	0.959	4	0.895	1.032	4	0.903	0.942	4	0.821	1.006	4	0.982	0.947	4	0.832	0.966	4	0.92	0.96	4	0.887	0.908	3	0.743	1.147	3	0.682	1.207	4	0.377	1.098	4	0.75	1.131	4	0.684	0.89	4	0.471	0.979	3	0.95	0.882	4	0.375	0.906
XP_002288459	4	12	-	1.023	12	0.758	1.102	12	0.114	1.039	12	0.891	1.077	12	0.392	1.084	12	0.322	1.035	12	0.799	1.171	12	0.046	1.179	11	0.02	1	12	1	0.962	12	0.842	1.029	12	0.913	1.094	10	0.37	1.266	11	0.001	1.221	11	0.005	1.241	11	0.005	1.241
XP_002289138	12	104	-	1.039	99	0.345	1.08	89	0.007	1.032	98	0.535	0.883	94	0.001	0.484	101	0.001	0.491	100	0.001	0.555	100	0.001	0.536	101	0.001	0.717	100	0.001	0.701	100	0.001	0.758	101	0.001	0.718	102	0.001	1.592	104	0.001	1.515	102	0.001	1.397	100	0.001	1.306
XP_002289229	2	2	-	0.817	2	0.443	0.895	2	0.742	1.115	2	0.849	0.857	2	0.586	1.398	2	0.411	1.67	2	0.185	1.225	2	0.685	1.483	2	0.324	0.757	2	0.6	0.913	2	0.913	0.836	2	0.78	1.012	2	0.992	1.151	2	0.762	1.382	2	0.398	0.972	2	0.96	1.177
XP_002288570	5	6	-	1.044	6	0.774	1.146	5	0.129	0.97	4	0.955	0.974	6	0.906	1.073	5	0.647	1.018	5	0.945	1.225	6	0.075	1.192	5	0.21	1.075	6	0.66	0.969	5	0.925	1.026	6	0.94	0.971	6	0.926	1.252	5	0.056	1.131	6	0.206	1.158	6	0.15	1.096
XP_002293992	4	13	-	0.974	12	0.663	1.057	12	0.382	0.961	13	0.837	0.901	13	0.035	1.103	13	0.019	1.111	12	0.034	1.111	13	0.184	1.076	10	0.256	1.412	13	0.001	1.474	13	0.001	1.344	13	0.001	1.408	13	0.001	1.353	13	0.001	1.408	13	0.001	1.226	12	0.001	1.258
XP_002286849	2	2	-	1.003	2	0.994	1.081	2	0.845	1.108	2	0.865	1.014	2	0.975	0.878	2	0.814	0.858	2	0.785	0.936	2	0.914	0.921	2	0.882	0.985	2	0.983	0.966	2	0.974	1.081	2	0.925	1.064	2	0.944	1.065	2	0.915	1.042	2	0.946	1.065	2	0.904	1.046
XP_002286630	2	2	-	0.914	2	0.831	0.992	2	0.989	1.016	2	0.995	0.812	2	0.443	1.007	2	0.993	1.084	2	0.909	0.99	2	0.985	1.07	2	0.904	1.078	2	0.921	1.161	2	0.842	1.084	2	0.921	1.172	2	0.845	1.019	2	0.974	1.093	2	0.87	0.818	2	0.589	0.878
XP_002289702	10	17	-	0.975	16	0.904	1.013	16	0.911	1.048	17	0.69	1.004	17	0.981	1.179	17	0.015	1.22	15	0.001	1.236	15	0.001	1.243	16	0.001	1.12	17	0.197	1.162	17	0.009	1.162	17	0.02	1.213	15	0.001	0.917	16	0.144	0.92	17	0.216	0.877	17	0.015	0.908
XP_002287676	18	56	-	1.016	53	0.938	0.911	55	0.009	1.023	53	0.794	0.87	51	0.001	1.09	54	0.004	1.095	54	0.002	0.981	56	0.845	0.982	56	0.795	1.089	55	0.01	1.082	54	0.015	1.141	52	0.001	1.124	54	0.002	1.129	54	0.001	1.103	54	0.004	0.963	56	0.248	0.967
XP_002292881	4	4	-	0.955	4	0.903	1.056	4	0.791	0.923	4	0.651	0.934	3	0.768	1	4	1	1.025	4	0.939	1.037	4	0.898	1.073	4	0.755	0.818	3	0.444	0.884	4	0.646	0.785	4	0.168	0.812	4	0.319	0.87	4	0.467	0.893	4	0.498	0.876	4	0.346	0.904
XP_002288339	6	21	-	0.984	21	0.918	1.137	20	0.038	1.145	19	0.241	0.959	20	0.532	0.32	20	0.001	0.295	21	0.001	0.352	21	0.001	0.354	21	0.001	0.408	19	0.001	0.387	20	0.001	0.424	20	0.001	0.465	18	0.001	0.569	21	0.001	0.567	21	0.001	0.529	20	0.001	0.548
XP_002293948	6	12	-	1.051	12	0.429	1.082	9	0.425	0.914	12	0.491	0.912	12	0.104	0.859	9	0.026	0.765	10	0.008	0.926	10	0.248	0.905	11	0.114	0.947	11	0.502	0.88	11	0.041	0.907	12	0.17	0.852	12	0.043	1.216	10	0.002	1.104	11	0.039	1.106	12	0.061	1.035
XP_002286746	15	96	-	0.987	89	0.949	1.035	91	0.146	1.037	95	0.429	1.057	93	0.009	0.892	92	0.001	0.921	94	0.002	0.923	89	0.005	0.917	95	0.001	0.963	89	0.308	1.018	95	0.849	0.974	94	0.541	1.031	94	0.714	0.974	93	0.417	1.028	94	0.402	1.011	94	0.82	1.063
XP_002288193	2	2	-	1.003	2	0.994	0.992	2	0.989	0.878	2	0.774	1.003	2	0.994	1.209	2	0.706	1.186	2	0.758	1.189	2	0.739	1.17	2	0.756	1.133	2	0.872	1.111	2	0.893	0.985	2	0.985	0.969	2	0.973	1.175	2	0.724	1.149	2	0.779	1.17	2	0.707	1.145
XP_002293591	6	14	-	0.96	13	0.351	1.006	13	0.96	1.06	14	0.083	0.995	14	0.948	0.708	14	0.001	0.768	14	0.007	0.736	13	0.001	0.746	14	0.003	0.699	14	0.001	0.76	14	0.011	0.734	14	0.003	0.801	14	0.047	1.041	14	0.721	1.128	14	0.173	1.025	14	0.859	1.116
XP_002294319	13	33	-	1.108	31	0.004	0.97	32	0.443	1.025	32	0.764	1.246	32	0.001	0.818	33	0.001	0.744	33	0.001	0.776	33	0.001	0.711	33	0.001	0.688	33	0.001	0.628	33	0.001	0.708	33	0.001	0.648	33	0.001	0.527	32	0.001	0.461	33	0.001	0.65	33	0.001	0.593
XP_002288259	5	17	-	1.012	15	0.943	1.006	17	0.985	0.963	16	0.696	0.955	16	0.478	0.945	16	0.252	0.878	13	0.008	0.935	16	0.408	0.9	16	0.155	1.256	16	0.001	1.242	17	0.002	1.251	17	0.003	1.211	17	0.002	0.987	17	0.873	0.949	17	0.444	0.984	16	0.759	0.893
XP_002292269	6	19	-	1.008	18	0.985	1.075	19	0.079	1.022	17	0.965	1.101	19	0.015	0.846	16	0.002	0.862	19	0.022	0.877	18	0.05	0.92	19	0.389	0.625	16	0.001	0.678	19	0.002	0.681	19	0.002	0.685	19	0.003	0.829	15	0.001	0.876	19	0.029	0.899	15	0.001	0.954
XP_002288140	2	4	-	1.019	4	0.967	0.961	4	0.87	1.05	3	0.934	1.129	4	0.314	1.01	4	0.977	0.967	4	0.91	0.95	4	0.846	0.921	4	0.708	0.847	4	0.397	0.818	4	0.331	0.795	4	0.19	0.857	3	0.694	0.941	4	0.756	0.906	4	0.632	1.045	4	0.823	1.014
XP_002288271	21	46	-	0.976	45	0.561	1.006	43	0.925	1.005	44	0.98	0.916	44	0.001	1.243	41	0.001	1.221	46	0.001	1.228	44	0.001	1.243	44	0.001	1.196	45	0.001	1.178	46	0.001	1.151	43	0.001	1.175	45	0.001	1.257	46	0.001	1.254	46	0.001	1.134	44	0.001	1.157
XP_002296425	4	5	-	0.985	5	0.968	1.063	5	0.707	0.995	5	0.995	0.913	4	0.525	0.923	4	0.696	0.921	4	0.729	1.031	3	0.935	1.015	4	0.954	1.157	5	0.614	1.156	5	0.601	1.14	5	0.537	1.052	4	0.912	0.707	5	0.015	0.704	5	0.04	0.75	4	0.041	0.762
XP_002289022	7	8	-	0.95	7	0.586	0.979	8	0.924	0.91	8	0.848	0.912	7	0.163	1.049	7	0.664	1.067	7	0.572	0.94	8	0.658	0.964	8	0.792	0.929	8	0.488	0.949	8	0.724	0.837	8	0.082	0.859	8	0.087	1.154	7	0.065	1.137	8	0.063	1.007	7	0.96	1.036
XP_002289018	3	4	-	0.918	4	0.555	1.055	4	0.793	0.966	3	0.96	0.836	4	0.101	0.793	4	0.147	0.845	4	0.358	0.821	4	0.271	0.884	4	0.533	0.678	4	0.035	0.781	3	0.366	0.661	4	0.02	0.711	4	0.071	0.967	3	0.918	1.06	4	0.782	0.815	4	0.136	0.877
XP_002290879	4	6	-	1.143	6	0.041	1.063	5	0.648	0.941	5	0.688	0.894	6	0.148	0.602	6	0.018	0.515	6	0.004	0.695	6	0.022	0.601	6	0.005	0.556	6	0.002	0.479	6	0.001	0.558	6	0.001	0.482	6	0.001	0.974	6	0.852	0.836	6	0.067	0.828	5	0.078	0.741
XP_002288783	4	8	-	0.998	7	0.994	1.096	8	0.195	0.954	8	0.547	0.956	7	0.622	0.959	8	0.655	0.972	8	0.866	1.033	8	0.803	1.021	7	0.883	1.516	8	0.001	1.546	8	0.001	1.432	8	0.001	1.574	6	0.003	0.817	7	0.016	0.86	8	0.084	0.818	8	0.004	0.835
XP_002289232	2	2	-	1.034	2	0.957	0.977	2	0.961	0.9	2	0.86	0.875	2	0.667	1.547	2	0.248	1.465	2	0.363	1.489	2	0.313	1.422	2	0.397	1.184	2	0.799	1.127	2	0.877	1.056	2	0.949	1.008	2	0.995	1.085	2	0.882	1.029	2	0.961	0.961	2	0.95	0.915
XP_002292102	2	3	-	1.031	3	0.945	1.108	3	0.575	0.943	3	0.897	1.03	3	0.911	1.233	3	0.338	1.168	3	0.566	1.339	3	0.232	1.283	3	0.285	1.301	3	0.276	1.242	3	0.454	1.215	3	0.467	1.164	3	0.705	0.963	3	0.916	0.918	3	0.748	0.978	3	0.951	0.936
XP_002295256	3	4	-	0.983	4	0.973	1.024	4	0.93	0.951	4	0.876	0.916	4	0.532	0.888	3	0.647	0.863	3	0.594	0.896	3	0.728	1.003	4	0.994	1.252	4	0.211	1.253	4	0.255	1.179	4	0.4	1.085	3	0.885	1.487	4	0.015	1.58	3	0.035	1.35	4	0.08	1.489
XP_002287821	3	6	-	0.922	6	0.342	0.844	6	0.018	0.894	6	0.461	0.92	6	0.309	1.817	5	0.001	1.956	5	0.001	1.424	6	0.004	1.526	6	0.003	1.522	6	0.002	1.624	6	0.001	1.402	5	0.017	1.444	6	0.007	1.325	6	0.023	1.408	6	0.019	1.198	6	0.047	1.284
XP_002287091	2	2	-	0.896	2	0.751	0.973	2	0.952	0.968	2	0.976	0.879	2	0.664	1.533	2	0.258	1.669	2	0.186	1.458	2	0.346	1.609	2	0.219	1.217	2	0.755	1.337	2	0.607	1.167	2	0.821	1.287	2	0.698	1.378	2	0.382	1.509	2	0.244	1.189	2	0.666	1.313
XP_002289886	4	5	-	1.097	5	0.865	0.89	5	0.582	0.998	5	0.999	1.027	3	0.927	1.214	5	0.276	1.081	5	0.662	1.126	4	0.578	0.956	5	0.81	0.982	5	0.956	0.961	4	0.925	1.028	4	0.946	0.804	4	0.291	0.997	5	0.99	0.891	5	0.393	0.955	4	0.815	0.9
XP_002293393	2	2	-	0.59	2	0.368	1.459	2	0.387	1.273	2	0.383	1.265	2	0.378	0.752	2	0.68	1.257	2	0.647	1.084	2	0.896	1.815	2	0.269	0.758	2	0.862	1.264	2	0.72	0.955	2	0.977	1.599	2	0.299	0.551	2	0.194	0.924	2	0.886	0.696	2	0.471	1.157
XP_002292629	6	12	-	1.012	10	0.959	1.077	11	0.131	1.061	11	0.511	0.974	12	0.768	0.821	10	0.003	0.913	12	0.496	0.907	11	0.363	0.924	12	0.46	0.931	10	0.414	1.021	12	0.937	0.964	11	0.686	1.051	11	0.87	0.899	12	0.2	0.996	12	0.987	0.884	10	0.015	0.922
XP_002295148	9	20	-	1.032	20	0.743	1.009	19	0.946	0.949	19	0.687	0.999	18	0.99	0.945	20	0.604	0.897	20	0.32	0.959	20	0.74	0.918	20	0.502	0.88	19	0.09	0.836	19	0.039	0.846	19	0.034	0.806	19	0.022	0.983	20	0.858	0.934	20	0.442	0.963	20	0.433	0.92
XP_002288310	2	3	-	1.023	3	0.967	1.034	3	0.918	1.036	3	0.973	0.907	3	0.613	1.012	3	0.981	0.97	3	0.945	1.032	3	0.933	0.997	3	0.994	0.993	3	0.985	0.955	3	0.935	1.018	3	0.978	0.983	3	0.987	1.119	3	0.64	1.073	3	0.8	1.002	3	0.991	0.965
XP_002287870	10	30	-	1.007	28	0.968	1.011	27	0.9	1.028	28	0.83	0.933	30	0.02	0.876	30	0.001	0.851	30	0.001	0.863	30	0.004	0.867	29	0.008	0.849	30	0.001	0.829	30	0.002	0.834	30	0.001	0.818	30	0.002	1.185	30	0.001	1.137	29	0.001	1.092	28	0.001	1.067
XP_002295915	3	4	-	0.918	3	0.685	1.015	3	0.964	1.085	3	0.785	0.996	4	0.989	0.693	4	0.036	0.726	4	0.077	0.729	4	0.067	0.772	4	0.198	0.752	4	0.109	0.793	4	0.241	0.775	4	0.144	0.82	4	0.359	0.864	3	0.5	0.922	3	0.764	0.823	4	0.157	0.872
XP_002287032	29	84	-	0.997	78	0.978	1.117	79	0.003	1.047	78	0.027	1.008	82	0.909	0.808	83	0.001	0.799	83	0.001	0.877	82	0.001	0.881	83	0.001	0.654	82	0.001	0.649	82	0.001	0.697	82	0.001	0.687	83	0.001	1.034	78	0.12	1.027	78	0.238	1.024	79	0.232	1.018
XP_002290358	2	3	-	0.935	3	0.893	0.989	3	0.985	0.963	3	0.957	0.868	3	0.477	1.089	3	0.914	1.139	3	0.757	1.058	3	0.906	1.118	3	0.697	1.045	3	0.949	1.099	3	0.835	0.997	3	0.995	1.053	3	0.93	1.172	3	0.839	1.232	3	0.646	1	3	0.999	1.055
XP_002294515	3	3	-	0.954	3	0.903	1.08	3	0.737	0.987	3	0.994	0.987	3	0.966	1.145	3	0.581	1.173	3	0.552	1.212	3	0.442	1.256	3	0.334	1.162	3	0.639	1.198	3	0.574	1.135	3	0.73	1.175	3	0.67	1.215	3	0.342	1.249	3	0.29	1.182	3	0.378	1.224
YP_874600	3	8	-	1.072	6	0.465	1.083	8	0.811	1.129	8	0.429	0.986	6	0.935	0.658	8	0.008	0.667	8	0.02	0.701	8	0.11	0.717	8	0.059	0.549	8	0.014	0.559	8	0.013	0.614	8	0.041	0.628	8	0.033	1.583	8	0.002	1.608	8	0.001	1.539	8	0.003	1.575
XP_002291747	6	11	-	0.975	11	0.968	0.983	11	0.921	0.985	11	0.991	1.003	10	0.978	1.093	11	0.261	1.103	11	0.412	1.066	11	0.559	1.08	11	0.494	1.279	11	0.018	1.291	11	0.029	1.248	11	0.004	1.189	10	0.048	1.126	11	0.273	1.014	9	0.885	1.051	11	0.774	1.024
XP_002287548	7	12	-	1.001	11	0.994	0.984	11	0.927	0.981	12	0.96	0.958	12	0.547	1.155	12	0.209	1.108	12	0.498	1.078	12	0.384	1.046	12	0.71	1.095	12	0.117	1.058	12	0.485	1.064	12	0.639	1.032	12	0.888	1.406	12	0.002	1.353	12	0.003	1.331	12	0.006	1.291
XP_002292604	4	6	-	1.055	5	0.744	0.977	6	0.9	0.999	5	0.999	0.909	4	0.469	1.468	6	0.007	1.39	6	0.026	1.407	6	0.005	1.348	6	0.019	1.267	6	0.114	1.208	6	0.249	1.21	6	0.258	1.159	6	0.448	1.458	6	0.002	1.386	6	0.005	1.322	6	0.005	1.265
XP_002292237	18	92	-	0.94	84	0.021	0.945	86	0.039	1.052	88	0.133	1.144	88	0.001	1.085	91	0.001	1.156	87	0.001	0.997	86	0.971	1.072	91	0.001	0.937	91	0.041	1.038	92	0.423	0.992	92	0.929	1.093	90	0.011	0.647	91	0.001	0.712	92	0.001	0.733	90	0.001	0.805
XP_002286659	4	10	-	1.008	9	0.974	0.954	10	0.753	1.108	10	0.628	1.06	10	0.676	1.52	10	0.005	1.531	10	0.012	1.426	10	0.002	1.451	10	0.003	1.303	10	0.181	1.32	10	0.172	1.43	10	0.004	1.547	9	0.001	1.137	10	0.147	1.144	10	0.142	1.254	9	0.006	1.217
XP_002289813	8	13	-	0.986	13	0.974	1.163	13	0.024	1.034	13	0.929	0.937	13	0.322	0.913	12	0.127	0.905	10	0.177	1.078	13	0.44	1.08	13	0.461	0.829	13	0.016	0.828	13	0.086	0.85	13	0.013	0.815	10	0.007	1.08	12	0.065	1.025	10	0.732	0.984	12	0.856	1.015
XP_002287366	2	3	-	1.125	3	0.462	1.022	3	0.948	1.021	3	0.977	1.003	3	0.993	1.318	3	0.207	1.142	3	0.646	1.316	3	0.229	1.156	3	0.584	1.367	3	0.183	1.196	3	0.583	1.382	3	0.156	1.213	3	0.55	1.212	3	0.427	1.057	3	0.849	1.195	3	0.381	1.051
XP_002287519	7	13	-	0.955	12	0.625	1.037	10	0.885	1.04	12	0.91	0.864	13	0.004	0.409	12	0.001	0.4	11	0.001	0.524	12	0.049	0.662	13	0.362	0.536	12	0.001	0.561	12	0.001	0.571	13	0.003	0.608	13	0.007	0.82	13	0.001	0.86	11	0.005	0.714	12	0.001	0.72
XP_002289751	5	36	-	1.004	33	0.987	0.839	33	0.003	0.782	32	0.009	0.913	32	0.001	1.205	35	0.001	1.181	34	0.001	1.022	36	0.601	0.985	33	0.739	1.778	34	0.001	1.675	35	0.001	1.418	36	0.001	1.4	35	0.001	0.986	36	0.858	0.982	34	0.697	0.943	36	0.285	0.915
XP_002287298	11	24	-	1.009	22	0.974	1.024	24	0.822	0.982	22	0.896	1.096	22	0.042	1.007	24	0.982	1.039	24	0.792	1.067	23	0.568	1.056	24	0.56	1.047	22	0.377	1.011	24	0.913	1.06	22	0.302	1.003	23	0.982	0.743	24	0.007	0.769	24	0.007	0.906	23	0.385	0.89
XP_002297066	2	2	-	1.074	2	0.887	1.026	2	0.954	0.954	2	0.968	1.358	2	0.189	1.114	2	0.853	1.015	2	0.982	1.125	2	0.837	1.035	2	0.952	1.066	2	0.935	0.977	2	0.981	1.008	2	0.995	0.926	2	0.931	0.704	2	0.337	0.643	2	0.208	0.944	2	0.911	0.866
XP_002291208	2	2	-	0.945	2	0.918	1.1	2	0.79	1.046	2	0.969	1.021	2	0.963	1.137	2	0.837	1.175	2	0.774	1.225	2	0.685	1.282	2	0.592	1.055	2	0.948	1.099	2	0.909	1.093	2	0.911	1.142	2	0.875	1.173	2	0.72	1.218	2	0.652	1.176	2	0.693	1.231
XP_002290364	2	3	-	1.016	3	0.977	1.066	3	0.802	0.998	3	0.999	0.924	3	0.719	1.456	3	0.087	1.406	3	0.131	1.53	3	0.056	1.488	3	0.078	1.456	3	0.109	1.411	3	0.17	1.44	3	0.105	1.4	3	0.189	1.333	3	0.156	1.289	3	0.22	1.217	3	0.286	1.179
XP_002295847	6	7	-	0.952	5	0.786	0.935	7	0.428	1.007	6	0.995	0.947	6	0.593	1.231	5	0.098	1.363	6	0.009	1.185	6	0.133	1.243	6	0.057	1.139	6	0.463	1.144	5	0.451	1.119	7	0.261	1.234	5	0.181	1.247	5	0.06	1.369	6	0.02	1.174	7	0.283	1.418
XP_002293904	8	19	-	0.975	19	0.774	0.941	19	0.178	1.055	19	0.609	0.923	19	0.17	1.341	18	0.001	1.34	18	0.001	1.218	17	0.001	1.256	16	0.001	1.081	18	0.275	1.089	18	0.138	1.091	19	0.365	1.044	17	0.694	1.24	18	0.001	1.245	18	0.001	1.09	19	0.367	1.13
XP_002289325	2	2	-	0.776	2	0.287	1.11	2	0.763	1.037	2	0.973	0.972	2	0.948	0.86	2	0.776	1.083	2	0.903	0.935	2	0.913	1.192	2	0.724	0.713	2	0.481	0.905	2	0.9	0.732	2	0.527	0.932	2	0.938	0.828	2	0.656	1.047	2	0.939	0.793	2	0.511	1.009
XP_002291480	2	10	-	1.136	10	0.004	1.07	10	0.186	1.063	9	0.712	0.913	10	0.151	0.874	8	0.058	0.72	7	0.004	0.819	7	0.037	0.735	10	0.001	0.464	10	0.001	0.402	10	0.001	0.573	8	0.001	0.492	8	0.001	1.3	10	0.002	1.123	10	0.084	1.166	10	0.002	1.015
XP_002293161	6	13	-	0.962	13	0.571	1.117	13	0.004	1.043	13	0.459	0.889	12	0.003	1.196	13	0.002	1.218	13	0.002	1.314	13	0.001	1.349	13	0.001	1.137	13	0.014	1.163	13	0.005	1.176	13	0.003	1.207	13	0.002	1.005	13	0.954	1.021	11	0.751	0.906	13	0.076	0.927
XP_002286645	2	3	-	0.995	3	0.994	0.984	3	0.962	0.991	3	0.995	1.046	3	0.859	1.388	3	0.137	1.363	3	0.206	1.339	3	0.196	1.33	3	0.21	1.437	3	0.123	1.421	3	0.159	1.41	3	0.127	1.4	3	0.236	1.26	3	0.247	1.242	3	0.407	1.296	3	0.148	1.287
XP_002288571	3	4	-	0.97	4	0.938	1.011	4	0.985	1.018	3	0.982	0.884	4	0.322	1.306	4	0.098	1.316	4	0.12	1.297	4	0.134	1.321	4	0.113	1.036	3	0.945	1.107	4	0.748	1.154	4	0.501	1.252	3	0.443	1.201	3	0.38	1.278	4	0.118	1.17	3	0.413	1.225
XP_002289861	4	10	-	0.98	9	0.938	0.997	10	0.993	1.104	10	0.091	0.971	9	0.809	1.354	9	0.019	1.452	9	0.006	1.229	10	0.172	1.301	10	0.063	1.124	7	0.246	1.358	9	0.002	1.225	7	0.035	1.469	9	0.002	1.079	9	0.24	1.159	9	0.031	0.956	7	0.632	1.078
XP_002287305	5	39	-	0.98	36	0.775	1.121	36	0.003	0.973	38	0.712	1.027	38	0.542	0.931	39	0.012	0.949	38	0.033	1.033	39	0.56	1.056	38	0.099	0.804	39	0.001	0.81	39	0.001	0.79	39	0.001	0.798	39	0.001	0.794	39	0.001	0.797	39	0.001	0.825	38	0.001	0.819
XP_002291046	3	5	-	1.077	4	0.649	0.941	5	0.646	0.937	5	0.687	1.002	5	0.994	0.887	5	0.347	0.828	5	0.165	0.815	5	0.141	0.772	5	0.063	0.79	5	0.124	0.745	5	0.049	0.734	5	0.025	0.694	5	0.023	0.694	5	0.143	0.652	5	0.104	0.609	4	0.002	0.647
XP_002294690	3	6	-	0.996	4	0.994	1.163	6	0.21	1.115	6	0.283	1.12	6	0.532	0.997	6	0.993	0.984	6	0.954	1.143	6	0.373	1.044	5	0.819	0.869	6	0.302	0.86	6	0.3	0.96	6	0.918	0.954	6	0.913	0.714	6	0.281	0.704	6	0.286	0.793	6	0.403	0.784
XP_002286784	4	6	-	0.984	6	0.967	0.934	6	0.472	0.952	5	0.925	1.001	6	0.994	1.116	5	0.395	1.254	5	0.095	1.079	6	0.589	1.084	6	0.533	1.14	5	0.417	1.184	5	0.298	0.921	6	0.598	0.925	6	0.726	1.075	6	0.494	1.073	6	0.539	1.086	4	0.617	1.07
XP_002289233	2	3	-	0.874	3	0.345	0.998	3	0.996	1.062	3	0.894	0.901	3	0.567	1.453	3	0.09	1.624	3	0.038	1.421	3	0.114	1.607	3	0.046	1.176	3	0.59	1.324	3	0.286	1.237	3	0.417	1.398	3	0.191	1.166	3	0.524	1.308	3	0.234	1.037	3	0.904	1.172
XP_002287615	2	2	-	0.979	2	0.975	0.998	2	0.998	0.985	2	0.995	0.917	2	0.798	1.46	2	0.33	1.46	2	0.369	1.434	2	0.376	1.447	2	0.363	1.801	2	0.402	1.81	2	0.223	1.756	2	0.38	1.772	2	0.176	1.28	2	0.54	1.282	2	0.548	1.158	2	0.736	1.166
XP_002291322	2	3	-	0.926	3	0.74	1.05	3	0.87	1.035	3	0.96	0.801	3	0.131	1.687	3	0.023	1.79	3	0.024	1.751	3	0.02	1.868	3	0.023	1.249	3	0.38	1.328	3	0.281	1.28	3	0.313	1.366	3	0.231	1.543	3	0.04	1.636	3	0.024	1.22	3	0.28	1.293
XP_002289792	2	3	-	1.251	3	0.051	1.132	3	0.46	1.282	3	0.257	0.825	3	0.481	0.787	3	0.814	0.618	3	0.581	0.88	3	0.91	0.695	3	0.691	0.727	3	0.7	0.572	3	0.43	0.923	3	0.935	0.729	3	0.645	1.105	3	0.69	0.867	3	0.641	0.927	3	0.917	0.729
XP_002294390	3	7	-	1.03	5	0.918	0.975	7	0.864	0.958	7	0.925	0.844	6	0.026	1.504	6	0.001	1.394	7	0.004	1.397	7	0.003	1.348	7	0.005	1.353	6	0.014	1.232	7	0.04	1.216	7	0.039	1.173	7	0.141	1.524	6	0.001	1.462	6	0.003	1.307	5	0.017	1.276
XP_002295873	3	16	-	0.928	15	0.652	0.913	14	0.011	1.005	15	0.994	1.07	16	0.048	1.145	14	0.002	1.124	15	0.146	0.911	16	0.214	0.985	15	0.817	0.798	15	0.015	0.782	15	0.077	0.783	16	0.004	0.866	16	0.446	1.627	15	0.001	1.596	13	0.001	1.674	16	0.001	1.75
XP_002286013	6	11	-	1.047	11	0.785	1.004	11	0.975	1.108	11	0.291	1.067	11	0.398	1.363	11	0.001	1.28	11	0.001	1.303	10	0.001	1.242	10	0.002	1.06	11	0.639	1.004	9	0.987	1.163	11	0.014	1.045	10	0.731	0.96	11	0.762	0.899	11	0.134	1.014	11	0.938	0.949
XP_002292476	6	12	-	0.973	11	0.903	0.931	10	0.529	0.956	10	0.833	0.899	12	0.192	2.215	11	0.001	2.181	12	0.001	1.944	10	0.001	1.797	12	0.001	2.015	11	0.001	2.125	11	0.001	2.06	11	0.001	2.031	10	0.001	0.999	12	0.995	1.047	12	0.566	0.881	12	0.079	0.93
XP_002286119	12	41	-	1.083	38	0.004	1.064	39	0.029	0.993	39	0.973	0.922	41	0.002	1.475	41	0.001	1.358	41	0.001	1.588	39	0.001	1.433	41	0.001	0.916	41	0.037	0.852	39	0.001	0.938	37	0.078	0.858	39	0.001	1.387	39	0.001	1.272	41	0.001	1.294	39	0.001	1.163
XP_002286609	2	2	-	0.969	2	0.961	1.01	2	0.988	0.963	2	0.973	0.901	2	0.756	0.986	2	0.987	0.999	2	0.999	0.984	2	0.978	1.003	2	0.995	1.432	2	0.433	1.454	2	0.445	1.365	2	0.527	1.391	2	0.549	0.92	2	0.879	0.93	2	0.895	0.82	2	0.596	0.832
XP_002296542	4	7	-	1.085	6	0.332	1.158	7	0.17	1.087	7	0.76	1.045	6	0.701	1.252	5	0.076	1.191	5	0.201	1.405	7	0.03	1.393	7	0.019	1.117	7	0.775	1.103	7	0.741	1.203	7	0.369	1.192	7	0.379	1.07	5	0.617	0.979	6	0.889	1.101	5	0.403	1.017
XP_002288125	3	3	-	0.821	3	0.086	0.984	3	0.962	0.9	3	0.628	1.107	3	0.842	0.999	3	0.997	1.194	3	0.491	0.97	3	0.936	1.168	3	0.551	2.956	3	0.02	3.544	3	0.008	2.636	3	0.025	3.172	3	0.011	0.978	3	0.947	1.168	3	0.492	1.05	3	0.936	1.259
XP_002288173	27	99	-	0.975	94	0.663	1.032	94	0.126	0.991	90	0.946	1.153	92	0.001	1.411	97	0.001	1.432	97	0.001	1.411	97	0.001	1.452	97	0.001	1.114	95	0.001	1.146	97	0.001	1.147	94	0.001	1.147	95	0.001	0.727	97	0.001	0.75	99	0.001	0.861	92	0.001	0.879
XP_002295303	2	3	-	0.862	3	0.269	1.078	3	0.863	0.987	3	0.995	1.475	3	0.053	0.992	3	0.987	1.125	3	0.699	1.05	3	0.9	1.203	3	0.476	0.847	3	0.708	0.967	3	0.964	0.829	3	0.498	0.949	3	0.929	0.729	3	0.123	0.829	3	0.386	1.069	3	0.797	1.223
XP_002292353	5	148	-	1.051	142	0.004	1.115	134	0.003	1.067	140	0.009	0.827	137	0.001	0.454	148	0.001	0.431	148	0.001	0.523	148	0.001	0.492	148	0.001	0.628	146	0.001	0.584	147	0.001	0.665	147	0.001	0.625	147	0.001	1.44	138	0.001	1.308	132	0.001	1.206	135	0.001	1.133
XP_002290024	2	2	-	0.951	2	0.933	1.192	2	0.511	1.211	2	0.553	0.908	2	0.775	0.759	2	0.532	0.783	2	0.618	0.891	2	0.84	0.926	2	0.887	0.689	2	0.409	0.714	2	0.523	0.827	2	0.766	0.859	2	0.853	0.869	2	0.764	0.897	2	0.831	0.778	2	0.461	0.806
XP_002289016	6	12	-	0.971	11	0.868	1.135	11	0.199	1.051	11	0.784	0.819	11	0.001	0.717	12	0.047	0.663	12	0.006	0.744	11	0.109	0.786	12	0.232	0.745	12	0.132	0.687	12	0.009	0.704	11	0.02	0.766	12	0.135	1.078	12	0.187	1.073	11	0.438	0.904	12	0.217	0.902
XP_002294950	3	7	-	0.89	7	0.568	0.902	7	0.493	1.075	6	0.482	0.939	6	0.536	1.198	7	0.034	1.321	7	0.063	1.068	7	0.601	1.186	7	0.071	0.846	5	0.247	0.936	7	0.738	0.921	7	0.478	1.023	7	0.939	0.965	7	0.742	1.006	6	0.971	0.928	7	0.328	1.025
XP_002288882	6	18	-	1.048	16	0.055	0.962	17	0.454	0.989	17	0.977	1.131	18	0.042	0.643	18	0.001	0.631	18	0.001	0.596	18	0.001	0.591	18	0.001	0.737	18	0.001	0.728	18	0.001	0.74	18	0.001	0.694	17	0.001	0.633	18	0.001	0.623	18	0.001	0.705	18	0.001	0.698
XP_002292733	14	25	-	1.017	25	0.826	1.038	24	0.307	0.978	24	0.92	0.873	23	0.001	1.109	25	0.027	1.048	24	0.413	1.116	25	0.012	1.088	23	0.029	1.056	24	0.487	0.998	25	0.988	1.012	25	0.911	0.984	25	0.903	1.273	22	0.001	1.258	21	0.001	1.125	23	0.001	1.092
YP_874490	16	393	-	1.054	369	0.004	0.892	373	0.003	0.966	376	0.027	0.83	362	0.001	0.839	372	0.001	0.813	379	0.001	0.74	392	0.001	0.707	392	0.001	1.026	386	0.109	0.977	378	0.236	0.987	381	0.705	0.926	375	0.001	1.775	380	0.001	1.668	377	0.001	1.475	375	0.001	1.393
XP_002291145	4	6	-	0.998	5	0.994	1.048	6	0.705	0.963	6	0.946	0.821	6	0.287	1.055	6	0.833	0.927	5	0.678	1.084	6	0.694	1.029	4	0.911	0.971	6	0.947	0.93	6	0.852	0.915	4	0.768	0.884	4	0.682	0.939	6	0.568	0.896	6	0.263	0.756	6	0.185	0.726
XP_002296900	2	2	-	1.085	2	0.867	1.208	2	0.581	0.898	2	0.872	1.099	2	0.829	0.88	2	0.816	0.898	2	0.86	1.181	2	0.751	1.056	2	0.923	1.078	2	0.921	0.972	2	0.978	0.945	2	0.946	0.855	2	0.848	1.021	2	0.976	0.952	2	0.953	1.056	2	0.916	0.852
XP_002287762	3	3	-	0.989	3	0.985	1.096	3	0.754	1.021	3	0.978	0.927	3	0.723	0.791	3	0.285	0.784	3	0.328	0.853	3	0.565	0.853	3	0.539	0.847	3	0.575	0.843	3	0.608	0.856	3	0.619	0.855	3	0.687	1.101	3	0.704	1.092	3	0.736	1.006	3	0.988	1.004
XP_002296028	2	2	-	1.075	2	0.883	0.973	2	0.952	0.982	2	0.994	1.637	2	0.332	1.625	2	0.194	1.479	2	0.347	1.555	2	0.257	1.429	2	0.389	1.531	2	0.313	1.402	2	0.522	1.489	2	0.36	1.368	2	0.583	0.829	2	0.792	0.756	2	0.614	1.353	2	0.351	1.24
XP_002288746	6	10	-	1.033	10	0.766	1.124	10	0.009	1.052	10	0.838	0.934	10	0.126	0.824	10	0.005	0.782	10	0.002	0.941	9	0.462	0.873	10	0.044	0.878	10	0.034	0.809	9	0.005	0.915	10	0.397	0.875	10	0.112	1.041	10	0.627	0.988	10	0.925	0.959	10	0.53	0.915
XP_002297499	6	9	-	1.038	9	0.706	1.007	8	0.962	0.905	9	0.19	1.169	8	0.008	1.899	9	0.006	1.786	9	0.007	1.93	9	0.007	1.838	9	0.008	2.144	9	0.004	2.033	9	0.005	1.921	9	0.009	1.828	9	0.016	1.647	8	0.013	1.418	9	0.09	1.666	7	0.003	1.453
XP_002293928	2	2	-	0.958	2	0.941	1.253	2	0.351	1.244	2	0.476	1.248	2	0.364	1.075	2	0.913	1.095	2	0.886	1.317	2	0.543	1.359	2	0.481	0.914	2	0.914	0.939	2	0.945	1.126	2	0.873	1.161	2	0.856	1.038	2	0.949	1.063	2	0.914	1.275	2	0.481	1.315
XP_002290043	4	6	-	0.945	5	0.712	0.888	6	0.438	1.021	6	0.973	1.142	4	0.267	1.81	6	0.025	1.738	6	0.002	1.451	5	0.009	1.532	6	0.002	1.451	6	0.131	1.402	6	0.015	1.332	5	0.037	1.423	6	0.008	0.847	5	0.16	0.87	6	0.153	1.033	4	0.881	0.974
XP_002290367	4	6	-	1.023	5	0.943	0.889	6	0.128	0.923	6	0.493	0.869	4	0.232	1.559	6	0.001	1.55	6	0.002	1.36	6	0.009	1.367	6	0.01	1.206	4	0.318	1.219	6	0.098	1.114	6	0.4	1.119	6	0.453	1.333	4	0.066	1.359	6	0.011	1.137	5	0.242	1.18
XP_002291471	10	31	-	0.991	29	0.967	1.109	28	0.004	1.037	28	0.609	0.987	31	0.818	0.799	31	0.001	0.795	30	0.001	0.896	29	0.021	0.908	29	0.025	0.773	29	0.001	0.787	29	0.001	0.79	30	0.001	0.811	30	0.001	0.961	29	0.275	0.936	31	0.12	0.958	27	0.146	0.931
XP_002296643	2	3	-	0.942	3	0.856	1.119	3	0.516	1.014	3	0.993	0.996	3	0.99	0.777	3	0.25	0.808	3	0.37	0.855	3	0.572	0.897	3	0.707	0.845	3	0.628	0.882	3	0.765	0.848	3	0.584	0.889	3	0.806	0.831	3	0.398	0.866	3	0.531	0.816	3	0.267	0.854
XP_002288858	2	2	-	0.944	2	0.917	1.185	2	0.529	1.106	2	0.871	1.005	2	0.992	0.869	2	0.796	0.905	2	0.872	1.018	2	0.977	1.065	2	0.911	0.752	2	0.586	0.784	2	0.702	0.824	2	0.761	0.862	2	0.856	0.862	2	0.75	0.895	2	0.829	0.854	2	0.705	0.889
XP_002290016	4	10	-	1.006	8	0.985	0.914	9	0.198	0.979	10	0.949	0.981	10	0.895	1.857	10	0.001	1.785	9	0.001	1.656	9	0.001	1.717	7	0.001	1.257	10	0.028	1.273	9	0.004	1.219	10	0.007	1.217	9	0.014	1.146	7	0.081	1.149	8	0.056	1.098	9	0.127	1.131
XP_002290601	12	27	-	1.045	21	0.171	0.893	27	0.003	1.041	27	0.756	0.991	27	0.887	0.479	27	0.001	0.524	27	0.001	0.42	27	0.001	0.465	27	0.001	0.46	27	0.001	0.507	27	0.001	0.475	27	0.001	0.525	27	0.001	0.685	27	0.001	0.752	27	0.001	0.667	25	0.001	0.739
XP_002291387	13	87	-	0.921	86	0.004	0.942	84	0.003	0.916	84	0.009	1.104	83	0.001	1.469	86	0.001	1.583	87	0.001	1.372	87	0.001	1.479	87	0.001	1.022	86	0.62	1.112	86	0.001	0.932	85	0.003	1.002	84	0.981	0.92	85	0.001	0.981	86	0.493	1.002	85	0.964	1.075
XP_002295230	2	4	XP_002295156.1	0.815	4	0.024	1.001	4	0.999	1.041	4	0.929	0.89	4	0.349	1.587	4	0.036	1.683	3	0.029	1.552	4	0.015	1.884	4	0.003	0.766	4	0.135	0.926	4	0.829	0.856	3	0.619	1.031	3	0.962	0.791	4	0.329	0.952	4	0.875	0.693	4	0.149	0.84
XP_002296516	7	14	-	1.001	14	0.994	1.021	14	0.87	0.921	13	0.071	1.262	14	0.001	0.914	14	0.052	0.893	14	0.009	0.933	11	0.242	0.905	14	0.096	0.902	14	0.197	0.913	11	0.147	0.808	13	0.01	0.791	13	0.003	0.897	11	0.016	0.958	14	0.585	1.214	14	0.011	1.197
XP_002288993	5	7	-	0.933	5	0.586	1.012	6	0.953	1.089	6	0.549	0.949	6	0.618	1.01	6	0.96	1.067	6	0.657	0.992	6	0.967	1.052	6	0.729	0.979	5	0.948	0.971	6	0.92	1.047	6	0.838	1.066	7	0.723	0.858	5	0.19	0.909	7	0.55	0.816	6	0.028	0.884
XP_002287998	4	4	-	1.039	4	0.913	1.067	4	0.72	1.106	4	0.507	1.032	4	0.952	1.282	4	0.123	1.209	4	0.29	1.347	4	0.083	1.281	4	0.157	1.532	4	0.023	1.451	4	0.046	1.678	4	0.008	1.752	3	0.035	1.372	4	0.052	1.296	4	0.101	1.141	3	0.511	1.115
XP_002286408	2	3	-	0.974	3	0.957	0.982	3	0.958	1.056	3	0.916	0.863	3	0.509	0.843	3	0.455	0.849	3	0.538	0.816	3	0.405	0.828	3	0.453	0.975	3	0.96	0.985	3	0.98	1.02	3	0.973	1.034	3	0.957	1.073	3	0.834	1.078	3	0.785	0.922	3	0.745	0.933
XP_002291221	4	5	-	0.94	3	0.842	1.016	5	0.963	1.063	5	0.689	0.888	4	0.321	1.106	5	0.606	1.181	3	0.528	1.171	4	0.412	1.286	4	0.154	1.063	5	0.805	1.132	5	0.504	1.12	5	0.516	1.196	5	0.278	1.199	5	0.164	1.272	5	0.075	1.087	5	0.513	1.147
XP_002290792	2	5	-	1.035	5	0.894	1.043	5	0.806	0.967	4	0.946	1.387	3	0.022	0.926	3	0.8	0.886	5	0.417	0.96	5	0.846	0.917	5	0.593	0.648	3	0.067	0.58	4	0.005	0.658	5	0.004	0.628	5	0.003	0.568	3	0.013	0.517	3	0.006	0.792	5	0.03	0.754
XP_002292230	11	30	-	1.057	29	0.052	1.029	28	0.539	0.996	28	0.994	1.128	29	0.001	0.769	29	0.001	0.725	29	0.001	0.768	30	0.001	0.734	30	0.001	0.732	30	0.001	0.696	30	0.001	0.756	29	0.001	0.707	28	0.001	0.732	30	0.001	0.694	30	0.001	0.804	29	0.001	0.77
XP_002290095	3	10	-	0.965	9	0.922	0.903	10	0.337	0.948	10	0.778	0.826	10	0.003	1.345	10	0.006	1.3	10	0.004	1.207	10	0.141	1.166	10	0.26	1.025	10	0.929	1.081	8	0.477	1.009	9	0.965	0.929	10	0.672	1.457	10	0.001	1.478	7	0.001	1.15	9	0.05	1.068
XP_002291870	14	33	-	1.002	31	0.993	0.999	33	0.991	1.05	32	0.348	0.955	32	0.175	1.329	33	0.001	1.32	33	0.001	1.304	33	0.001	1.27	31	0.001	1.146	31	0.001	1.167	32	0.001	1.214	31	0.001	1.253	33	0.001	0.966	33	0.363	0.961	33	0.406	0.903	29	0.001	0.934
XP_002290574	20	171	-	0.978	161	0.482	0.999	166	0.991	0.964	158	0.159	1.068	165	0.024	1.282	171	0.001	1.299	170	0.001	1.247	171	0.001	1.276	170	0.001	1.066	168	0.004	1.076	169	0.005	1.01	171	0.906	1.039	166	0.36	0.944	168	0.009	0.959	164	0.043	1.002	164	0.972	1.021
XP_002286066	36	127	-	1.01	124	0.929	1.014	122	0.707	0.991	121	0.96	1.001	124	0.99	0.726	127	0.001	0.71	127	0.001	0.734	126	0.001	0.719	127	0.001	0.763	127	0.001	0.744	126	0.001	0.751	123	0.001	0.733	124	0.001	0.91	124	0.001	0.883	126	0.001	0.9	121	0.001	0.883
XP_002286114	5	8	-	1.004	7	0.991	1.123	8	0.033	1.048	8	0.833	1.005	8	0.969	1.135	8	0.131	1.076	8	0.414	1.257	8	0.02	1.199	8	0.028	1.093	8	0.327	1.055	7	0.77	1.134	8	0.117	1.082	8	0.504	1.112	8	0.246	1.054	8	0.583	1.107	8	0.283	1.053
XP_002294519	6	35	-	1.067	31	0.032	1.039	34	0.516	0.935	32	0.014	1.427	35	0.001	0.603	35	0.001	0.609	35	0.001	0.612	35	0.001	0.62	35	0.001	1.598	35	0.001	1.613	35	0.001	1.541	34	0.001	1.456	31	0.001	0.563	35	0.001	0.562	35	0.001	0.788	35	0.001	0.772
XP_002285946	12	27	-	0.919	26	0.024	1.059	27	0.267	1.011	26	0.947	1.194	26	0.001	0.919	26	0.014	0.977	27	0.777	0.941	27	0.316	1.062	25	0.034	1.054	25	0.197	1.111	27	0.025	1.029	26	0.647	1.103	27	0.084	0.757	25	0.001	0.817	27	0.003	0.892	26	0.001	0.984
XP_002295972	11	26	-	1.089	26	0.024	0.925	25	0.006	1.009	26	0.973	0.996	26	0.976	1.3	25	0.001	1.183	26	0.001	1.169	25	0.001	1.074	24	0.003	1.532	26	0.001	1.385	26	0.001	1.532	26	0.001	1.39	26	0.001	0.783	26	0.001	0.704	26	0.001	0.789	25	0.001	0.716
XP_002297090	4	7	-	1.025	7	0.943	0.98	7	0.969	0.907	7	0.393	0.95	6	0.651	1.217	7	0.129	1.167	7	0.272	1.227	6	0.073	1.137	7	0.281	1.109	7	0.327	1.064	7	0.71	0.996	7	0.989	0.96	7	0.859	1.261	7	0.101	1.207	7	0.172	1.25	7	0.084	1.199
XP_002296851	6	12	-	0.984	10	0.935	1.086	11	0.038	1.096	11	0.083	1.024	12	0.784	0.892	9	0.06	0.991	12	0.954	0.953	10	0.546	1.087	12	0.383	0.916	11	0.122	1.002	12	0.991	1.015	10	0.926	1.059	10	0.568	0.814	11	0.008	0.882	12	0.134	0.9	11	0.114	0.975
XP_002288481	2	4	-	0.998	3	0.994	0.792	4	0.014	0.896	4	0.455	0.822	4	0.093	1.241	4	0.224	1.26	4	0.288	0.96	4	0.911	0.989	4	0.977	1.621	3	0.043	1.826	4	0.004	1.419	3	0.123	1.627	4	0.019	1.643	4	0.004	1.679	4	0.006	1.32	4	0.072	1.36
XP_002292680	4	7	-	1.053	7	0.826	1	7	0.999	0.963	7	0.86	0.841	5	0.061	1.29	7	0.005	1.201	7	0.051	1.272	7	0.014	1.193	7	0.061	1.464	7	0.001	1.369	7	0.004	1.478	6	0.003	1.31	7	0.061	1.294	7	0.015	1.206	7	0.134	1.07	7	0.459	1
XP_002290096	3	7	-	0.94	7	0.856	1.05	5	0.762	1.145	7	0.229	0.894	7	0.079	1.045	7	0.699	1.088	7	0.406	1.136	6	0.28	1.098	5	0.555	0.864	7	0.129	0.904	7	0.398	0.979	7	0.929	1.029	7	0.926	1.637	7	0.005	1.709	7	0.002	1.337	6	0.005	1.514
XP_002291344	2	2	-	0.969	2	0.961	1.134	2	0.696	1.244	2	0.47	0.962	2	0.925	1.209	2	0.707	1.224	2	0.703	1.351	2	0.491	1.378	2	0.457	1.056	2	0.945	1.073	2	0.935	1.302	2	0.624	1.327	2	0.639	1.389	2	0.372	1.406	2	0.369	1.317	2	0.451	1.339
XP_002287413	9	28	-	0.973	24	0.757	0.996	27	0.984	1.021	25	0.861	1.186	27	0.001	0.775	28	0.001	0.838	28	0.014	0.767	27	0.001	0.813	28	0.002	1.064	28	0.352	1.134	27	0.021	1.129	28	0.004	1.232	28	0.004	0.615	27	0.001	0.641	28	0.001	0.704	28	0.001	0.767
XP_002287938	3	5	-	0.901	5	0.248	1.085	3	0.711	1.083	5	0.527	0.923	4	0.6	1.031	5	0.875	1.121	5	0.456	1.061	5	0.766	1.163	5	0.284	0.99	5	0.977	1.081	5	0.767	1.062	5	0.817	1.164	5	0.395	0.863	4	0.33	1.021	5	0.927	0.785	4	0.08	0.9
XP_002287745	2	2	-	1.084	2	0.864	0.932	2	0.865	0.868	2	0.727	0.855	2	0.584	0.942	2	0.931	0.849	2	0.769	0.861	2	0.785	0.786	2	0.606	1.129	2	0.876	1.025	2	0.98	0.97	2	0.973	0.884	2	0.885	1.054	2	0.928	0.954	2	0.938	0.887	2	0.789	0.808
XP_002287088	2	3	-	0.986	3	0.978	1.039	3	0.902	1.022	3	0.977	1.1	3	0.651	1.118	3	0.676	1.115	3	0.73	1.149	3	0.628	1.152	3	0.597	1.186	3	0.562	1.184	3	0.618	1.2	3	0.519	1.203	3	0.584	0.774	3	0.209	0.77	3	0.208	0.843	3	0.365	0.84
XP_002290491	2	4	-	0.912	4	0.484	1.07	4	0.705	1.034	4	0.946	0.837	4	0.107	0.997	3	0.993	1.047	3	0.91	1.057	3	0.885	1.12	3	0.689	0.946	3	0.916	0.998	3	0.997	0.967	3	0.951	1.024	3	0.968	1.256	4	0.449	1.197	3	0.41	0.923	3	0.748	1.121
XP_002294597	26	117	-	1.046	112	0.015	1.057	111	0.015	0.991	113	0.96	1.073	114	0.001	0.574	117	0.001	0.544	117	0.001	0.591	117	0.001	0.564	117	0.001	0.681	117	0.001	0.647	117	0.001	0.671	116	0.001	0.634	117	0.001	1.072	111	0.012	1.024	115	0.587	1.167	114	0.001	1.102
XP_002286438	2	3	-	1.008	3	0.989	0.943	3	0.893	1.034	3	0.962	1.018	3	0.956	0.561	3	0.013	0.547	3	0.014	0.524	3	0.01	0.514	3	0.009	0.556	3	0.02	0.543	3	0.019	0.57	3	0.018	0.558	3	0.029	0.704	3	0.089	0.685	3	0.079	0.706	3	0.057	0.691
XP_002290195	7	11	-	0.985	9	0.938	1.147	8	0.011	0.98	11	0.969	0.988	10	0.889	0.896	11	0.068	0.876	10	0.032	0.965	11	0.668	0.91	11	0.42	0.868	11	0.015	0.795	8	0.01	0.843	11	0.003	0.794	11	0.003	0.91	11	0.038	0.891	10	0.102	0.856	10	0.002	0.822
XP_002296169	6	10	-	0.967	10	0.938	1.038	10	0.583	1.054	10	0.609	1.006	10	0.97	0.892	10	0.235	0.901	10	0.198	0.908	10	0.413	0.928	10	0.444	1.016	9	0.932	1.033	9	0.867	1.049	9	0.667	1.07	9	0.516	0.704	10	0.007	0.713	10	0.004	0.698	10	0.001	0.712
XP_002287064	2	5	-	1.053	4	0.839	1.027	4	0.922	0.949	5	0.785	1.268	3	0.096	1.103	5	0.462	0.999	5	0.997	1.159	5	0.309	1.061	5	0.742	1.479	3	0.098	1.296	4	0.178	1.401	5	0.017	1.208	4	0.392	0.632	4	0.007	0.614	5	0.005	0.857	5	0.152	0.782
XP_002293627	3	4	-	0.998	3	0.994	0.988	4	0.968	0.928	3	0.83	1	4	0.998	1.588	3	0.038	1.554	3	0.054	1.536	3	0.054	1.521	3	0.065	1.577	4	0.055	1.531	4	0.093	1.511	4	0.02	1.472	4	0.044	1.231	4	0.17	1.191	4	0.318	1.212	4	0.171	1.18
XP_002288120	4	5	-	1.036	5	0.89	1.055	5	0.722	1.193	4	0.119	1.199	5	0.08	0.737	5	0.059	0.698	5	0.013	0.714	4	0.051	0.701	3	0.111	0.757	5	0.127	0.719	5	0.053	0.852	5	0.277	0.812	5	0.188	0.773	5	0.05	0.71	3	0.106	0.915	5	0.451	0.87
XP_002296948	14	23	-	1.003	19	0.982	1.073	22	0.05	0.999	23	0.999	0.904	22	0.002	0.943	21	0.387	0.865	22	0.004	0.988	21	0.887	0.918	20	0.014	1.133	21	0.013	1.061	23	0.515	1.113	21	0.044	1.054	23	0.604	1.211	21	0.001	1.159	22	0.001	1.09	21	0.023	1.021
XP_002297164	7	9	-	1.025	6	0.927	1.01	8	0.947	1.084	9	0.655	1.127	9	0.275	1.25	9	0.205	1.441	7	0.003	1.399	8	0.007	1.426	8	0.002	1.125	9	0.454	1.135	9	0.439	1.208	9	0.024	1.224	9	0.106	0.996	9	0.979	0.892	7	0.157	1.104	9	0.547	0.988
XP_002293561	6	8	-	1.012	6	0.973	0.981	7	0.953	1.011	6	0.993	0.866	8	0.012	1.11	8	0.525	1.055	8	0.794	1.009	8	0.971	0.968	8	0.882	1.023	8	0.919	0.977	8	0.949	1.023	8	0.941	0.982	8	0.959	1.733	7	0.001	1.725	8	0.001	1.546	8	0.001	1.483
XP_002297139	2	2	-	1.033	2	0.959	0.998	2	0.998	1.036	2	0.973	0.937	2	0.855	1.623	2	0.195	1.531	2	0.294	1.581	2	0.236	1.514	2	0.295	1.784	2	0.138	1.7	2	0.217	1.832	2	0.119	1.752	2	0.184	1.612	2	0.163	1.531	2	0.227	1.48	2	0.2	1.419
XP_002287102	11	22	-	1.015	22	0.918	1.066	22	0.357	0.946	21	0.356	0.888	22	0.004	1.298	22	0.001	1.271	17	0.001	1.36	22	0.001	1.323	22	0.001	1.259	22	0.001	1.138	19	0.004	1.182	15	0.001	1.182	16	0.001	1.365	20	0.001	1.288	21	0.001	1.192	20	0.001	1.156
XP_002291397	6	22	-	0.935	22	0.203	0.935	21	0.14	0.932	22	0.099	0.933	21	0.083	1.039	22	0.42	1.086	22	0.068	0.936	22	0.285	0.989	22	0.886	1.287	22	0.001	1.355	22	0.001	1.188	22	0.001	1.255	22	0.001	0.883	21	0.031	0.962	20	0.64	0.821	22	0.001	0.866
XP_002291196	3	5	-	1.065	4	0.744	1.093	5	0.409	0.96	5	0.876	1.057	5	0.675	0.945	5	0.729	0.925	5	0.72	0.967	4	0.908	1.003	5	0.987	1.152	5	0.361	1.132	5	0.503	1.095	5	0.656	1.044	4	0.924	0.934	3	0.803	0.868	4	0.371	0.984	5	0.936	0.969
XP_002288011	6	13	-	1.045	13	0.454	0.936	13	0.193	0.99	9	0.971	0.994	13	0.966	1.667	13	0.001	1.559	13	0.001	1.532	13	0.001	1.448	13	0.001	1.349	13	0.003	1.27	13	0.026	1.385	13	0.001	1.309	13	0.004	1.53	13	0.001	1.435	13	0.001	1.402	12	0.001	1.405
XP_002286485	4	6	-	0.971	6	0.895	1.007	6	0.989	1.032	6	0.899	0.882	6	0.101	1.456	5	0.009	1.374	6	0.02	1.348	6	0.065	1.372	6	0.053	1.118	6	0.723	1.133	6	0.645	1.143	6	0.466	1.163	6	0.319	1.157	6	0.181	1.168	6	0.17	1.005	6	0.981	0.976
XP_002294054	3	5	-	0.937	5	0.619	1.059	5	0.687	0.815	4	0.058	0.937	5	0.598	0.692	5	0.017	0.723	5	0.113	0.721	5	0.021	0.76	5	0.079	0.714	5	0.019	0.75	5	0.052	0.672	4	0.023	0.659	5	0.009	0.841	4	0.244	0.964	4	0.875	0.793	3	0.2	0.848
XP_002291561	3	3	-	1.064	3	0.918	1.025	3	0.944	1.09	3	0.86	0.997	3	0.993	0.974	3	0.945	0.895	3	0.723	0.98	3	0.958	0.91	3	0.75	1.043	3	0.935	0.965	3	0.958	1.126	3	0.761	1.045	3	0.941	1.087	3	0.751	1.002	3	0.997	1.069	3	0.798	0.991
XP_002296082	3	4	-	0.916	4	0.537	0.956	4	0.864	0.992	4	0.996	0.944	4	0.745	1.203	4	0.25	1.287	4	0.149	1.134	4	0.546	1.223	4	0.26	1.29	4	0.232	1.386	4	0.115	1.199	3	0.521	1.306	3	0.322	1.125	4	0.467	1.242	3	0.311	1.044	4	0.83	1.099
XP_002293748	2	2	-	0.971	2	0.967	1.037	2	0.937	1.078	2	0.934	1.272	2	0.325	1.056	2	0.936	1.064	2	0.927	1.076	2	0.906	1.094	2	0.868	1.096	2	0.911	1.11	2	0.893	1.17	2	0.816	1.19	2	0.82	0.978	2	0.967	0.988	2	0.983	1.224	2	0.587	1.244
XP_002293098	7	56	-	0.708	56	0.004	0.605	56	0.003	0.976	54	0.695	0.824	52	0.001	2.664	56	0.001	3.679	56	0.001	1.478	52	0.001	2.214	56	0.001	1.965	56	0.001	2.727	56	0.001	1.887	56	0.001	2.628	56	0.001	1.497	56	0.001	2.077	56	0.001	1.179	54	0.001	1.629
XP_002288034	2	4	-	1.057	4	0.815	0.963	4	0.885	1.513	4	0.313	1.019	3	0.951	0.631	4	0.129	0.583	4	0.066	0.597	4	0.049	0.558	4	0.034	0.633	3	0.054	0.591	3	0.037	1.036	4	0.93	0.968	4	0.944	0.695	3	0.076	0.645	3	0.042	0.904	4	0.723	0.845
XP_002289165	7	10	-	1.008	10	0.985	1.115	10	0.098	0.986	10	0.973	0.951	9	0.381	0.952	10	0.696	0.927	10	0.449	1.046	10	0.594	1.061	9	0.46	0.984	9	0.941	0.922	10	0.355	0.922	10	0.386	0.904	10	0.272	1.047	10	0.698	1.02	10	0.802	1.01	10	0.966	0.988
YP_874589	2	6	-	0.977	6	0.943	0.947	6	0.61	1.031	6	0.914	0.866	5	0.115	1.762	6	0.005	1.567	5	0.004	1.64	6	0.003	1.488	5	0.011	1.047	6	0.835	1.055	6	0.82	1.069	6	0.718	1.081	6	0.702	2.231	6	0.001	2.239	6	0.001	1.849	6	0.001	1.867
XP_002290198	3	3	-	0.924	3	0.73	1.035	3	0.917	1.019	3	0.98	1.173	3	0.317	1.33	3	0.191	1.411	3	0.129	1.357	3	0.176	1.45	3	0.098	1.209	3	0.489	1.287	3	0.351	1.221	3	0.452	1.305	3	0.325	0.798	3	0.266	0.847	3	0.484	0.921	3	0.741	0.979
XP_002289691	10	17	-	1.022	15	0.892	1.101	16	0.169	1.083	16	0.159	0.857	16	0.001	0.789	16	0.001	0.734	15	0.001	0.883	16	0.117	0.811	17	0.013	0.872	16	0.047	0.822	16	0.021	0.907	16	0.119	0.858	16	0.017	1.4	16	0.001	1.343	15	0.001	1.249	15	0.001	1.137
XP_002286466	3	5	-	1.011	3	0.985	0.984	5	0.972	1.289	4	0.014	1.123	5	0.389	1.307	3	0.223	1.258	3	0.327	1.4	5	0.019	1.209	4	0.29	0.91	3	0.822	0.791	4	0.233	1.043	5	0.889	0.956	4	0.92	1.244	5	0.144	1.056	4	0.796	1.369	5	0.024	1.326
XP_002286314	10	14	-	1.028	12	0.715	1.086	14	0.112	0.955	14	0.907	1.045	14	0.343	0.671	14	0.002	0.678	14	0.027	0.717	14	0.012	0.731	14	0.058	0.714	14	0.002	0.724	14	0.006	0.675	14	0.001	0.688	14	0.004	0.786	14	0.005	0.796	14	0.042	0.808	14	0.013	0.822
XP_002295536	3	15	-	1.011	13	0.966	0.957	12	0.684	1.016	15	0.962	1.064	15	0.36	1.443	15	0.001	1.536	15	0.001	1.595	15	0.001	1.461	13	0.001	1.608	15	0.001	1.673	15	0.001	1.616	15	0.001	1.688	15	0.002	1.638	15	0.001	1.676	15	0.001	1.71	15	0.001	1.852
XP_002290252	4	11	-	0.842	11	0.112	0.886	11	0.46	1.155	11	0.07	1.086	11	0.406	1.287	10	0.024	1.388	11	0.015	1.039	11	0.92	1.22	11	0.267	1.076	10	0.389	1.224	10	0.011	1.216	10	0.004	1.355	11	0.004	0.741	11	0.08	0.862	11	0.538	0.79	11	0.056	0.926
XP_002293700	17	37	-	1.029	33	0.342	1.053	36	0.1	0.976	35	0.821	1.005	36	0.95	0.562	36	0.001	0.582	37	0.001	0.605	37	0.001	0.616	37	0.001	0.742	37	0.001	0.752	37	0.001	0.731	37	0.001	0.725	36	0.001	0.786	37	0.001	0.793	37	0.001	0.786	37	0.001	0.799
XP_002287016	4	7	-	0.912	6	0.235	1.074	7	0.342	1.08	7	0.568	0.869	7	0.031	1.11	5	0.421	1.127	7	0.202	1.17	7	0.088	1.242	6	0.058	1.084	7	0.586	1.108	7	0.38	1.086	6	0.59	1.249	6	0.081	1.169	7	0.092	1.191	7	0.065	1	7	0.997	1.025
XP_002292357	10	19	-	0.986	19	0.974	1.005	14	0.958	1.01	18	0.968	1.115	18	0.078	0.805	19	0.001	0.799	19	0.001	0.8	18	0.001	0.782	19	0.001	0.886	19	0.016	0.884	17	0.042	0.92	18	0.024	0.853	17	0.002	0.715	15	0.001	0.732	19	0.001	0.828	19	0.004	0.828
XP_002296275	4	4	-	1.05	4	0.877	1.002	3	0.996	0.971	4	0.957	1.037	4	0.891	0.971	4	0.913	0.906	4	0.649	1.008	4	0.977	0.948	4	0.844	0.954	4	0.918	0.894	4	0.798	0.917	4	0.825	0.994	3	0.994	0.967	4	0.915	0.903	4	0.798	0.984	4	0.948	0.924
XP_002286832	2	2	-	0.851	2	0.576	0.925	2	0.843	0.906	2	0.872	0.914	2	0.784	2.172	2	0.048	2.493	2	0.039	1.968	2	0.07	2.287	2	0.034	1.956	2	0.086	2.263	2	0.057	1.755	2	0.155	2.037	2	0.089	1.529	2	0.549	1.768	2	0.157	1.38	2	0.576	1.602
XP_002290440	9	10	-	1.058	9	0.318	1.005	9	0.986	1.006	10	0.996	0.894	10	0.014	1.333	10	0.004	1.353	9	0.001	1.363	8	0.002	1.366	8	0.002	1.354	8	0.001	1.294	7	0.012	1.344	10	0.002	1.307	10	0.007	1.397	7	0.001	1.322	9	0.001	1.179	10	0.027	1.143
XP_002290561	10	21	-	0.977	19	0.652	0.98	20	0.707	0.943	20	0.07	0.782	20	0.001	1.27	18	0.001	1.254	20	0.001	1.216	19	0.001	1.219	19	0.001	1.141	18	0.001	1.107	21	0.024	1.033	19	0.666	1.024	21	0.844	1.405	21	0.001	1.453	21	0.001	1.045	20	0.309	1.085
XP_002296578	2	2	-	0.909	2	0.903	1.009	2	0.989	1.116	2	0.848	1.095	2	0.783	2.502	2	0.387	2.684	2	0.524	2.468	2	0.16	2.684	2	0.363	1.735	2	0.605	1.879	2	0.731	1.919	2	0.415	2.084	2	0.618	1.043	2	0.941	1.124	2	0.915	1.121	2	0.835	1.217
XP_002294468	2	4	-	1.021	3	0.967	0.967	4	0.896	0.959	4	0.942	1.037	4	0.857	0.952	3	0.884	0.86	4	0.423	0.926	3	0.828	0.825	4	0.283	0.844	4	0.38	0.796	4	0.249	0.769	3	0.267	0.743	3	0.256	0.672	4	0.014	0.605	3	0.023	0.738	3	0.093	0.65
XP_002297483	4	10	-	1.039	7	0.758	1.047	9	0.457	0.984	10	0.974	0.857	8	0.011	1.272	8	0.003	1.226	9	0.009	1.332	9	0.003	1.28	10	0.001	0.823	9	0.009	0.867	10	0.053	0.835	10	0.071	0.848	10	0.079	1.062	8	0.41	1.15	10	0.152	1.042	10	0.653	1.054
XP_002293894	3	4	-	1.044	4	0.889	1.095	4	0.526	1.031	4	0.977	1.099	4	0.505	1.208	3	0.393	1.031	4	0.923	1.185	4	0.364	1.121	4	0.574	1.083	4	0.802	1.02	4	0.97	1.02	3	0.973	1.046	4	0.919	1.011	4	0.961	0.948	4	0.804	1.097	4	0.553	1.035
XP_002290950	4	4	-	0.967	4	0.931	1.059	4	0.774	0.926	4	0.673	0.946	4	0.805	0.733	3	0.161	0.746	3	0.201	0.774	3	0.261	0.79	3	0.316	1.126	4	0.626	1.146	4	0.588	1.033	4	0.94	1.055	4	0.906	0.897	4	0.513	0.909	4	0.633	0.83	4	0.172	0.843
XP_002286600	2	2	-	1.012	2	0.988	0.928	2	0.856	0.998	2	0.999	0.872	2	0.662	1.217	2	0.694	1.182	2	0.764	1.118	2	0.844	1.091	2	0.873	1.106	2	0.9	1.076	2	0.932	1.093	2	0.911	1.067	2	0.941	1.168	2	0.735	1.132	2	0.801	1.007	2	0.988	0.978
XP_002294112	5	8	-	0.943	7	0.488	0.902	7	0.127	0.979	8	0.96	0.907	8	0.09	1.264	8	0.014	1.332	8	0.002	1.143	8	0.091	1.214	6	0.083	1.255	8	0.041	1.319	6	0.025	1.162	7	0.109	1.224	7	0.054	1.459	8	0.001	1.496	7	0.001	1.303	8	0.004	1.382
XP_002287291	3	5	-	1.013	5	0.974	1.042	3	0.893	0.937	5	0.652	0.888	4	0.326	1.351	4	0.065	1.235	5	0.12	1.299	5	0.059	1.225	4	0.259	1.456	5	0.012	1.414	5	0.021	1.351	5	0.029	1.317	5	0.074	1.328	5	0.047	1.286	5	0.075	1.2	5	0.181	1.17
XP_002286907	2	2	-	1.08	2	0.869	1.103	2	0.779	1.319	2	0.496	0.885	2	0.698	1.096	2	0.879	0.994	2	0.993	1.189	2	0.739	1.088	2	0.877	0.946	2	0.945	0.862	2	0.844	1.236	2	0.725	1.131	2	0.898	1.208	2	0.655	1.097	2	0.864	1.051	2	0.923	0.959
XP_002293643	2	2	-	0.994	2	0.994	1.048	2	0.917	1.014	2	0.995	1.043	2	0.915	0.902	2	0.86	0.89	2	0.848	0.931	2	0.908	0.926	2	0.888	0.887	2	0.878	0.879	2	0.869	0.891	2	0.876	0.886	2	0.888	0.947	2	0.927	0.935	2	0.904	0.972	2	0.96	0.964
XP_002296145	3	4	-	1.024	4	0.954	1.013	4	0.967	0.923	4	0.775	1.024	4	0.911	1.194	4	0.269	1.141	4	0.502	1.19	4	0.35	1.147	4	0.478	1.214	4	0.293	1.166	4	0.511	1.11	4	0.697	1.07	4	0.875	1.011	4	0.964	0.969	4	0.898	1.018	4	0.938	0.979
XP_002291651	2	2	-	0.949	2	0.938	0.895	2	0.742	1.101	2	0.88	1.07	2	0.855	1.128	2	0.83	1.166	2	0.785	0.997	2	0.996	1.038	2	0.948	1.098	2	0.909	1.139	2	0.869	1.197	2	0.778	1.247	2	0.753	1.275	2	0.55	1.316	2	0.496	1.329	2	0.494	1.381
XP_002286742	12	31	-	1.035	29	0.065	1.043	30	0.158	0.961	26	0.053	1.071	31	0.034	1.221	30	0.001	1.149	28	0.001	1.232	30	0.001	1.182	31	0.001	0.928	30	0.002	0.898	30	0.003	0.891	30	0.001	0.879	31	0.001	0.887	31	0.017	0.859	31	0.002	0.947	30	0.057	0.923
XP_002295127	4	7	-	1.041	7	0.804	0.983	7	0.918	0.957	7	0.832	0.947	7	0.507	1.777	7	0.001	1.56	6	0.002	1.71	7	0.001	1.623	7	0.002	1.242	7	0.037	1.174	7	0.12	1.178	7	0.077	1.179	6	0.209	1.015	6	0.927	0.9	7	0.257	0.954	6	0.738	0.845
YP_874594	2	2	-	1.222	2	0.448	1.009	2	0.989	1.092	2	0.906	0.897	2	0.724	0.757	2	0.528	0.604	2	0.194	0.747	2	0.507	0.604	2	0.191	0.671	2	0.361	0.541	2	0.141	0.726	2	0.51	0.587	2	0.211	1.604	2	0.168	1.287	2	0.54	1.414	2	0.267	1.145
XP_002288420	4	6	-	1.105	6	0.175	0.988	6	0.963	0.995	6	0.995	1.007	6	0.969	0.594	6	0.069	0.527	6	0.032	0.58	6	0.022	0.519	6	0.008	0.569	6	0.014	0.507	6	0.004	0.561	6	0.011	0.502	6	0.005	0.775	6	0.026	0.688	6	0.005	0.768	6	0.037	0.686
YP_874493	4	15	-	1.104	15	0.004	0.968	14	0.826	1.163	14	0.582	1.095	14	0.003	0.709	15	0.001	0.628	15	0.001	0.699	15	0.011	0.626	15	0.003	0.443	15	0.001	0.395	15	0.001	0.544	15	0.001	0.487	15	0.001	1.515	14	0.001	1.326	13	0.001	1.567	15	0.001	1.36
XP_002291395	2	4	-	0.96	4	0.957	1.081	4	0.772	0.932	4	0.935	1.312	4	0.012	0.932	4	0.74	0.949	4	0.844	0.987	4	0.972	1.016	4	0.95	1.17	4	0.607	1.2	4	0.397	1.08	4	0.808	1.112	4	0.753	0.575	4	0.002	0.587	4	0.01	0.74	4	0.034	0.761
XP_002292222	2	5	-	1.027	5	0.938	0.955	3	0.881	0.922	5	0.511	0.896	5	0.255	0.9	5	0.419	0.856	5	0.315	0.822	5	0.358	0.792	5	0.348	1.038	5	0.904	0.995	5	0.99	0.982	4	0.967	0.971	4	0.95	1.233	3	0.294	1.137	3	0.58	1.093	4	0.579	1.095
XP_002295468	11	57	-	1.034	54	0.115	0.973	51	0.569	0.991	53	0.976	1.159	57	0.001	0.833	56	0.001	0.778	57	0.001	0.83	53	0.001	0.782	55	0.001	0.537	53	0.001	0.494	55	0.001	0.529	54	0.001	0.509	56	0.001	1.131	55	0.001	1.059	56	0.108	1.317	53	0.001	1.217
XP_002295399	2	13	-	0.997	13	0.988	0.909	13	0.042	0.972	12	0.891	0.959	13	0.613	1.169	10	0.005	1.143	13	0.078	1.067	13	0.484	1.054	13	0.608	1.221	13	0.001	1.205	13	0.011	1.152	13	0.003	1.141	13	0.017	1.439	13	0.002	1.475	12	0.001	1.329	11	0.001	1.285
XP_002293187	8	23	-	1.016	20	0.929	0.983	22	0.893	1.045	21	0.208	1.152	21	0.001	1.233	22	0.01	1.208	22	0.018	1.164	22	0.063	1.176	23	0.029	2.077	23	0.001	2.113	22	0.001	2.144	23	0.001	2.095	21	0.001	0.69	21	0.001	0.652	23	0.001	0.816	21	0.011	0.776
XP_002289774	10	20	-	1.015	17	0.915	0.929	18	0.171	0.963	19	0.876	1.192	20	0.011	1.205	19	0.008	1.125	17	0.008	1.083	20	0.339	1.096	20	0.046	1.225	20	0.001	1.165	18	0.001	1.135	18	0.003	1.087	17	0.036	0.662	20	0.003	0.693	17	0.001	0.78	20	0.002	0.787
XP_002293577	2	3	-	0.899	3	0.537	0.971	3	0.969	0.84	3	0.665	0.689	3	0.01	1.503	3	0.065	1.63	3	0.038	1.426	3	0.109	1.569	3	0.053	1.384	3	0.166	1.516	3	0.095	1.151	3	0.675	1.266	3	0.409	1.192	3	0.398	1.301	3	0.2	0.808	3	0.245	0.888
XP_002288794	2	2	-	1.018	2	0.982	1.091	2	0.811	0.981	2	0.993	1.024	2	0.955	0.858	2	0.773	0.824	2	0.715	0.917	2	0.886	0.891	2	0.825	0.903	2	0.897	0.873	2	0.862	0.877	2	0.857	0.851	2	0.843	0.73	2	0.393	0.704	2	0.344	0.735	2	0.34	0.714
XP_002295178	4	5	-	1.008	4	0.988	1.094	5	0.401	0.943	5	0.712	1.197	5	0.328	0.996	3	0.991	0.9	5	0.502	1.126	4	0.579	0.977	5	0.907	0.898	5	0.548	0.906	4	0.762	0.842	3	0.557	0.837	4	0.44	0.861	5	0.322	0.8	5	0.313	1.016	5	0.96	0.95
XP_002294566	9	14	-	0.981	13	0.895	0.993	14	0.978	1.043	14	0.897	0.993	14	0.96	0.971	14	0.593	0.96	13	0.545	0.976	13	0.786	1.015	13	0.874	0.931	13	0.184	0.961	11	0.703	0.987	14	0.946	1.02	14	0.92	0.977	13	0.645	0.967	12	0.642	0.927	14	0.166	0.946
XP_002287112	10	22	-	0.958	22	0.422	0.935	20	0.029	0.98	21	0.934	0.92	19	0.002	1.801	22	0.001	1.838	22	0.001	1.646	22	0.001	1.698	22	0.001	1.482	20	0.001	1.629	22	0.001	1.574	22	0.001	1.469	19	0.001	1.13	21	0.017	1.106	21	0.026	1.013	22	0.912	1.018
XP_002296129	2	3	-	1.093	3	0.652	0.933	3	0.778	0.977	3	0.973	1.124	3	0.505	1.722	3	0.018	1.535	3	0.06	1.569	3	0.047	1.419	3	0.117	1.098	3	0.824	0.988	3	0.985	1.062	3	0.906	0.959	3	0.944	0.548	3	0.016	0.492	3	0.006	0.609	3	0.072	0.551
XP_002291686	5	9	-	0.91	7	0.117	1.059	9	0.485	0.976	9	0.936	1.074	9	0.556	0.808	9	0.08	0.886	9	0.245	0.886	8	0.199	0.931	9	0.462	0.822	7	0.043	0.876	9	0.218	0.764	7	0.007	0.799	8	0.018	1.091	6	0.381	1.219	9	0.005	1.171	9	0.075	1.294
XP_002296376	4	9	-	0.966	9	0.723	1.039	9	0.783	1.018	9	0.968	0.952	7	0.591	1.047	9	0.611	1.064	9	0.428	1.106	8	0.229	1.099	9	0.175	1.063	9	0.507	1.083	9	0.371	1.072	9	0.434	1.097	9	0.294	1.14	9	0.027	1.157	9	0.016	1.086	9	0.187	1.081
XP_002288970	4	14	-	1.009	14	0.942	1.062	11	0.14	1.003	12	0.995	1.159	13	0.041	0.888	14	0.027	0.862	14	0.029	0.914	14	0.227	0.833	12	0.003	0.868	14	0.003	0.827	13	0.002	0.867	14	0.003	0.848	14	0.004	0.621	14	0.001	0.605	14	0.002	0.744	12	0.001	0.727
XP_002289037	11	49	-	1.006	42	0.977	1	46	0.999	0.952	46	0.28	1.01	47	0.846	0.94	48	0.314	0.967	46	0.599	0.927	48	0.308	0.93	48	0.146	1.024	48	0.769	1.048	47	0.179	0.99	48	0.929	0.975	44	0.672	1.052	49	0.272	1.083	49	0.025	1.122	44	0.001	1.108
XP_002292065	3	6	-	0.919	5	0.424	1.104	6	0.222	0.998	6	0.999	0.938	6	0.503	0.969	5	0.868	1.036	4	0.904	1.075	4	0.776	1.104	6	0.514	0.954	6	0.834	1.047	5	0.88	0.944	6	0.82	0.963	6	0.937	1.138	6	0.168	1.153	6	0.195	1.052	6	0.653	1.072
XP_002296776	2	7	-	0.998	7	0.994	1.096	7	0.291	0.971	6	0.949	0.914	7	0.446	0.598	7	0.001	0.588	7	0.002	0.645	7	0.001	0.639	7	0.001	0.569	7	0.001	0.562	7	0.001	0.58	7	0.001	0.603	6	0.002	0.777	7	0.005	0.764	7	0.014	0.698	7	0.001	0.69
XP_002292244	6	20	-	1.091	20	0.012	0.928	18	0.031	1.019	20	0.947	0.888	20	0.003	0.77	18	0.001	0.691	20	0.001	0.728	20	0.001	0.643	19	0.001	0.582	20	0.001	0.525	20	0.001	0.588	20	0.001	0.532	20	0.001	1.002	20	0.982	0.901	20	0.019	0.878	20	0.002	0.779
XP_002289093	7	19	-	1.067	19	0.226	1.014	18	0.919	1.004	19	0.995	0.86	18	0.006	1.313	19	0.003	1.201	19	0.082	1.272	19	0.002	1.113	17	0.155	1.213	19	0.019	1.067	18	0.61	1.207	19	0.026	1.117	19	0.396	1.508	18	0.001	1.384	18	0.001	1.348	19	0.001	1.248
XP_002286176	12	46	-	1.013	42	0.938	1.091	43	0.003	0.988	43	0.934	0.988	44	0.891	1.87	46	0.001	1.822	45	0.001	1.918	46	0.001	1.953	46	0.001	1.783	46	0.001	1.755	45	0.001	1.743	46	0.001	1.7	45	0.001	1.025	41	0.552	1.014	43	0.75	1.028	43	0.548	1.007
XP_002286238	23	64	-	1.031	55	0.422	1.032	60	0.526	1	57	0.999	1.079	60	0.005	0.864	61	0.001	0.877	57	0.001	0.868	61	0.001	0.873	64	0.001	0.988	64	0.882	1.039	58	0.319	1.016	63	0.816	0.996	59	0.968	0.69	63	0.001	0.743	63	0.001	0.777	59	0.001	0.828
XP_002288891	9	40	-	0.905	37	0.042	0.878	38	0.006	1.042	36	0.587	0.993	40	0.959	1.388	40	0.001	1.575	40	0.001	1.159	40	0.014	1.325	40	0.001	1.389	40	0.001	1.582	40	0.001	1.436	40	0.001	1.642	40	0.001	1.17	40	0.001	1.329	40	0.001	1.138	40	0.003	1.287
XP_002290144	3	5	-	0.99	5	0.987	1.057	5	0.81	1.245	5	0.501	0.992	5	0.983	1.03	5	0.878	1.071	4	0.784	1.069	5	0.804	1.067	5	0.795	0.971	5	0.945	0.968	3	0.96	1.198	5	0.199	1.12	4	0.722	0.892	4	0.48	1.025	4	0.921	0.912	3	0.697	0.925
XP_002293569	2	2	-	0.919	2	0.852	1.071	2	0.87	1.019	2	0.993	1.007	2	0.989	1.09	2	0.89	1.167	2	0.784	1.157	2	0.79	1.243	2	0.647	1.012	2	0.985	1.083	2	0.925	1.022	2	0.98	1.098	2	0.916	1.147	2	0.773	1.225	2	0.643	1.139	2	0.768	1.217
XP_002290310	2	2	-	0.981	2	0.977	1.24	2	0.382	0.956	2	0.969	0.986	2	0.973	0.931	2	0.915	0.926	2	0.909	1.128	2	0.832	1.138	2	0.803	0.905	2	0.901	0.909	2	0.906	0.857	2	0.822	0.864	2	0.858	0.682	2	0.28	0.682	2	0.293	0.66	2	0.176	0.666
XP_002288023	6	86	-	1.016	84	0.901	1.038	81	0.225	1.009	72	0.973	0.93	77	0.001	0.792	83	0.001	0.812	85	0.001	0.881	83	0.003	0.871	81	0.001	0.817	84	0.001	0.783	85	0.001	0.786	80	0.001	0.771	80	0.001	1.114	76	0.001	1.085	74	0.01	1.018	76	0.626	0.959
XP_002288685	10	86	-	1.026	83	0.493	0.985	84	0.696	0.956	83	0.094	1.341	86	0.001	1.06	82	0.002	1.016	83	0.62	1.04	79	0.024	1.009	86	0.811	1.036	83	0.325	1.004	82	0.963	0.979	84	0.653	0.958	84	0.101	0.593	86	0.001	0.572	86	0.001	0.765	85	0.001	0.728
XP_002286014	2	3	-	1.124	3	0.467	1.097	3	0.635	1.001	3	0.999	0.862	3	0.325	0.557	3	0.012	0.487	3	0.007	0.604	3	0.03	0.531	3	0.011	0.725	3	0.171	0.635	3	0.071	0.719	3	0.145	0.632	3	0.074	1.531	3	0.04	1.336	3	0.158	1.3	3	0.143	1.142
XP_002295398	2	2	-	0.954	2	0.938	0.968	2	0.944	1.074	2	0.934	0.856	2	0.591	1.177	2	0.755	1.207	2	0.725	1.119	2	0.843	1.16	2	0.773	0.951	2	0.952	0.982	2	0.986	1.012	2	0.991	1.048	2	0.961	1.221	2	0.634	1.255	2	0.588	1.029	2	0.96	1.064
XP_002290605	6	10	-	0.969	10	0.893	1.002	10	0.996	1.01	6	0.981	0.874	10	0.08	0.852	10	0.064	0.904	9	0.231	0.84	10	0.114	0.856	10	0.223	0.896	10	0.171	0.91	10	0.266	0.909	10	0.233	0.933	8	0.603	1.146	10	0.045	1.159	10	0.02	0.984	10	0.886	1.026
XP_002293762	33	82	-	1.01	75	0.905	0.935	77	0.003	0.985	78	0.745	0.945	80	0.003	1.282	80	0.001	1.268	79	0.001	1.18	78	0.001	1.165	81	0.001	1.476	80	0.001	1.46	80	0.001	1.453	81	0.001	1.412	79	0.001	1.255	78	0.001	1.225	79	0.001	1.169	78	0.001	1.152
XP_002294379	2	3	-	0.947	3	0.88	1.017	3	0.962	1.008	3	0.995	1.067	3	0.848	1.236	3	0.329	1.28	3	0.291	1.24	3	0.366	1.293	3	0.266	0.815	3	0.432	0.847	3	0.624	0.814	3	0.43	0.848	3	0.661	1.133	3	0.587	1.173	3	0.479	1.204	3	0.41	1.251
XP_002292174	3	5	-	0.975	4	0.95	1.023	5	0.933	0.928	4	0.687	1.055	5	0.715	1.044	5	0.807	1.112	5	0.5	1.059	5	0.787	1.062	4	0.797	4.158	5	0.008	4.423	5	0.001	3.958	5	0.01	4.225	5	0.001	1.133	5	0.576	1.204	5	0.139	1.177	5	0.596	1.25
XP_002293421	2	5	-	1.027	4	0.947	0.963	5	0.841	0.882	4	0.349	0.924	5	0.731	1.074	5	0.827	0.932	4	0.777	0.978	3	0.951	0.942	3	0.851	1	4	1	0.917	5	0.721	0.856	5	0.33	0.842	5	0.306	1.438	4	0.025	1.414	4	0.034	1.157	5	0.222	1.139
XP_002293749	4	4	-	1.003	3	0.994	0.914	3	0.652	0.964	4	0.98	1.124	4	0.354	0.853	4	0.509	0.988	4	0.972	0.731	4	0.271	0.856	4	0.413	0.929	4	0.877	1.084	4	0.819	0.887	4	0.627	1.039	4	0.964	0.685	4	0.193	0.922	3	0.763	0.757	4	0.21	0.964
XP_002285950	30	82	-	1.055	80	0.131	0.992	81	0.919	1.036	82	0.497	1.072	75	0.012	0.748	82	0.001	0.704	82	0.001	0.744	81	0.001	0.707	81	0.001	2.113	82	0.001	1.974	81	0.001	2.169	82	0.001	2.027	77	0.001	0.65	76	0.001	0.595	80	0.001	0.669	82	0.001	0.631
XP_002293487	2	6	-	1.231	6	0.006	1.08	6	0.382	1.042	6	0.929	1.174	6	0.109	0.833	6	0.172	0.66	4	0.024	0.918	4	0.72	0.743	4	0.092	0.695	6	0.033	0.555	6	0.001	0.793	5	0.111	0.631	5	0.004	0.671	5	0.005	0.513	4	0.001	0.715	6	0.003	0.573
XP_002292920	11	29	-	0.99	28	0.959	0.946	27	0.207	0.96	27	0.549	0.915	26	0.001	0.947	26	0.302	0.98	29	0.874	0.864	29	0.009	0.881	29	0.01	0.96	28	0.621	0.913	25	0.049	0.89	26	0.005	0.846	25	0.001	1.098	27	0.003	1.105	29	0.001	0.995	26	0.964	0.969
XP_002294680	2	2	-	1.015	2	0.985	1.041	2	0.926	1.072	2	0.934	0.961	2	0.921	1.249	2	0.645	1.205	2	0.728	1.279	2	0.601	1.244	2	0.646	1.157	2	0.835	1.121	2	0.883	1.228	2	0.738	1.195	2	0.814	1.114	2	0.831	1.076	2	0.893	1.057	2	0.915	1.026
XP_002293007	3	7	-	1.005	7	0.989	1.106	6	0.207	1.064	7	0.924	0.835	7	0.161	1.678	7	0.001	1.636	7	0.002	1.774	7	0.001	1.659	6	0.001	1.065	7	0.649	1.043	7	0.833	1.123	7	0.306	1.104	7	0.441	1.66	7	0.003	1.619	7	0.002	1.339	6	0.003	1.346
XP_002292591	4	14	-	0.904	13	0.103	1.035	13	0.702	0.966	12	0.724	0.962	12	0.529	0.896	14	0.025	0.98	13	0.855	0.981	11	0.832	1.052	13	0.314	0.901	13	0.023	0.968	12	0.799	0.854	13	0.002	0.896	11	0.082	0.852	14	0.023	0.959	14	0.782	0.876	14	0.019	0.988
XP_002296860	4	7	-	1.082	5	0.488	0.938	7	0.409	1.033	7	0.96	0.875	6	0.08	0.464	7	0.003	0.427	7	0.003	0.426	7	0.003	0.397	7	0.003	0.445	7	0.001	0.413	7	0.001	0.455	7	0.001	0.424	7	0.001	0.553	7	0.001	0.511	7	0.001	0.496	7	0.001	0.505
XP_002292090	4	5	-	0.976	5	0.938	1.078	4	0.647	0.965	4	0.936	0.961	5	0.784	1.184	5	0.2	1.187	5	0.392	1.283	5	0.071	1.299	5	0.121	1.255	4	0.204	1.238	4	0.291	1.106	4	0.714	1.095	4	0.809	1.229	3	0.306	1.253	5	0.323	1.182	5	0.187	1.196
XP_002292901	7	15	-	1.008	15	0.988	0.9	15	0.116	0.983	15	0.948	0.978	14	0.766	1.465	15	0.001	1.422	15	0.001	1.299	15	0.002	1.273	15	0.001	1.07	14	0.558	1.026	14	0.799	1.097	15	0.378	1.012	14	0.924	1.442	15	0.001	1.403	15	0.001	1.486	14	0.001	1.405
XP_002288025	2	5	-	0.979	5	0.952	0.932	5	0.566	1.004	4	0.999	1.007	5	0.976	0.908	5	0.475	0.909	5	0.562	0.834	5	0.193	0.842	5	0.219	1.595	4	0.014	1.455	5	0.013	1.704	4	0.005	1.531	5	0.026	2.252	5	0.001	2.255	5	0.003	2.233	5	0.001	2.254
XP_002293195	3	62	-	0.957	60	0.047	0.948	54	0.003	0.975	53	0.742	1.105	61	0.104	1.436	61	0.001	1.474	59	0.001	1.365	60	0.001	1.422	61	0.001	0.954	62	0.14	0.973	61	0.56	0.946	60	0.13	0.954	60	0.39	0.787	58	0.001	0.842	60	0.001	0.933	62	0.293	0.977
XP_002293824	4	6	-	1.067	6	0.515	0.905	6	0.514	0.994	6	0.994	1.446	6	0.11	1.186	6	0.082	1.086	6	0.537	0.999	5	0.997	0.972	4	0.911	1.291	6	0.03	1.191	6	0.156	1.271	6	0.034	1.176	6	0.241	0.579	6	0.105	0.533	6	0.046	0.876	5	0.25	0.76
XP_002297060	3	3	-	1.063	3	0.847	0.999	3	0.999	0.986	3	0.992	1.088	3	0.682	1.28	3	0.257	1.177	3	0.54	1.256	3	0.329	1.167	3	0.554	1.298	3	0.282	1.201	3	0.568	1.268	3	0.341	1.178	3	0.664	0.995	3	0.989	0.918	3	0.747	1.067	3	0.803	0.99
XP_002288221	2	3	-	1.083	3	0.723	1.215	3	0.437	1.11	3	0.926	0.97	3	0.911	0.959	3	0.907	0.867	3	0.61	1.144	3	0.719	1.044	3	0.91	1.215	3	0.469	1.104	3	0.827	1.336	3	0.207	1.218	3	0.535	0.877	3	0.563	0.794	3	0.269	0.834	3	0.404	0.759
XP_002287256	4	8	-	0.857	8	0.065	1.011	8	0.975	1.056	8	0.609	0.896	8	0.322	1.087	8	0.262	1.24	8	0.01	1.079	8	0.598	1.244	8	0.017	1.265	7	0.021	1.426	7	0.002	1.298	7	0.009	1.425	6	0.008	1.188	8	0.144	1.359	8	0.003	1.049	8	0.818	1.255
XP_002290646	6	8	-	0.909	8	0.066	0.906	8	0.171	0.915	8	0.207	0.866	8	0.298	1.852	8	0.001	1.996	8	0.001	1.653	8	0.001	1.797	8	0.001	1.444	8	0.001	1.564	8	0.001	1.309	8	0.003	1.423	8	0.002	1.125	8	0.444	1.213	8	0.133	0.967	8	0.802	1.045
XP_002289100	2	5	-	1.041	5	0.903	0.939	4	0.737	0.977	5	0.958	0.943	5	0.699	1.876	4	0.002	1.737	4	0.004	1.793	4	0.005	1.63	3	0.042	2.119	5	0.001	2.003	5	0.001	2.314	4	0.001	1.945	5	0.001	0.962	3	0.902	0.924	5	0.562	0.915	5	0.603	0.866
XP_002290014	10	72	-	0.816	70	0.004	0.863	66	0.003	1.093	72	0.051	0.917	66	0.001	1.176	65	0.001	1.268	68	0.001	0.884	70	0.121	1.063	72	0.235	0.894	69	0.002	1.101	72	0.197	0.956	72	0.483	1.196	72	0.018	1.272	70	0.001	1.473	69	0.001	1.127	68	0.001	1.38
XP_002286779	3	30	-	1.005	30	0.978	1.074	29	0.019	1.04	29	0.423	1.031	30	0.449	0.576	30	0.001	0.562	30	0.001	0.602	30	0.001	0.592	30	0.001	0.63	30	0.001	0.617	30	0.001	0.655	30	0.001	0.643	30	0.001	0.892	29	0.001	0.866	29	0.001	0.907	29	0.001	0.886
XP_002290729	22	56	-	1.024	52	0.41	1.034	53	0.347	1.017	55	0.894	1.176	50	0.001	0.735	56	0.001	0.702	55	0.001	0.741	56	0.001	0.725	54	0.001	0.92	55	0.002	0.903	54	0.002	0.908	52	0.001	0.909	55	0.003	0.557	56	0.001	0.541	56	0.001	0.682	56	0.001	0.667
XP_002295311	3	6	-	0.951	5	0.775	0.985	6	0.944	0.939	4	0.8	0.833	5	0.055	1.386	5	0.016	1.379	5	0.023	1.372	5	0.025	1.488	6	0.031	0.778	5	0.073	0.844	6	0.171	0.725	5	0.021	0.783	6	0.058	1.083	6	0.457	1.085	6	0.56	0.92	6	0.365	0.905
XP_002287500	4	8	-	0.986	5	0.971	1.005	8	0.989	1.02	8	0.973	0.983	7	0.891	0.868	8	0.445	0.858	8	0.461	0.856	8	0.317	0.855	8	0.38	0.931	8	0.71	0.927	8	0.762	0.941	8	0.694	0.939	8	0.789	0.951	8	0.587	0.943	8	0.571	0.978	8	0.915	0.977
XP_002287075	3	19	-	1.16	15	0.004	1.053	19	0.516	0.989	17	0.973	0.875	17	0.011	0.44	19	0.001	0.367	19	0.001	0.454	19	0.001	0.384	19	0.001	0.472	19	0.001	0.397	19	0.001	0.465	19	0.001	0.378	18	0.001	0.73	18	0.001	0.625	19	0.001	0.673	19	0.001	0.569
XP_002291694	30	434	-	1.049	406	0.004	1.082	417	0.003	0.994	425	0.973	0.913	415	0.001	1.085	427	0.001	1.051	415	0.001	1.179	406	0.001	1.112	421	0.001	1.07	427	0.001	1.034	413	0.021	1.049	417	0.001	0.997	411	0.979	1.278	427	0.001	1.219	410	0.001	1.161	404	0.001	1.102
XP_002286207	4	14	-	0.951	14	0.107	0.854	14	0.003	0.864	13	0.014	0.994	13	0.957	1.749	14	0.001	1.797	14	0.001	1.468	14	0.001	1.525	14	0.001	1.926	14	0.001	2.079	13	0.001	1.62	14	0.001	1.739	13	0.001	1.61	14	0.001	1.743	13	0.001	1.621	14	0.001	1.682
XP_002287024	2	7	-	1.057	7	0.534	1	7	0.999	1.042	6	0.821	0.879	6	0.11	0.73	6	0.007	0.678	6	0.003	0.716	6	0.006	0.666	6	0.003	0.941	6	0.755	0.873	6	0.309	0.937	6	0.728	0.872	6	0.323	1.126	7	0.219	1.044	7	0.71	1.002	7	0.99	0.933
XP_002290645	4	16	-	1.172	16	0.308	0.883	16	0.116	0.981	14	0.957	1.329	12	0.001	1.484	16	0.001	1.236	16	0.011	1.369	15	0.001	1.082	16	0.615	0.963	15	0.789	0.754	16	0.05	0.929	15	0.349	0.735	16	0.026	0.716	15	0.002	0.563	16	0.002	0.88	16	0.185	0.799
XP_002286012	2	2	-	0.818	2	0.447	1.215	2	0.452	1.051	2	0.964	1.023	2	0.962	0.958	2	0.952	1.169	2	0.783	1.169	2	0.775	1.413	2	0.409	0.871	2	0.85	1.05	2	0.962	0.907	2	0.901	1.097	2	0.916	1.003	2	0.997	1.18	2	0.733	1.023	2	0.97	1.219
YP_874621	2	3	-	1.056	3	0.878	1.005	3	0.991	1.153	3	0.86	0.943	3	0.819	1.266	3	0.279	1.171	3	0.559	1.246	3	0.352	1.166	3	0.557	1.097	3	0.826	1.022	3	0.973	1.252	3	0.494	1.171	3	0.683	1.561	3	0.034	1.451	3	0.082	1.452	3	0.071	1.359
XP_002297167	2	3	-	0.915	3	0.652	1.131	3	0.457	1.047	3	0.934	1.067	3	0.785	0.988	3	0.979	1.061	3	0.877	1.103	3	0.767	1.192	3	0.492	0.986	3	0.98	1.061	3	0.909	1.023	3	0.969	1.105	3	0.852	0.905	3	0.69	0.971	3	0.932	0.963	3	0.899	1.036
XP_002296041	27	587	-	1.014	565	0.883	1.011	571	0.799	0.974	564	0.07	0.935	563	0.001	1.17	581	0.001	1.145	573	0.001	1.186	566	0.001	1.163	570	0.001	1.13	554	0.001	1.089	559	0.001	1.085	564	0.001	1.059	564	0.001	1.151	545	0.001	1.134	549	0.001	1.075	557	0.001	1.053
XP_002286340	3	5	-	0.96	5	0.936	0.97	3	0.924	0.974	5	0.973	0.93	5	0.531	1.371	5	0.019	1.398	5	0.019	1.328	3	0.211	1.364	5	0.033	1.509	5	0.007	1.547	5	0.004	1.422	3	0.12	1.498	5	0.011	1.561	5	0.008	1.594	5	0.003	1.43	5	0.023	1.47
XP_002289463	2	4	-	0.992	4	0.988	1.204	4	0.081	1.135	3	0.513	1.083	4	0.61	1.229	4	0.195	1.333	3	0.214	1.454	4	0.034	1.449	4	0.05	1.152	4	0.51	1.203	3	0.562	1.338	3	0.204	1.464	4	0.048	0.921	4	0.647	0.911	4	0.596	0.987	4	0.959	0.98
XP_002290171	6	12	-	0.985	9	0.938	0.918	11	0.305	0.995	11	0.993	0.88	11	0.004	1.35	12	0.001	1.403	10	0.001	1.279	10	0.002	1.353	11	0.001	0.974	11	0.85	1.042	12	0.859	0.985	11	0.906	1.033	9	0.855	0.952	12	0.77	0.972	12	0.886	0.871	12	0.213	0.889
XP_002297287	8	39	-	1.063	36	0.076	1.035	37	0.219	0.985	39	0.941	1.137	39	0.001	0.84	39	0.001	0.798	38	0.001	0.861	38	0.001	0.827	39	0.001	0.837	38	0.001	0.775	37	0.001	0.814	38	0.001	0.767	38	0.001	0.895	39	0.017	0.809	37	0.001	1.008	37	0.916	0.914
XP_002293191	10	21	-	1.035	19	0.346	0.936	20	0.013	0.932	21	0.228	0.905	21	0.048	1.191	21	0.001	1.166	21	0.007	1.097	20	0.031	1.05	21	0.411	1.074	21	0.447	1.058	21	0.704	0.992	21	0.948	0.948	20	0.421	1.255	21	0.001	1.215	19	0.001	1.118	21	0.064	1.017
XP_002296457	4	5	-	0.937	4	0.729	0.954	5	0.925	0.94	4	0.8	0.907	5	0.411	1.336	5	0.286	1.325	5	0.418	1.251	5	0.107	1.254	5	0.209	1.116	4	0.664	1.172	4	0.489	1.036	5	0.911	1.038	5	0.919	1.537	5	0.003	1.528	5	0.003	1.376	5	0.006	1.378
YP_316604	2	3	-	0.863	3	0.556	1.005	3	0.991	0.959	3	0.947	1.398	3	0.505	0.85	3	0.484	0.966	3	0.935	0.842	3	0.515	0.965	3	0.915	0.847	3	0.575	0.966	3	0.956	0.805	3	0.397	0.922	3	0.885	0.977	3	0.944	1.111	3	0.673	1.316	3	0.573	1.506
XP_002296463	2	5	-	0.985	3	0.977	0.933	5	0.58	0.918	4	0.609	0.875	4	0.311	1.434	5	0.011	1.536	4	0.019	1.33	5	0.041	1.339	5	0.043	1.392	4	0.063	1.326	5	0.055	1.26	5	0.094	1.27	5	0.12	1.294	5	0.038	1.294	5	0.046	1.105	5	0.378	1.104
XP_002294685	2	6	-	0.94	6	0.545	1.037	6	0.808	1.02	6	0.966	1.059	6	0.589	1.989	6	0.01	2.08	6	0.004	2.039	6	0.004	2.143	6	0.003	1.58	6	0.01	1.655	6	0.004	1.596	6	0.002	1.678	6	0.002	1.518	6	0.019	1.584	6	0.006	1.592	6	0.031	1.664
XP_002288416	4	5	-	0.939	5	0.85	0.999	5	0.999	0.967	5	0.926	0.999	5	0.995	0.837	5	0.151	0.965	4	0.904	0.823	5	0.377	0.963	3	0.911	0.911	5	0.634	1.042	4	0.923	0.873	5	0.387	0.999	4	1	0.843	5	0.342	0.971	4	0.904	0.832	5	0.156	0.947
XP_002286058	7	14	-	0.862	13	0.113	0.779	13	0.009	1.039	13	0.609	0.891	14	0.049	1.877	14	0.001	2.224	14	0.001	1.383	14	0.01	1.654	14	0.001	2.058	12	0.001	2.785	14	0.001	2.345	14	0.001	2.804	14	0.001	1.357	14	0.001	1.61	14	0.001	1.193	14	0.04	1.421
XP_002291341	5	6	-	1.014	6	0.967	1.002	6	0.994	1.113	6	0.609	1.159	6	0.497	1.314	6	0.043	1.271	6	0.119	1.298	6	0.094	1.265	6	0.172	0.836	5	0.211	0.796	5	0.122	0.983	6	0.958	0.958	6	0.898	1.327	6	0.153	1.284	6	0.103	1.518	6	0.031	1.476
XP_002293286	5	9	-	0.97	9	0.744	1.087	9	0.315	0.964	7	0.785	0.775	9	0.001	0.678	9	0.001	0.684	9	0.001	0.694	8	0.001	0.738	9	0.01	0.768	7	0.011	0.821	8	0.025	0.717	9	0.001	0.7	6	0.008	1.064	9	0.31	1.077	9	0.224	0.812	9	0.008	0.795
XP_002293604	14	24	-	1.002	24	0.994	1.094	24	0.129	1.051	23	0.265	1.029	22	0.469	0.587	22	0.001	0.596	23	0.001	0.633	24	0.001	0.624	24	0.001	0.719	22	0.001	0.745	24	0.001	0.744	22	0.001	0.754	23	0.001	0.826	23	0.001	0.846	23	0.001	0.884	24	0.004	0.87
XP_002291132	3	4	-	1.058	4	0.807	1.136	4	0.626	1.016	4	0.979	0.929	3	0.74	0.924	4	0.699	0.859	4	0.42	1.121	3	0.711	0.97	4	0.905	0.858	3	0.626	0.927	3	0.876	0.992	3	0.99	0.869	4	0.594	1.099	4	0.582	1.073	3	0.798	1.078	4	0.661	1.002
XP_002288030	2	4	-	1.088	4	0.562	1.124	4	0.35	0.979	3	0.977	1.122	4	0.361	0.898	4	0.582	0.806	4	0.22	0.989	4	0.97	0.899	4	0.606	0.763	4	0.129	0.69	4	0.047	0.781	4	0.208	0.709	4	0.069	0.679	4	0.029	0.612	4	0.005	0.749	4	0.091	0.679
XP_002295890	2	2	-	0.87	2	0.652	0.846	2	0.541	1.012	2	0.995	0.859	2	0.615	1.133	2	0.821	1.28	2	0.614	0.951	2	0.931	1.079	2	0.889	1.398	2	0.487	1.58	2	0.311	1.402	2	0.475	1.591	2	0.306	1.03	2	0.958	1.157	2	0.766	0.871	2	0.752	0.982
XP_002289731	2	3	-	1.052	3	0.918	1.041	3	0.932	0.96	3	0.964	0.948	3	0.835	0.989	3	0.982	0.925	3	0.823	1.019	3	0.962	0.957	3	0.892	1.092	3	0.837	1.022	3	0.973	1.039	3	0.945	0.976	3	0.968	1.086	3	0.768	1.011	3	0.974	1.014	3	0.979	0.947
XP_002294294	4	7	-	1.02	7	0.962	1.026	7	0.86	0.956	7	0.896	0.805	7	0.002	0.851	7	0.05	0.817	7	0.046	0.859	7	0.102	0.832	7	0.153	0.762	7	0.009	0.735	7	0.005	0.722	7	0.002	0.699	7	0.015	1.37	6	0.004	1.367	7	0.009	1.072	6	0.472	1.089
XP_002290539	7	14	-	1.008	13	0.977	0.932	12	0.231	1.025	14	0.94	1.087	13	0.035	1.75	14	0.001	1.741	14	0.001	1.608	14	0.001	1.508	12	0.001	1.476	12	0.001	1.392	14	0.001	1.413	14	0.001	1.419	14	0.001	1.006	10	0.946	1.009	13	0.953	1.077	14	0.251	1.077
XP_002286536	2	3	-	0.943	3	0.935	1.08	3	0.734	1.098	3	0.951	0.885	3	0.464	1.268	3	0.275	1.314	3	0.24	1.342	3	0.194	1.406	3	0.131	0.822	3	0.464	0.858	3	0.674	0.894	3	0.778	0.936	3	0.927	0.926	3	0.772	0.964	3	0.908	0.805	3	0.235	0.842
XP_002296277	3	3	-	0.851	3	0.739	1.023	3	0.947	1.058	3	0.973	1.146	3	0.398	0.98	3	0.97	1.127	3	0.828	0.985	3	0.972	1.144	3	0.811	0.977	3	0.963	1.129	3	0.773	1.024	3	0.968	1.188	3	0.727	0.734	3	0.128	0.844	3	0.632	0.831	3	0.321	0.964
XP_002289970	4	12	-	0.924	11	0.348	0.908	12	0.249	0.879	12	0.315	0.908	12	0.083	1.096	12	0.116	1.221	10	0.004	1.016	11	0.908	1.086	12	0.116	1.184	12	0.11	1.31	12	0.001	1.03	12	0.808	1.144	12	0.015	1.28	11	0.036	1.359	11	0.003	1.126	11	0.334	1.086
XP_002295168	5	32	-	1.039	31	0.101	0.945	32	0.337	0.923	28	0.009	0.839	31	0.001	0.413	32	0.001	0.396	32	0.001	0.385	32	0.001	0.372	32	0.001	0.617	32	0.001	0.594	32	0.001	0.591	32	0.001	0.57	32	0.001	1.448	31	0.001	1.37	32	0.001	1.186	31	0.001	1.127
XP_002289004	7	14	-	1.009	14	0.968	1.112	14	0.016	0.984	14	0.957	0.984	14	0.883	0.869	14	0.024	0.842	14	0.032	0.949	14	0.527	0.929	14	0.464	0.837	12	0.002	0.834	13	0.002	0.812	12	0.001	0.819	13	0.002	1.197	14	0.001	1.186	13	0.001	1.155	14	0.004	1.158
XP_002292607	2	2	-	1.282	2	0.307	0.84	2	0.643	1.142	2	0.763	1.014	2	0.974	1.474	2	0.513	1.122	2	0.85	1.212	2	0.704	0.935	2	0.905	1.282	2	0.656	0.985	2	0.988	1.451	2	0.403	1.119	2	0.897	0.985	2	0.978	0.754	2	0.481	0.983	2	0.976	0.757
XP_002287533	2	4	-	0.964	4	0.918	1.066	4	0.751	1.083	4	0.651	1.029	4	0.907	0.873	4	0.416	0.889	4	0.572	0.919	4	0.724	0.942	4	0.798	0.881	4	0.581	0.899	4	0.726	0.945	4	0.876	0.968	4	0.944	0.936	4	0.725	0.952	4	0.824	0.947	4	0.776	0.966
XP_002289395	7	11	-	1.08	11	0.296	1.107	10	0.158	1.043	10	0.785	0.897	11	0.15	1.06	10	0.63	0.95	8	0.626	1.176	11	0.155	1.067	9	0.42	0.811	11	0.087	0.739	11	0.015	0.866	11	0.325	0.792	11	0.097	1.638	11	0.001	1.489	11	0.002	1.472	9	0.001	1.369
XP_002295920	5	16	-	0.952	15	0.744	1.109	15	0.215	1.071	16	0.816	0.754	16	0.001	1.117	16	0.222	1.199	14	0.021	1.271	16	0.003	1.273	16	0.006	1.166	16	0.063	1.182	12	0.012	1.237	16	0.026	1.24	16	0.026	7.085	16	0.001	7.05	16	0.001	5.273	16	0.001	5.283
XP_002288510	3	3	-	1.006	3	0.993	1.086	3	0.707	0.901	3	0.866	0.864	3	0.35	0.999	3	0.998	0.975	3	0.953	1.07	3	0.849	1.051	3	0.88	1.181	3	0.698	1.156	3	0.719	1.055	3	0.915	1.036	3	0.955	1.581	3	0.124	1.54	3	0.158	1.34	3	0.371	1.313
XP_002293467	14	40	-	0.964	39	0.656	1.118	40	0.003	0.981	39	0.879	1.112	40	0.001	1.037	39	0.472	1.045	38	0.218	1.141	39	0.001	1.16	36	0.001	1.083	40	0.226	1.12	40	0.011	1.084	39	0.119	1.1	40	0.028	0.795	38	0.001	0.806	39	0.001	0.889	37	0.001	0.904
XP_002291514	7	9	-	0.997	8	0.994	0.869	9	0.344	1.079	9	0.576	1.081	8	0.618	1.449	9	0.001	1.467	7	0.002	1.241	9	0.008	1.261	8	0.007	1.484	9	0.002	1.499	7	0.001	1.497	8	0.001	1.483	8	0.002	0.781	9	0.015	0.811	9	0.074	0.894	9	0.352	0.929
XP_002292440	3	5	-	0.957	5	0.839	1.04	5	0.88	0.919	5	0.489	0.944	5	0.776	0.999	5	0.996	1.025	5	0.92	1.027	5	0.909	1.06	5	0.749	1.272	4	0.174	1.29	4	0.189	1.146	4	0.535	1.166	4	0.54	1.21	5	0.106	1.24	5	0.085	1.124	5	0.456	1.147
YP_316612	3	7	-	1.064	7	0.658	1.035	6	0.823	1.086	6	0.486	1.065	7	0.426	0.994	7	0.971	0.877	6	0.257	1.034	6	0.846	0.92	5	0.616	0.76	6	0.02	0.679	6	0.004	0.942	7	0.763	0.874	7	0.457	1.331	7	0.002	1.224	7	0.02	1.456	6	0.001	1.285
XP_002292183	2	74	-	1.009	72	0.938	1.003	72	0.978	1.008	70	0.934	0.975	72	0.172	0.792	73	0.001	0.765	74	0.001	0.805	71	0.001	0.763	74	0.001	0.739	73	0.001	0.728	74	0.001	0.736	72	0.001	0.736	74	0.001	0.894	74	0.004	0.867	74	0.001	0.861	73	0.001	0.839
XP_002297045	6	11	-	1.036	11	0.839	1.117	11	0.041	0.985	10	0.977	1.081	11	0.141	1.083	9	0.203	0.957	11	0.758	1.159	10	0.017	1.069	9	0.389	0.991	10	0.952	0.976	11	0.878	1.041	11	0.845	0.993	11	0.977	1.456	11	0.001	1.38	11	0.002	1.546	11	0.001	1.475
XP_002286222	4	7	-	1.035	6	0.867	0.991	7	0.962	1.051	7	0.828	1.111	6	0.605	0.938	5	0.688	0.886	6	0.299	0.931	7	0.599	0.907	7	0.323	0.877	7	0.411	0.85	7	0.191	0.913	7	0.714	0.888	7	0.425	0.616	7	0.012	0.595	7	0.012	0.749	7	0.095	0.789
XP_002292483	4	6	-	0.874	6	0.173	1.035	6	0.899	0.964	4	0.934	1.001	6	0.994	1.662	4	0.006	1.948	6	0.001	1.91	5	0.001	1.999	6	0.001	0.704	6	0.033	0.792	6	0.055	0.644	6	0.017	0.728	6	0.067	0.604	6	0.004	0.677	6	0.009	0.601	6	0.018	0.677
XP_002286075	3	4	-	0.855	4	0.858	1.158	4	0.201	1.077	4	0.689	1.046	3	0.859	0.49	3	0.007	0.584	4	0.041	0.581	4	0.006	0.671	4	0.038	0.557	4	0.003	0.641	4	0.134	0.571	3	0.018	0.581	3	0.039	0.816	4	0.169	0.78	3	0.226	0.83	3	0.314	0.88
XP_002287115	5	8	-	0.953	8	0.786	1.072	7	0.356	1.018	8	0.976	1.016	7	0.906	1.07	8	0.503	1.097	8	0.269	1.153	8	0.072	1.196	8	0.03	1.057	8	0.698	1.091	8	0.395	1.066	8	0.55	1.105	8	0.324	0.909	8	0.546	0.952	6	0.679	0.901	7	0.229	0.907
XP_002290290	22	67	-	1.065	65	0.004	0.985	64	0.793	0.949	67	0.182	1.083	67	0.004	0.77	66	0.001	0.714	65	0.001	0.742	67	0.001	0.703	67	0.001	0.861	66	0.001	0.804	67	0.001	0.8	67	0.001	0.758	67	0.001	0.622	67	0.001	0.586	67	0.001	0.681	65	0.001	0.644
XP_002289360	8	17	-	0.923	14	0.106	0.963	17	0.889	1.022	16	0.934	0.867	16	0.001	1.612	14	0.001	1.674	15	0.001	1.477	17	0.001	1.604	17	0.001	1.281	17	0.002	1.325	16	0.004	1.393	16	0.001	1.445	13	0.001	1.446	17	0.001	1.568	15	0.001	1.209	17	0.001	1.325
XP_002287906	2	3	-	0.964	3	0.938	1.044	3	0.891	1.106	3	0.659	0.979	3	0.941	1.093	3	0.757	1.106	3	0.756	1.116	3	0.728	1.145	3	0.621	1.189	3	0.55	1.214	3	0.524	1.303	3	0.265	1.335	3	0.268	1.411	3	0.164	1.436	3	0.186	1.358	3	0.092	1.394
XP_002294299	3	3	-	0.941	3	0.847	0.931	3	0.767	0.932	3	0.853	1.194	3	0.237	0.713	3	0.126	0.743	3	0.194	0.654	3	0.056	0.687	3	0.095	0.82	3	0.457	0.858	3	0.674	0.757	3	0.228	0.795	3	0.427	0.592	3	0.018	0.618	3	0.052	0.694	3	0.189	0.727
XP_002296785	3	12	-	1.076	12	0.147	0.927	11	0.307	0.995	12	0.995	0.823	12	0.006	1.095	12	0.264	0.996	12	0.98	1.033	12	0.739	0.949	12	0.446	1.052	12	0.442	0.962	12	0.657	1.036	12	0.66	0.93	11	0.312	0.965	11	0.835	0.878	11	0.176	0.848	12	0.233	0.777
XP_002287808	6	9	-	0.994	8	0.985	1.043	9	0.87	1.082	9	0.624	1.177	8	0.15	0.769	9	0.005	0.786	8	0.006	0.788	9	0.018	0.768	9	0.008	0.844	9	0.065	0.852	8	0.061	0.905	9	0.155	0.881	9	0.106	0.632	9	0.007	0.611	9	0.008	0.789	9	0.08	0.768
XP_002289250	12	61	-	1.018	60	0.905	0.994	57	0.916	1.049	58	0.017	0.944	60	0.001	1.513	59	0.001	1.446	60	0.001	1.457	60	0.001	1.369	56	0.001	1.199	60	0.001	1.161	60	0.001	1.272	60	0.001	1.234	60	0.001	1.244	60	0.001	1.193	57	0.001	1.153	60	0.001	1.117
XP_002293030	4	4	-	1.001	4	0.996	1.04	3	0.9	1.112	4	0.687	1.065	4	0.742	1.102	4	0.603	1.081	4	0.749	1.167	4	0.423	1.152	4	0.462	0.906	4	0.718	0.891	4	0.686	0.998	4	0.998	0.985	4	0.977	0.738	3	0.139	0.739	3	0.148	0.838	3	0.345	0.921
XP_002294044	11	18	-	0.934	15	0.19	0.904	16	0.021	0.943	16	0.19	1.171	18	0.016	1.158	18	0.024	1.296	18	0.001	1.023	18	0.908	1.12	17	0.057	1.257	17	0.001	1.418	17	0.001	1.159	16	0.002	1.296	16	0.001	0.743	17	0.004	0.801	18	0.013	0.827	18	0.007	0.936
XP_002293351	2	2	-	0.91	2	0.822	1.177	2	0.564	0.942	2	0.951	1.122	2	0.735	0.799	2	0.639	0.867	2	0.803	0.936	2	0.914	1.016	2	0.976	0.752	2	0.586	0.813	2	0.763	0.702	2	0.439	0.762	2	0.661	0.746	2	0.449	0.799	2	0.6	0.813	2	0.577	0.875
XP_002286891	10	16	-	0.966	14	0.345	1.033	15	0.34	1.018	15	0.914	1.022	14	0.787	1.297	15	0.001	1.286	15	0.001	1.282	14	0.001	1.332	15	0.001	1.101	16	0.269	1.115	14	0.026	1.146	16	0.092	1.15	16	0.055	1	16	0.997	0.996	16	0.974	1.009	16	0.923	1.013
XP_002295380	3	10	-	0.921	7	0.293	0.955	10	0.821	0.92	9	0.349	1	10	1	0.788	10	0.006	1	8	1	0.747	10	0.06	0.992	8	0.952	1.118	10	0.149	1.267	10	0.012	1.037	7	0.85	1.195	10	0.139	0.626	10	0.007	0.701	10	0.03	0.612	10	0.003	0.689
XP_002294850	6	20	-	1.001	16	0.994	1.013	20	0.919	0.995	17	0.982	0.992	19	0.934	1.089	20	0.199	1.074	20	0.236	1.091	19	0.026	1.05	19	0.277	1.548	20	0.001	1.499	20	0.001	1.45	20	0.001	1.41	20	0.001	1.873	20	0.001	1.806	20	0.001	1.852	20	0.001	1.778
XP_002294940	2	3	-	1.05	3	0.957	0.893	3	0.513	1.032	3	0.968	0.942	3	0.868	1.537	3	0.051	1.435	3	0.112	1.354	3	0.18	1.274	3	0.439	1.689	3	0.032	1.583	3	0.161	1.727	3	0.022	1.624	3	0.061	1.259	3	0.253	1.172	3	0.631	1.171	3	0.57	1.097
XP_002293241	3	3	-	0.997	3	0.994	0.933	3	0.838	1.04	3	0.953	0.875	3	0.419	1.238	3	0.525	1.218	3	0.453	1.141	3	0.654	1.13	3	0.659	0.988	3	0.982	0.975	3	0.97	1.018	3	0.98	1.008	3	0.991	1.132	3	0.711	1.12	3	0.643	0.988	3	0.988	0.973
XP_002296243	3	4	-	1.044	4	0.889	1.193	4	0.142	0.881	4	0.393	0.962	4	0.841	0.942	4	0.875	0.881	4	0.573	1.291	3	0.262	1.041	4	0.908	1.233	4	0.252	1.162	4	0.53	1.01	3	0.985	1.018	4	0.971	0.893	3	0.63	0.967	3	0.915	0.825	3	0.295	0.798
XP_002287428	4	7	-	1.041	7	0.807	0.902	7	0.179	1.016	6	0.973	0.947	7	0.507	1.486	7	0.001	1.395	7	0.004	1.316	7	0.006	1.249	7	0.025	1.558	7	0.001	1.473	7	0.001	1.534	7	0.001	1.455	7	0.003	1.266	7	0.006	1.193	7	0.034	1.131	6	0.159	1.12
XP_002296932	5	5	-	1.047	3	0.905	1.241	4	0.029	1.081	4	0.665	0.988	5	0.952	0.665	5	0.005	0.633	5	0.007	0.792	5	0.091	0.758	5	0.053	0.597	5	0.008	0.569	5	0.007	0.674	5	0.071	0.645	5	0.087	0.724	4	0.041	0.62	5	0.027	0.635	5	0.015	0.605
XP_002287876	11	16	-	0.979	13	0.745	0.98	16	0.844	1.034	16	0.92	1.1	16	0.081	1.037	14	0.484	0.992	16	0.939	0.927	16	0.518	0.964	16	0.696	1.089	15	0.086	1.16	16	0.004	1.148	14	0.015	1.181	14	0.003	0.79	14	0.001	0.804	14	0.001	0.82	15	0.001	0.828
XP_002290430	2	3	-	0.666	3	0.34	0.966	3	0.952	1.16	3	0.931	1.222	3	0.184	0.717	3	0.302	1.059	3	0.934	0.686	3	0.494	1.019	3	0.968	0.721	3	0.163	1.065	3	0.898	0.828	3	0.495	1.229	3	0.839	0.493	3	0.016	0.731	3	0.34	0.604	3	0.124	0.891
XP_002295971	3	7	-	0.964	7	0.89	1.122	7	0.31	1.031	7	0.973	1.01	7	0.961	1.045	6	0.748	1.127	7	0.246	1.11	6	0.402	1.149	6	0.219	0.94	7	0.66	0.997	6	0.993	0.882	6	0.294	0.913	6	0.604	1.119	7	0.204	1.14	7	0.109	1.115	7	0.159	1.14
XP_002292336	2	2	-	1.025	2	0.974	1.115	2	0.75	1.053	2	0.96	1.351	2	0.202	1.138	2	0.815	1.089	2	0.896	1.251	2	0.645	1.206	2	0.704	1.109	2	0.896	1.065	2	0.945	1.156	2	0.835	1.115	2	0.899	0.826	2	0.653	0.79	2	0.575	1.101	2	0.836	1.058
XP_002290757	3	4	-	1.14	4	0.651	1.134	4	0.293	1.114	3	0.609	0.989	4	0.964	0.714	4	0.314	0.613	4	0.008	0.796	4	0.508	0.69	4	0.041	0.61	4	0.028	0.527	4	0.004	0.671	4	0.05	0.581	4	0.007	0.698	4	0.265	0.601	4	0.035	0.679	4	0.268	0.587
XP_002294311	2	3	-	1.036	3	0.95	0.969	3	0.924	0.919	3	0.766	0.942	3	0.798	1.073	3	0.819	1.016	3	0.974	1.028	3	0.941	0.98	3	0.962	1.162	3	0.638	1.103	3	0.828	1.058	3	0.911	1.008	3	0.992	1.465	3	0.064	1.385	3	0.243	1.36	3	0.09	1.293
XP_002297302	3	5	-	1.055	4	0.831	0.989	4	0.972	1.113	5	0.936	1.19	5	0.26	0.601	4	0.006	0.558	4	0.004	0.628	4	0.011	0.547	4	0.003	0.742	5	0.159	0.798	4	0.254	0.799	4	0.201	0.798	5	0.143	0.517	5	0.001	0.518	4	0.002	0.608	5	0.001	0.592
XP_002287567	5	8	-	0.967	8	0.861	1.05	7	0.59	1.026	8	0.97	0.989	8	0.95	1.007	7	0.967	1.007	7	0.97	1.025	7	0.869	1.068	8	0.476	0.885	7	0.223	0.889	7	0.287	0.96	6	0.862	0.943	7	0.755	0.852	6	0.091	0.857	6	0.113	0.829	8	0.015	0.843
XP_002297005	4	4	-	0.953	4	0.865	1.039	4	0.886	0.984	4	0.979	0.867	4	0.298	1.153	4	0.387	1.192	4	0.336	1.188	4	0.355	1.231	4	0.246	0.994	4	0.985	1.026	4	0.96	1.015	3	0.979	1.004	4	0.996	0.988	4	0.967	1.019	4	0.949	0.845	4	0.219	0.837
XP_002294365	4	5	-	0.954	5	0.807	1.024	5	0.918	0.991	5	0.991	0.91	3	0.63	1.246	5	0.082	1.282	5	0.068	1.26	5	0.093	1.305	5	0.059	1.229	4	0.263	1.191	5	0.277	1.166	4	0.454	1.132	4	0.68	1.235	4	0.158	1.03	4	0.906	1.02	4	0.929	1.118
XP_002293623	9	82	-	0.84	75	0.004	0.801	76	0.003	1.07	78	0.056	0.905	78	0.001	1.192	80	0.001	1.421	75	0.001	1.01	75	0.941	1.148	75	0.001	1.728	81	0.001	2.27	82	0.001	1.881	82	0.001	2.389	81	0.001	1.457	80	0.001	1.72	74	0.001	1.297	80	0.001	1.632
XP_002286191	3	15	-	1.007	14	0.977	0.949	14	0.346	1.009	13	0.977	0.895	13	0.011	1.192	12	0.002	1.11	14	0.147	1.083	14	0.236	1.082	14	0.223	1.014	15	0.96	1.109	13	0.067	1.023	15	0.925	1.019	15	0.934	1.371	15	0.004	1.394	14	0.002	1.223	14	0.084	1.294
XP_002291639	2	3	-	0.979	3	0.967	1.033	3	0.92	1.002	3	0.999	1.101	3	0.618	1.113	3	0.693	1.112	3	0.738	1.129	3	0.687	1.139	3	0.633	1.15	3	0.676	1.155	3	0.703	1.141	3	0.713	1.151	3	0.739	0.824	3	0.348	0.825	3	0.372	0.893	3	0.596	0.9
XP_002289176	2	4	-	0.859	4	0.307	0.921	4	0.614	1.303	4	0.143	0.995	3	0.99	1.032	4	0.943	1.182	4	0.671	0.943	4	0.872	1.085	4	0.81	0.828	3	0.49	0.822	3	0.519	0.99	4	0.98	0.995	3	0.995	1.188	4	0.617	1.215	3	0.37	1.092	4	0.757	1.327
XP_002287359	7	8	-	1.029	8	0.951	1.028	7	0.86	1.052	8	0.499	0.945	7	0.492	0.993	7	0.977	1.035	6	0.848	1.146	8	0.31	1.101	8	0.241	0.986	8	0.967	0.943	8	0.768	1.027	8	0.934	0.986	8	0.957	1.163	8	0.21	1.109	8	0.133	1.061	7	0.73	1.037
XP_002296500	6	8	-	1.08	8	0.689	0.982	8	0.903	0.999	8	0.999	0.959	8	0.586	1.075	8	0.481	0.976	8	0.853	0.995	7	0.977	0.954	8	0.646	1.262	7	0.023	1.122	7	0.301	1.179	8	0.055	1.078	8	0.541	1.25	8	0.01	1.136	8	0.101	1.153	7	0.054	1.08
XP_002295632	10	35	-	0.917	35	0.053	0.856	31	0.003	0.908	31	0.02	0.961	34	0.24	2.238	35	0.001	2.406	35	0.001	2.023	35	0.001	2.18	35	0.001	1.532	34	0.001	1.643	34	0.001	1.494	34	0.001	1.651	35	0.001	1.992	35	0.001	2.13	35	0.001	1.874	34	0.001	1.93
XP_002287837	15	33	-	0.982	33	0.889	1.051	32	0.315	1.071	29	0.051	0.876	33	0.001	0.547	33	0.001	0.548	33	0.001	0.562	33	0.001	0.566	33	0.001	0.669	33	0.001	0.671	33	0.001	0.679	32	0.001	0.7	33	0.001	1.116	33	0.005	1.111	31	0.001	0.931	30	0.001	0.964
XP_002290668	24	116	-	0.914	111	0.004	0.896	111	0.003	0.982	113	0.785	0.956	112	0.056	1.995	116	0.001	2.178	116	0.001	1.733	115	0.001	1.914	115	0.001	1.634	115	0.001	1.797	115	0.001	1.598	115	0.001	1.749	116	0.001	1.251	110	0.001	1.342	113	0.001	1.163	105	0.001	1.298
XP_002294025	3	9	-	1.015	9	0.938	0.88	9	0.023	1.032	9	0.922	1.178	9	0.158	1.464	9	0.001	1.472	8	0.001	1.264	9	0.03	1.231	9	0.044	1.385	8	0.001	1.408	7	0.003	1.419	8	0.001	1.307	9	0.009	0.872	9	0.323	0.843	9	0.236	1.011	9	0.916	0.983
XP_002293108	17	148	-	0.708	132	0.004	0.554	147	0.003	0.997	143	0.995	0.839	144	0.001	2.961	148	0.001	4.328	142	0.001	1.593	146	0.001	2.383	140	0.001	2.146	148	0.001	3.093	140	0.001	2.098	148	0.001	3.058	141	0.001	1.556	148	0.001	2.265	140	0.001	1.282	147	0.001	1.89
XP_002288174	3	3	-	0.937	3	0.831	0.89	3	0.491	0.936	3	0.907	0.955	3	0.843	1.099	3	0.739	1.143	3	0.642	0.956	3	0.908	1.008	3	0.979	1.248	3	0.383	1.311	3	0.309	1.157	3	0.658	1.219	3	0.532	1.207	3	0.359	1.263	3	0.257	1.131	3	0.554	1.194
XP_002291954	3	4	-	0.927	4	0.628	1.032	4	0.905	1.053	4	0.872	0.911	4	0.496	1.281	4	0.124	1.242	3	0.359	1.294	4	0.137	1.38	4	0.068	1.36	4	0.13	1.28	3	0.367	1.419	4	0.05	1.512	4	0.033	1	4	1	1.058	4	0.805	0.897	4	0.459	0.956
YP_316586	2	21	-	0.988	21	0.941	0.847	20	0.007	0.914	20	0.172	0.959	21	0.776	2.051	21	0.001	2.024	19	0.001	1.653	21	0.001	1.688	20	0.001	1.428	20	0.001	1.418	20	0.001	1.306	20	0.001	1.273	19	0.001	1.691	21	0.001	1.678	21	0.001	1.592	21	0.001	1.59
XP_002288710	5	13	-	0.942	12	0.361	1.049	12	0.477	1.107	13	0.103	0.846	11	0.001	0.75	12	0.001	0.791	13	0.008	0.776	12	0.004	0.799	13	0.01	0.535	13	0.001	0.595	13	0.001	0.587	13	0.003	0.654	13	0.002	1.279	13	0.002	1.307	11	0.001	1.043	12	0.397	1.093
XP_002290796	2	2	-	0.922	2	0.861	1.014	2	0.982	1.189	2	0.609	1.091	2	0.802	1.337	2	0.502	1.426	2	0.413	1.343	2	0.502	1.438	2	0.375	1.182	2	0.803	1.261	2	0.722	1.392	2	0.49	1.491	2	0.417	1.186	2	0.7	1.259	2	0.586	1.287	2	0.457	1.371
XP_002293015	4	10	-	1.008	9	0.974	0.89	9	0.038	0.975	10	0.96	0.913	10	0.151	1.187	9	0.023	1.08	10	0.557	1.062	9	0.472	1.016	9	0.874	0.96	10	0.814	0.92	10	0.536	0.927	10	0.463	0.891	10	0.203	1.215	9	0.022	1.217	10	0.083	1.096	9	0.17	1.099
XP_002286132	2	2	-	1.016	2	0.984	0.826	2	0.453	0.968	2	0.977	0.931	2	0.836	1.82	2	0.11	1.747	2	0.148	1.471	2	0.331	1.431	2	0.384	1.562	2	0.284	1.513	2	0.375	1.498	2	0.346	1.457	2	0.458	1.679	2	0.132	1.621	2	0.16	1.538	2	0.161	1.498
XP_002288569	4	7	-	0.949	7	0.882	1.085	6	0.363	1.009	7	0.995	1.396	7	0.001	0.843	7	0.124	0.869	7	0.145	0.951	6	0.751	0.946	6	0.771	0.676	7	0.024	0.701	7	0.015	0.676	7	0.034	0.704	7	0.038	0.485	7	0.001	0.501	7	0.003	0.665	7	0.016	0.693
XP_002296830	3	3	-	0.922	3	0.719	0.962	3	0.902	0.96	3	0.947	0.938	3	0.779	1.106	3	0.718	1.173	3	0.552	1.046	3	0.909	1.121	3	0.688	2.136	3	0.005	2.279	3	0.007	2.031	3	0.003	2.175	3	0.005	1.258	3	0.251	1.337	3	0.157	1.161	3	0.442	1.242
XP_002296436	6	24	-	0.938	22	0.091	1.103	24	0.004	0.95	24	0.551	0.767	24	0.001	2.497	24	0.001	2.446	24	0.001	2.796	24	0.001	2.691	24	0.001	2.077	24	0.001	2.009	24	0.001	1.953	24	0.001	1.896	24	0.001	3.692	24	0.001	3.729	24	0.001	2.817	24	0.001	2.675
XP_002292812	23	365	-	0.95	320	0.009	1.008	343	0.933	1.058	342	0.009	1.289	353	0.001	0.837	361	0.001	0.933	349	0.001	0.89	323	0.001	0.924	356	0.001	0.743	361	0.001	0.833	356	0.001	0.795	349	0.001	0.907	351	0.001	0.617	359	0.001	0.729	354	0.001	0.8	344	0.001	0.888
XP_002294342	8	15	-	1.034	14	0.738	0.909	15	0.076	0.937	14	0.137	0.939	15	0.173	1.41	13	0.001	1.274	15	0.009	1.231	12	0.001	1.206	14	0.015	1.492	15	0.001	1.449	15	0.001	1.418	15	0.001	1.382	15	0.003	1.172	15	0.098	1.094	14	0.336	1.123	14	0.102	1.055
XP_002289936	3	3	-	1.112	3	0.801	1.008	3	0.988	1.006	3	0.996	0.981	3	0.95	1.072	3	0.821	0.944	3	0.88	1.063	3	0.868	0.945	3	0.86	1.058	3	0.914	0.936	3	0.893	1.054	3	0.916	0.936	3	0.911	1.074	3	0.792	0.946	3	0.85	1.033	3	0.914	0.916
XP_002294970	6	8	-	0.977	8	0.892	0.986	8	0.958	0.939	7	0.557	1.178	6	0.032	1.053	8	0.542	1.055	8	0.6	1.022	8	0.896	1.033	8	0.839	1.06	8	0.618	1.067	8	0.64	1.026	8	0.887	1.031	6	0.918	0.808	8	0.101	0.811	8	0.099	0.954	8	0.747	1.007
XP_002290923	9	14	-	0.999	13	0.994	0.987	12	0.883	1.016	14	0.94	1.087	14	0.234	1.384	14	0.001	1.398	12	0.001	1.285	14	0.002	1.346	13	0.001	1.142	14	0.026	1.149	10	0.038	1.152	12	0.005	1.168	14	0.004	0.768	14	0.001	0.773	14	0.009	0.821	14	0.004	0.829
XP_002288077	3	5	-	1.046	4	0.881	0.965	4	0.891	1.027	5	0.947	0.996	5	0.984	1.17	5	0.206	1.088	4	0.722	1.135	5	0.407	0.971	4	0.909	1.405	5	0.018	1.268	5	0.109	1.349	4	0.076	1.294	5	0.094	1.115	3	0.648	0.99	5	0.958	1.079	3	0.766	0.982
XP_002290773	10	16	-	1.062	13	0.189	0.977	15	0.891	1.053	16	0.681	0.899	16	0.001	1.02	16	0.869	0.957	15	0.592	0.95	16	0.762	0.936	16	0.348	1.318	14	0.001	1.249	15	0.001	1.358	16	0.001	1.337	16	0.001	1.436	14	0.001	1.334	16	0.001	1.248	15	0.001	1.188
XP_002292654	11	44	-	1.052	44	0.024	0.971	43	0.446	1.004	44	0.995	0.921	40	0.001	1.189	43	0.001	1.092	44	0.002	1.124	41	0.001	1.042	42	0.205	0.912	42	0.004	0.845	43	0.001	0.865	42	0.001	0.832	44	0.001	1.159	37	0.001	1.104	41	0.001	1.081	41	0.016	1.037
XP_002297221	2	3	-	0.94	3	0.844	0.986	3	0.972	1.15	3	0.849	1.017	3	0.956	1.669	3	0.025	1.731	3	0.022	1.609	3	0.04	1.692	3	0.029	1.349	3	0.206	1.413	3	0.169	1.536	3	0.055	1.615	3	0.063	0.944	3	0.907	0.985	3	0.974	0.945	3	0.832	0.993
XP_002293354	5	15	-	0.92	15	0.145	0.916	13	0.034	0.983	15	0.955	1.208	15	0.027	1.604	15	0.001	1.701	15	0.001	1.438	15	0.007	1.545	15	0.001	1.568	14	0.001	1.607	15	0.001	1.607	13	0.001	1.57	15	0.002	0.62	15	0.001	0.662	15	0.004	0.785	14	0.001	0.836
XP_002291282	6	27	-	0.968	24	0.346	0.876	25	0.022	0.974	26	0.88	0.937	27	0.216	1.905	27	0.001	1.842	25	0.001	1.621	22	0.001	1.711	27	0.001	1.188	27	0.001	1.177	25	0.001	1.182	26	0.001	1.202	23	0.001	1.344	24	0.001	1.376	22	0.001	1.255	27	0.001	1.267
XP_002291335	4	5	-	1.047	5	0.861	1.083	4	0.602	0.961	5	0.887	0.833	4	0.098	0.749	5	0.03	0.702	5	0.014	0.821	5	0.159	0.731	4	0.074	0.697	5	0.014	0.684	4	0.042	0.663	5	0.005	0.626	5	0.003	0.938	5	0.646	0.88	5	0.295	0.761	4	0.051	0.755
XP_002297157	3	3	-	1.136	3	0.392	0.974	3	0.94	1.127	3	0.554	0.826	3	0.157	1.101	3	0.734	0.943	3	0.877	1.046	3	0.909	0.91	3	0.751	0.545	3	0.018	0.472	3	0.01	0.609	3	0.032	0.529	3	0.031	0.904	3	0.678	0.781	3	0.226	0.734	3	0.089	0.64
XP_002291788	3	5	-	1.03	5	0.938	0.966	4	0.893	0.934	5	0.948	1.026	5	0.922	1.114	5	0.432	1.057	5	0.784	1.137	5	0.4	1.176	4	0.384	1.722	4	0.003	1.676	4	0.007	1.313	4	0.112	1.396	5	0.157	0.91	4	0.579	0.916	5	0.506	0.966	5	0.833	0.925
XP_002295850	8	16	-	1.02	15	0.861	0.946	16	0.389	0.985	15	0.942	1.123	16	0.143	0.959	15	0.259	0.942	14	0.164	0.907	16	0.071	0.894	16	0.174	1.037	16	0.613	1.041	15	0.488	1.007	15	0.962	1.049	15	0.577	0.696	16	0.001	0.678	16	0.001	0.776	11	0.001	0.754
XP_002287522	11	28	-	1.052	27	0.226	1.04	25	0.34	0.998	26	0.996	1.075	26	0.045	0.88	23	0.002	0.81	24	0.001	0.927	25	0.075	0.865	26	0.001	0.852	24	0.001	0.771	28	0.001	0.841	23	0.001	0.785	28	0.001	0.969	26	0.539	0.879	28	0.003	1.032	28	0.679	0.956
XP_002294333	27	130	-	1.007	119	0.97	1.059	125	0.003	0.994	126	0.973	0.95	129	0.003	1.262	127	0.001	1.225	128	0.001	1.288	122	0.001	1.295	128	0.001	1.481	130	0.001	1.471	130	0.001	1.485	130	0.001	1.445	127	0.001	1.394	127	0.001	1.363	123	0.001	1.309	127	0.001	1.304
XP_002293629	6	8	-	0.96	8	0.938	1.038	8	0.716	1.016	8	0.973	0.974	7	0.817	1.278	7	0.006	1.345	7	0.006	1.272	6	0.036	1.393	7	0.004	0.937	6	0.721	0.949	8	0.79	0.933	8	0.55	1.024	7	0.926	1.177	8	0.113	1.202	8	0.236	1.183	8	0.093	1.214
XP_002296220	7	13	-	0.996	13	0.994	0.889	12	0.013	0.988	13	0.973	1.069	10	0.314	1.435	13	0.001	1.409	13	0.001	1.281	11	0.001	1.271	13	0.003	1.548	12	0.001	1.581	13	0.001	1.566	13	0.001	1.553	13	0.001	0.894	10	0.101	0.861	10	0.024	1.077	12	0.405	1.019
XP_002291424	2	2	-	0.913	2	0.827	1.057	2	0.898	1.039	2	0.973	1.02	2	0.964	0.936	2	0.923	1.005	2	0.994	0.974	2	0.966	1.054	2	0.925	1.031	2	0.967	1.112	2	0.893	1.061	2	0.945	1.148	2	0.869	0.914	2	0.864	0.982	2	0.977	0.919	2	0.862	0.994
XP_002290776	3	26	-	1.028	24	0.47	0.974	25	0.526	0.975	26	0.893	1.134	26	0.002	0.778	25	0.001	0.744	26	0.001	0.746	26	0.001	0.734	26	0.001	0.717	26	0.001	0.703	26	0.001	0.692	26	0.001	0.681	26	0.001	0.69	26	0.001	0.675	26	0.001	0.767	26	0.001	0.754
XP_002291547	13	34	-	1.053	33	0.082	0.992	32	0.918	0.992	34	0.96	1.12	34	0.001	0.96	34	0.352	0.883	34	0.004	0.951	32	0.093	0.886	34	0.001	1.02	34	0.784	0.946	34	0.212	1.01	31	0.848	0.92	33	0.009	0.704	33	0.001	0.664	34	0.001	0.791	32	0.001	0.736
XP_002289954	6	21	-	1.024	21	0.688	1.061	20	0.188	0.981	21	0.96	0.991	21	0.912	1.109	19	0.065	1.063	19	0.19	1.079	21	0.328	1.141	15	0.001	1.637	21	0.001	1.574	21	0.001	1.59	21	0.001	1.535	21	0.001	0.838	21	0.001	0.803	21	0.001	0.835	20	0.001	0.803
XP_002289574	3	3	-	0.855	3	0.598	1.052	3	0.864	1.017	3	0.995	0.998	3	0.994	1.101	3	0.734	1.262	3	0.322	1.139	3	0.658	1.318	3	0.227	0.955	3	0.935	1.1	3	0.834	0.962	3	0.957	1.112	3	0.837	1.103	3	0.693	1.266	3	0.256	1.085	3	0.742	1.252
XP_002287235	2	2	-	0.895	2	0.75	1.017	2	0.975	1.051	2	0.964	1.139	2	0.677	1.312	2	0.542	1.431	2	0.406	1.307	2	0.56	1.443	2	0.37	1.194	2	0.785	1.313	2	0.639	1.243	2	0.714	1.371	2	0.578	0.665	2	0.253	0.729	2	0.415	0.746	2	0.369	0.821
XP_002291020	2	3	-	1.018	3	0.974	0.968	3	0.919	0.936	3	0.865	0.955	3	0.859	1.183	3	0.463	1.14	3	0.651	1.13	3	0.685	1.097	3	0.754	1.345	3	0.211	1.301	3	0.328	1.247	3	0.387	1.21	3	0.562	1.219	3	0.337	1.175	3	0.473	1.149	3	0.483	1.111
XP_002295997	3	7	-	1.005	7	0.993	1.031	7	0.89	1.032	6	0.957	1.142	6	0.704	1.025	6	0.878	0.985	6	0.943	1.036	6	0.836	1.007	6	0.967	0.97	6	0.911	0.891	5	0.557	0.992	6	0.979	0.963	6	0.898	0.614	7	0.145	0.599	7	0.079	0.87	6	0.11	0.843
XP_002293417	13	29	-	0.9	29	0.258	0.874	28	0.038	1.07	29	0.328	0.842	28	0.001	1.563	29	0.001	1.699	29	0.001	1.373	29	0.001	1.508	29	0.001	1.449	29	0.001	1.585	29	0.001	1.536	29	0.001	1.686	29	0.001	1.615	28	0.001	1.63	27	0.001	1.351	26	0.001	1.452
XP_002292331	10	42	-	0.989	39	0.938	1.045	42	0.406	0.994	41	0.98	0.94	40	0.016	0.735	41	0.001	0.717	41	0.001	0.745	42	0.001	0.757	42	0.001	0.53	41	0.001	0.536	41	0.001	0.523	41	0.001	0.516	42	0.001	1.306	42	0.001	1.328	41	0.001	1.226	39	0.001	1.237
XP_002294291	3	4	-	1.019	4	0.968	1.12	4	0.372	0.99	3	0.995	0.913	4	0.507	1.04	4	0.873	0.997	4	0.993	1.141	4	0.518	1.107	4	0.625	1.202	3	0.508	1.154	3	0.709	1.18	4	0.395	1.145	4	0.622	0.998	4	0.994	0.906	3	0.696	0.897	4	0.459	0.87
XP_002291017	2	2	-	1.04	2	0.949	1.027	2	0.953	1.008	2	0.998	0.937	2	0.861	0.931	2	0.915	0.877	2	0.825	0.941	2	0.92	0.895	2	0.831	0.978	2	0.979	0.926	2	0.929	0.977	2	0.979	0.928	2	0.933	1.123	2	0.816	1.058	2	0.921	1.034	2	0.953	0.98
XP_002291223	11	14	-	0.968	14	0.76	1.017	14	0.902	0.965	14	0.847	0.97	14	0.687	1.182	14	0.004	1.229	13	0.001	1.181	14	0.002	1.205	14	0.001	0.993	14	0.97	1.009	14	0.968	0.99	13	0.954	0.969	14	0.845	1.164	14	0.001	1.199	13	0.001	1.111	14	0.013	1.132
XP_002287473	5	17	-	0.982	17	0.887	0.971	17	0.823	0.98	16	0.935	0.858	15	0.002	1.549	17	0.001	1.543	17	0.001	1.478	17	0.001	1.487	17	0.001	1.215	17	0.006	1.217	17	0.008	1.213	17	0.016	1.173	16	0.038	1.457	17	0.005	1.455	17	0.002	1.313	17	0.003	1.319
XP_002295131	8	13	-	1.002	12	0.994	0.99	11	0.925	0.999	12	0.999	1.027	11	0.815	1.534	11	0.001	1.491	12	0.001	1.452	10	0.001	1.432	13	0.001	1.231	13	0.071	1.279	13	0.015	1.265	13	0.003	1.238	12	0.009	1.012	12	0.937	1.09	13	0.596	1.016	13	0.933	1.058
XP_002294672	3	3	-	1.014	3	0.981	1.085	3	0.709	1.046	3	0.955	1.017	3	0.957	0.635	3	0.485	0.613	3	0.437	0.677	3	0.504	0.66	3	0.466	0.756	3	0.244	0.734	3	0.226	0.783	3	0.457	0.763	3	0.407	1.002	3	0.997	0.97	3	0.923	1	3	0.999	0.974
XP_002293192	11	17	-	1.034	17	0.895	1.016	16	0.858	1.029	16	0.871	1.055	15	0.097	0.9	14	0.058	0.819	17	0.027	0.886	17	0.207	0.847	17	0.129	0.758	16	0.004	0.76	17	0.004	0.845	13	0.003	0.752	17	0.001	0.804	15	0.001	0.787	14	0.002	0.846	15	0.001	0.808
XP_002286782	3	8	-	0.882	8	0.066	1.185	7	0.009	1.119	8	0.816	0.956	8	0.767	2.339	8	0.008	2.675	6	0.001	2.657	8	0.002	3.047	6	0.001	0.896	8	0.468	1	8	1	0.993	8	0.98	1.112	8	0.462	1.037	8	0.861	1.153	8	0.373	0.922	7	0.282	1.039
XP_002291711	3	4	-	0.917	4	0.543	1.048	4	0.836	0.979	4	0.973	0.982	4	0.937	1.19	3	0.441	1.273	3	0.304	1.229	3	0.394	1.329	3	0.21	1.071	3	0.889	1.146	3	0.731	1.106	4	0.712	1.192	4	0.448	0.938	4	0.83	1.003	4	0.992	0.909	4	0.538	0.979
XP_002294177	3	4	-	1.029	4	0.938	1.193	4	0.287	1.06	4	0.924	0.897	3	0.591	1.016	3	0.971	1.034	4	0.91	1.358	3	0.174	1.224	4	0.259	1.267	3	0.339	1.174	3	0.645	1.14	3	0.715	1.17	4	0.523	1.141	3	0.571	1.137	3	0.594	1.016	3	0.964	0.922
XP_002287152	2	5	-	0.913	5	0.723	1.02	5	0.954	1.029	4	0.96	1.171	3	0.293	0.876	5	0.596	1.048	4	0.863	0.878	5	0.599	0.951	5	0.865	0.91	3	0.821	0.965	5	0.911	0.859	5	0.577	0.929	5	0.874	0.709	5	0.22	0.739	3	0.142	0.815	5	0.408	0.916
XP_002289910	5	5	-	1.067	4	0.729	1.015	5	0.962	1.027	5	0.982	1.037	5	0.874	0.96	5	0.821	0.867	5	0.319	0.965	5	0.871	0.871	3	0.61	0.914	5	0.652	0.763	4	0.159	0.93	5	0.841	0.844	5	0.492	0.86	5	0.483	0.775	5	0.241	0.889	3	0.578	0.801
XP_002297359	6	10	-	1.016	10	0.918	1.074	9	0.472	1.02	10	0.97	0.991	10	0.976	1.146	10	0.055	1.133	7	0.186	1.305	10	0.014	1.27	10	0.018	1.053	10	0.647	1.02	10	0.894	1.063	10	0.71	1.034	10	0.859	1.003	10	0.994	0.968	10	0.892	0.983	10	0.857	0.957
XP_002288316	3	3	-	1.017	3	0.974	0.977	3	0.978	0.995	3	0.998	1.264	3	0.598	1.083	3	0.823	1.041	3	0.942	1.039	3	0.92	1.01	3	0.976	0.962	3	0.94	0.931	3	0.883	0.948	3	0.915	0.921	3	0.884	0.851	3	0.448	0.822	3	0.359	1.046	3	0.893	1.016
XP_002293371	25	37	-	0.996	33	0.988	0.967	35	0.225	1.03	35	0.762	1.098	35	0.009	1.43	36	0.001	1.365	35	0.001	1.347	35	0.001	1.266	36	0.001	1.191	37	0.001	1.085	34	0.006	1.209	37	0.001	1.147	37	0.001	0.95	37	0.346	0.887	36	0.003	1.047	34	0.219	0.996
XP_002295820	3	4	-	1.104	3	0.594	1.008	4	0.985	0.995	4	0.996	0.86	4	0.179	1.149	3	0.572	1.012	4	0.975	1.087	3	0.811	1.011	4	0.965	0.927	3	0.876	0.795	4	0.246	0.884	3	0.744	0.759	3	0.299	1.134	3	0.579	1.03	4	0.904	0.963	3	0.901	0.878
XP_002295570	10	60	-	0.954	54	0.155	1.02	57	0.775	0.995	54	0.979	1.221	57	0.001	1.001	60	0.994	1.073	58	0.053	1.012	57	0.875	1.074	58	0.005	1.324	60	0.001	1.446	59	0.001	1.363	58	0.001	1.373	54	0.001	0.633	57	0.001	0.678	59	0.001	0.728	57	0.001	0.827
XP_002292406	9	21	-	0.985	19	0.88	1.003	21	0.988	0.973	19	0.785	0.895	20	0.002	1.245	20	0.001	1.273	21	0.001	1.235	20	0.001	1.267	21	0.001	1.056	21	0.543	1.056	21	0.605	1.073	20	0.213	1.049	21	0.669	1.362	21	0.001	1.379	20	0.001	1.216	21	0.001	1.22
XP_002289821	6	25	-	0.993	25	0.967	1.057	23	0.018	0.97	23	0.8	0.952	23	0.061	1.173	23	0.001	1.139	24	0.001	1.189	23	0.001	1.183	23	0.001	1.217	20	0.001	1.146	23	0.001	1.115	24	0.001	1.124	23	0.001	1.203	22	0.001	1.202	25	0.001	1.13	22	0.001	1.14
XP_002289957	2	3	-	1.009	3	0.988	0.901	3	0.564	1.02	3	0.979	1.003	3	0.993	1.421	3	0.138	1.38	3	0.153	1.263	3	0.316	1.236	3	0.38	1.99	3	0.027	1.94	3	0.03	2.011	3	0.007	1.968	3	0.018	1.137	3	0.575	1.105	3	0.697	1.127	3	0.587	1.099
XP_002293752	2	5	-	0.941	4	0.763	1.02	5	0.932	1.118	5	0.319	1.003	5	0.994	1.405	3	0.123	1.347	5	0.034	1.431	5	0.012	1.362	5	0.055	1.053	3	0.919	1.041	4	0.925	1.074	4	0.83	1.128	4	0.694	1.236	4	0.155	1.221	5	0.104	1.272	5	0.133	1.209
YP_316598	2	5	-	1.012	3	0.984	0.92	5	0.446	0.919	5	0.489	0.907	5	0.321	0.974	3	0.946	1.003	5	0.99	0.898	5	0.618	0.915	5	0.58	0.962	5	0.899	0.868	4	0.565	0.934	4	0.838	0.8	4	0.279	1.272	5	0.045	1.285	5	0.049	1.18	4	0.225	1.148
XP_002295046	5	12	-	0.989	12	0.978	1.095	11	0.154	1.001	11	0.999	0.967	12	0.436	0.798	12	0.001	0.789	12	0.002	0.837	12	0.01	0.793	10	0.001	0.71	11	0.001	0.695	11	0.001	0.732	9	0.001	0.769	12	0.023	0.914	10	0.081	0.849	12	0.011	0.815	12	0.015	0.834
XP_002295655	2	16	-	0.873	13	0.006	0.763	15	0.003	0.931	15	0.068	0.9	16	0.07	2.694	16	0.001	3.291	16	0.001	1.947	16	0.001	2.408	16	0.001	2.216	16	0.001	2.729	16	0.001	2.076	16	0.001	2.566	16	0.001	1.414	16	0.001	1.736	16	0.001	1.209	15	0.005	1.541
XP_002291495	2	2	-	0.874	2	0.663	1.046	2	0.919	1.156	2	0.712	0.993	2	0.989	1.084	2	0.897	1.217	2	0.712	1.118	2	0.844	1.264	2	0.618	1.044	2	0.956	1.177	2	0.827	1.196	2	0.78	1.352	2	0.603	1.276	2	0.549	1.433	2	0.33	1.242	2	0.554	1.401
XP_002289320	2	2	-	0.994	2	0.994	1.141	2	0.675	0.919	2	0.914	0.924	2	0.822	0.871	2	0.802	0.861	2	0.791	0.982	2	0.977	0.975	2	0.964	1.265	2	0.682	1.252	2	0.735	1.152	2	0.841	1.145	2	0.874	0.901	2	0.839	0.89	2	0.818	0.824	2	0.609	0.816
XP_002287015	5	8	-	1.046	8	0.826	1.008	8	0.975	0.986	7	0.968	1.023	8	0.931	0.998	7	0.991	0.952	7	0.703	0.974	7	0.861	0.935	7	0.553	0.996	8	0.982	1.01	7	0.973	1.007	8	0.975	0.989	7	0.97	0.852	8	0.25	0.93	6	0.509	0.92	7	0.262	0.88
XP_002289191	3	4	-	0.877	4	0.209	1.191	4	0.115	0.959	4	0.934	0.912	4	0.529	0.84	4	0.277	0.944	4	0.824	0.991	4	0.976	1.117	4	0.592	0.864	4	0.487	0.969	4	0.945	0.82	4	0.277	0.924	4	0.845	0.998	4	0.994	1.115	4	0.53	0.902	4	0.486	1.01
XP_002289331	3	6	-	0.876	6	0.301	1.004	5	0.991	0.922	6	0.833	0.905	6	0.219	1.647	5	0.001	2.077	6	0.009	1.738	6	0.001	1.961	6	0.003	1.262	4	0.192	1.45	6	0.06	1.178	6	0.149	1.329	6	0.061	1.194	5	0.134	1.437	6	0.062	1.046	5	0.775	1.284
YP_316618	8	32	-	0.932	31	0.43	0.85	31	0.013	0.995	30	0.995	0.99	29	0.928	1.42	30	0.001	1.589	32	0.001	1.282	32	0.002	1.351	31	0.001	1.256	31	0.001	1.382	32	0.001	1.255	32	0.001	1.31	31	0.001	1.141	30	0.032	1.272	31	0.001	1.241	32	0.001	1.342
XP_002291034	6	11	-	0.905	11	0.129	1.069	11	0.28	0.972	9	0.784	1.136	9	0.015	1.138	9	0.036	1.277	10	0.004	1.299	11	0.024	1.418	11	0.004	1.352	11	0.001	1.469	11	0.001	1.343	11	0.001	1.464	11	0.003	0.764	10	0.001	0.794	11	0.009	0.832	11	0.007	0.903
XP_002291114	2	2	-	1.043	2	0.942	1.203	2	0.472	1.179	2	0.632	0.955	2	0.9	0.816	2	0.681	0.763	2	0.571	0.96	2	0.945	0.91	2	0.861	0.916	2	0.916	0.865	2	0.883	1.07	2	0.938	1.013	2	0.991	1.839	2	0.081	1.727	2	0.115	1.733	2	0.069	1.644
XP_002290503	3	4	-	1.013	3	0.983	1.102	3	0.605	0.92	3	0.776	0.911	3	0.624	1.201	4	0.729	1.22	4	0.663	1.267	4	0.594	1.546	3	0.069	1.058	3	0.914	1.118	3	0.798	1.159	4	0.799	1.19	4	0.713	0.935	3	0.841	1.199	4	0.713	1.099	4	0.89	1.377
XP_002294407	10	32	-	1.045	31	0.202	0.973	26	0.363	0.986	30	0.942	0.978	30	0.754	1.163	30	0.001	1.124	32	0.002	1.142	32	0.001	1.106	31	0.011	1.42	30	0.001	1.359	30	0.001	1.411	31	0.001	1.376	32	0.001	1.369	32	0.001	1.295	32	0.001	1.333	29	0.001	1.277
XP_002286004	9	11	-	0.937	11	0.58	0.912	10	0.144	1.101	11	0.617	0.991	10	0.914	1.237	11	0.001	1.289	11	0.001	1.145	9	0.051	1.196	9	0.012	1.19	11	0.027	1.25	11	0.003	1.249	10	0.002	1.369	11	0.003	0.891	11	0.121	0.933	11	0.378	0.894	11	0.132	0.942
YP_874606	4	11	-	0.984	11	0.938	1.088	11	0.084	1.032	11	0.94	0.934	11	0.09	1.018	11	0.929	1.016	11	0.939	1.047	10	0.657	1.098	11	0.391	0.968	10	0.862	0.919	11	0.63	0.939	11	0.704	0.942	11	0.749	1.856	10	0.001	1.768	9	0.001	1.631	11	0.001	1.635
YP_874630	6	23	-	1.013	23	0.943	1.007	23	0.96	0.998	22	0.999	0.841	23	0.001	1.416	22	0.001	1.358	22	0.001	1.356	23	0.001	1.353	22	0.001	0.884	21	0.109	0.849	23	0.04	0.919	22	0.227	0.862	23	0.042	1.742	22	0.001	1.685	22	0.001	1.44	22	0.001	1.394
XP_002290153	9	18	-	1.033	17	0.826	1.026	16	0.727	1.027	16	0.899	0.896	16	0.006	1.342	17	0.001	1.277	16	0.001	1.33	16	0.001	1.252	18	0.001	0.872	18	0.091	0.874	18	0.152	0.929	18	0.438	0.89	17	0.121	1.233	18	0.01	1.23	16	0.002	1.095	18	0.353	1.099
XP_002288541	4	5	-	0.886	5	0.801	0.893	5	0.268	0.999	4	0.999	0.954	5	0.743	1.301	5	0.094	1.438	5	0.011	1.144	5	0.54	1.339	4	0.097	1.628	5	0.078	1.622	4	0.01	1.713	3	0.022	1.937	5	0.002	1.035	3	0.917	1.125	5	0.347	0.982	3	0.959	1.066
YP_316588	2	3	-	1.086	3	0.703	0.933	3	0.778	0.958	3	0.942	0.84	3	0.242	1.579	3	0.073	1.423	3	0.12	1.452	3	0.094	1.32	3	0.223	1.478	3	0.098	1.339	3	0.263	1.402	3	0.134	1.274	3	0.39	1.627	3	0.026	1.468	3	0.076	1.346	3	0.115	1.221
XP_002295466	4	10	-	0.985	9	0.938	0.915	10	0.225	0.9	9	0.455	1.17	8	0.009	1.396	10	0.001	1.421	10	0.002	1.253	10	0.002	1.29	10	0.001	1.507	10	0.004	1.545	10	0.001	1.406	10	0.002	1.446	10	0.002	0.788	9	0.001	0.831	8	0.014	0.942	10	0.226	0.969
XP_002294462	52	258	-	1.001	235	0.995	1.047	239	0.004	1.034	246	0.186	1.101	255	0.001	1.249	258	0.001	1.251	251	0.001	1.262	247	0.001	1.269	257	0.001	1.165	252	0.001	1.199	250	0.001	1.212	255	0.001	1.21	246	0.001	1.088	241	0.001	1.114	243	0.001	1.188	248	0.001	1.237
XP_002293983	5	13	-	1.018	13	0.913	0.949	12	0.152	0.983	13	0.956	0.952	13	0.421	1.258	13	0.001	1.208	13	0.002	1.247	11	0.002	1.163	13	0.003	1.284	13	0.001	1.242	13	0.001	1.284	12	0.001	1.213	13	0.003	1.147	13	0.01	1.13	12	0.007	1.077	13	0.293	1.044
XP_002294945	12	41	-	1.018	39	0.839	1.084	39	0.009	1.047	40	0.409	0.977	41	0.56	0.781	41	0.001	0.781	41	0.001	0.839	40	0.001	0.821	41	0.001	0.536	37	0.001	0.526	40	0.001	0.496	40	0.001	0.515	41	0.001	0.972	40	0.477	0.946	40	0.057	0.928	39	0.006	0.923
XP_002290628	2	3	-	1.024	3	0.961	1.045	3	0.889	1.077	3	0.833	0.966	3	0.894	0.782	3	0.257	0.748	3	0.209	0.805	3	0.359	0.776	3	0.276	0.733	3	0.185	0.704	3	0.16	0.781	3	0.314	0.753	3	0.283	1.029	3	0.929	0.986	3	0.968	0.978	3	0.947	0.942
XP_002295441	14	45	-	1.024	43	0.739	1.045	43	0.175	1.043	43	0.527	1.132	44	0.001	1.196	44	0.001	1.158	45	0.001	1.275	41	0.001	1.207	44	0.001	0.925	45	0.04	0.893	45	0.006	0.956	41	0.051	0.928	44	0.035	0.654	44	0.001	0.642	45	0.001	0.741	44	0.001	0.728
XP_002295180	10	22	-	0.976	20	0.892	0.942	22	0.113	0.99	22	0.973	1.016	21	0.887	1.086	22	0.015	1.089	22	0.129	1.001	17	0.982	1.02	22	0.82	1.826	22	0.001	1.841	22	0.001	1.791	22	0.001	1.75	19	0.001	0.776	22	0.003	0.78	22	0.003	0.812	22	0.001	0.819
XP_002295876	7	22	-	1.004	20	0.987	1.086	22	0.048	1.134	20	0.009	0.819	22	0.001	0.888	22	0.1	0.859	22	0.057	0.947	22	0.612	0.898	21	0.117	0.812	22	0.001	0.791	22	0.001	0.944	21	0.518	0.915	21	0.182	1.29	22	0.001	1.285	21	0.001	1.038	20	0.554	1.038
XP_002293388	9	18	-	1.01	17	0.914	1.11	17	0.026	1.072	18	0.396	1.006	18	0.964	1.007	16	0.931	0.988	17	0.895	1.13	18	0.007	1.089	17	0.065	1.11	18	0.121	1.111	17	0.099	1.214	17	0.001	1.187	17	0.001	1.027	18	0.68	1.017	17	0.798	1.032	16	0.302	1.003
XP_002287212	10	40	-	1.005	38	0.974	1.04	39	0.485	1.031	40	0.551	0.923	38	0.001	0.761	40	0.001	0.731	40	0.001	0.769	40	0.001	0.746	40	0.001	0.606	40	0.001	0.585	40	0.001	0.619	40	0.001	0.6	40	0.001	1.062	39	0.229	1.022	39	0.799	0.979	38	0.789	0.981
XP_002294280	5	6	-	1.061	5	0.738	1.053	6	0.891	0.991	5	0.992	0.983	6	0.967	1.19	5	0.16	1.151	6	0.219	1.204	6	0.307	1.204	6	0.097	1.211	6	0.1	1.206	6	0.123	1.274	6	0.031	1.274	6	0.06	1.362	6	0.17	1.252	5	0.075	1.316	4	0.049	1.323
XP_002297594	7	13	-	1.012	12	0.936	1.009	12	0.954	0.895	13	0.21	1.041	13	0.748	1.323	12	0.001	1.263	13	0.001	1.321	11	0.001	1.225	13	0.002	1.257	12	0.001	1.193	11	0.003	1.102	12	0.062	1.054	13	0.417	1.107	10	0.049	1.111	12	0.013	1.147	11	0.004	1.107
XP_002291755	3	3	-	0.943	3	0.861	0.925	3	0.891	0.987	3	0.995	0.885	3	0.446	1.518	3	0.505	1.57	3	0.501	1.373	3	0.283	1.439	3	0.319	1.588	3	0.482	1.658	3	0.481	1.553	3	0.36	1.628	3	0.34	1.535	3	0.038	1.597	3	0.062	1.332	3	0.113	1.398
XP_002295824	6	12	-	0.977	10	0.892	0.913	8	0.107	1.075	11	0.812	1.081	11	0.135	1.393	10	0.001	1.418	9	0.001	1.315	9	0.003	1.348	11	0.001	1.1	12	0.251	1.224	12	0.05	1.207	11	0.001	1.389	12	0.007	0.812	12	0.069	0.901	12	0.372	0.945	11	0.55	1.004
XP_002288929	5	9	-	1.015	8	0.941	0.927	9	0.462	0.961	9	0.572	0.938	8	0.298	1.304	7	0.003	1.296	8	0.004	1.27	9	0.005	1.261	9	0.006	1.071	9	0.47	1.058	9	0.739	1.019	9	0.925	1.01	9	0.968	1.251	8	0.004	1.168	7	0.065	1.23	9	0.001	1.22
XP_002293156	10	19	-	1.054	18	0.429	1.046	18	0.452	0.965	19	0.756	1.084	18	0.161	1.004	19	0.979	0.949	19	0.517	1.014	19	0.909	0.969	19	0.75	1.078	19	0.352	0.998	18	0.991	1.03	17	0.695	0.955	18	0.555	1.103	15	0.002	1.007	18	0.923	1.162	17	0.001	1.08
XP_002294026	2	2	-	0.991	2	0.99	0.995	2	0.991	0.902	2	0.865	0.965	2	0.932	1.298	2	0.564	1.285	2	0.606	1.276	2	0.607	1.271	2	0.608	2.164	2	0.054	2.149	2	0.073	1.934	2	0.085	1.927	2	0.116	0.815	2	0.627	0.81	2	0.628	0.795	2	0.52	0.788
XP_002289725	3	6	-	1.1	4	0.453	1.056	5	0.712	1.12	6	0.173	0.909	6	0.247	1.364	6	0.008	1.226	6	0.07	1.46	6	0.003	1.328	6	0.019	1.116	6	0.395	1.011	6	0.977	1.237	4	0.227	1.106	5	0.67	1.26	4	0.123	1.098	5	0.477	1.106	6	0.26	1.004
XP_002287033	5	10	-	0.97	9	0.927	0.935	9	0.23	0.997	9	0.999	0.905	10	0.015	0.946	9	0.564	0.953	9	0.594	0.876	10	0.142	0.885	9	0.071	0.831	9	0.052	0.819	9	0.047	0.82	9	0.01	0.832	10	0.01	1.174	6	0.088	1.137	8	0.061	1.032	10	0.692	1.047
XP_002294371	42	282	-	1.054	269	0.004	1.016	277	0.661	1.008	273	0.934	1.091	278	0.001	0.511	282	0.001	0.482	282	0.001	0.512	282	0.001	0.486	282	0.001	0.597	280	0.001	0.566	281	0.001	0.603	280	0.001	0.568	280	0.001	0.594	279	0.001	0.562	282	0.001	0.645	280	0.001	0.611
XP_002288392	3	3	-	1.037	3	0.938	0.955	3	0.881	0.88	3	0.503	0.953	3	0.843	1.307	3	0.223	1.232	3	0.387	1.225	3	0.405	1.167	3	0.553	1.428	3	0.287	1.355	3	0.251	1.244	3	0.542	1.185	3	0.64	1.215	3	0.344	1.149	3	0.547	1.139	3	0.518	1.085
XP_002289640	3	7	-	0.992	7	0.993	1.119	7	0.175	0.921	7	0.8	1.103	7	0.525	1.002	7	0.993	0.992	7	0.976	1.107	7	0.316	1.126	5	0.433	0.859	7	0.115	0.853	7	0.324	0.847	6	0.144	0.78	7	0.305	0.64	7	0.044	0.633	7	0.149	0.765	6	0.019	0.693
XP_002292078	15	31	-	0.976	28	0.729	1.026	30	0.659	1.06	30	0.186	1.037	28	0.323	1.395	29	0.001	1.413	29	0.001	1.399	30	0.001	1.431	31	0.001	0.983	29	0.814	1.004	30	0.976	1.013	29	0.847	1.032	28	0.532	1.144	30	0.001	1.186	28	0.001	1.17	31	0.001	1.22
XP_002294742	3	4	-	0.992	4	0.988	0.979	4	0.941	1.041	4	0.94	1.085	4	0.772	1.334	3	0.189	1.451	4	0.085	1.416	4	0.047	1.41	4	0.053	1.087	4	0.788	1.17	3	0.655	1.121	4	0.65	1.116	4	0.739	1.16	4	0.328	1.147	4	0.395	1.13	3	0.561	1.227
XP_002290387	25	89	-	1.015	86	0.725	1.026	87	0.293	0.99	87	0.934	1.108	89	0.001	0.962	87	0.034	0.927	84	0.001	0.975	85	0.245	0.941	85	0.001	0.921	86	0.001	0.894	87	0.001	0.908	87	0.001	0.874	89	0.001	0.874	80	0.001	0.85	88	0.001	0.969	86	0.089	0.931
XP_002288658	3	7	-	0.976	6	0.925	0.848	6	0.021	0.917	6	0.356	1.055	7	0.514	1.971	7	0.002	2.035	7	0.004	1.56	7	0.001	1.629	7	0.003	2.081	7	0.001	2.164	7	0.002	1.925	7	0.002	2.01	7	0.004	1.363	7	0.001	1.342	6	0.009	1.411	7	0.001	1.379
XP_002289358	17	32	-	0.997	28	0.987	0.994	30	0.918	0.974	32	0.678	1.171	31	0.001	1.054	30	0.097	1.088	27	0.004	1.033	32	0.357	1.07	30	0.025	1.26	32	0.001	1.256	32	0.001	1.217	30	0.001	1.217	32	0.001	0.732	30	0.001	0.744	29	0.001	0.861	25	0.001	0.874
XP_002287408	4	9	-	0.639	9	0.121	0.596	9	0.077	1.256	9	0.28	1.018	9	0.952	2.854	8	0.001	4.02	9	0.001	1.537	9	0.018	2.38	9	0.001	1.136	9	0.26	1.751	9	0.004	1.467	8	0.001	2.185	9	0.007	0.921	8	0.536	1.337	9	0.142	0.92	5	0.485	1.352
XP_002290721	8	11	-	1.035	11	0.699	1.077	10	0.107	0.996	10	0.994	1.038	11	0.798	0.836	11	0.019	0.797	11	0.014	0.87	10	0.052	0.873	11	0.18	1.16	11	0.008	1.103	11	0.115	1.129	11	0.026	1.078	11	0.297	0.784	11	0.165	0.737	11	0.055	0.805	11	0.079	0.761
XP_002294304	11	18	-	1.036	18	0.719	1.049	18	0.649	0.984	17	0.947	0.874	17	0.001	1.257	18	0.001	1.188	18	0.001	1.257	17	0.001	1.216	17	0.001	1.13	18	0.056	1.084	16	0.041	1.086	17	0.349	1.044	17	0.734	1.529	18	0.001	1.447	18	0.001	1.339	18	0.001	1.243
XP_002289790	5	7	-	1.056	6	0.689	0.87	7	0.029	0.921	7	0.712	0.873	7	0.213	1.397	7	0.003	1.387	7	0.004	1.203	7	0.069	1.202	7	0.053	1.326	7	0.007	1.319	7	0.008	1.21	7	0.043	1.209	7	0.071	1.46	7	0.005	1.443	7	0.004	1.348	6	0.003	1.243
XP_002292533	5	29	-	1.127	24	0.004	0.923	28	0.341	1.041	27	0.76	1.063	27	0.714	0.97	26	0.453	0.836	24	0.001	0.916	28	0.27	0.865	29	0.003	1.11	25	0.001	0.948	23	0.159	1.076	29	0.088	0.891	24	0.002	0.881	28	0.358	0.849	27	0.127	0.895	29	0.021	0.818
XP_002288496	4	4	-	0.996	4	0.994	1.099	3	0.625	1.003	3	0.999	0.978	4	0.917	0.761	4	0.29	0.748	4	0.394	0.795	4	0.492	0.789	4	0.574	0.912	3	0.826	0.779	4	0.53	0.799	4	0.466	0.792	4	0.568	0.95	4	0.856	1.063	3	0.83	1.022	3	0.948	0.91
XP_002294134	9	36	-	1.003	35	0.989	0.994	33	0.924	0.97	33	0.846	0.906	36	0.001	1.475	34	0.001	1.401	35	0.001	1.427	35	0.001	1.38	34	0.001	1.686	36	0.001	1.64	36	0.001	1.602	36	0.001	1.564	36	0.001	1.294	36	0.001	1.273	35	0.001	1.155	36	0.001	1.07
XP_002296642	12	100	-	1.033	94	0.198	0.933	98	0.003	0.962	98	0.256	1.096	95	0.001	1.071	99	0.001	1.029	97	0.107	0.995	96	0.917	0.949	97	0.015	1.151	100	0.001	1.119	100	0.001	1.106	99	0.002	1.069	100	0.1	0.985	96	0.576	0.944	91	0.002	1.071	98	0.001	1.045
XP_002286879	2	3	-	1.024	3	0.961	1.2	3	0.19	1.012	3	0.994	0.929	3	0.743	0.726	3	0.146	0.695	3	0.109	0.858	3	0.579	0.827	3	0.449	0.909	3	0.828	0.873	3	0.734	0.911	3	0.831	0.879	3	0.774	0.864	3	0.751	0.828	3	0.681	0.791	3	0.254	0.761
XP_002290650	5	95	-	1.034	92	0.215	0.922	94	0.003	0.986	90	0.92	0.914	88	0.001	0.751	93	0.001	0.717	95	0.001	0.687	94	0.001	0.658	95	0.001	0.964	90	0.296	0.917	93	0.002	0.894	82	0.001	0.869	87	0.001	1.426	94	0.001	1.363	93	0.001	1.29	87	0.001	1.225
XP_002294641	2	2	-	1.188	2	0.671	0.953	2	0.916	0.917	2	0.906	1.177	2	0.583	1.075	2	0.913	0.888	2	0.901	1.013	2	0.981	0.843	2	0.835	1.364	2	0.536	1.13	2	0.929	1.24	2	0.72	1.031	2	0.985	0.904	2	0.844	0.744	2	0.562	1.051	2	0.923	0.87
XP_002296319	6	12	-	0.917	11	0.638	0.986	9	0.962	1.015	12	0.973	0.917	12	0.23	1.586	11	0.001	1.565	11	0.005	1.345	12	0.107	1.441	11	0.002	1.182	11	0.162	1.446	8	0.001	1.183	11	0.21	1.426	8	0.002	1.359	11	0.001	1.424	10	0.001	1.17	12	0.088	1.317
XP_002297087	4	6	XP_002293134.1	0.98	6	0.955	1.088	6	0.333	1.074	6	0.486	0.986	6	0.942	0.691	6	0.043	0.626	5	0.003	0.743	6	0.058	0.693	5	0.014	0.684	6	0.028	0.687	6	0.012	0.728	6	0.067	0.734	6	0.081	0.759	6	0.112	0.76	6	0.043	0.736	6	0.013	0.737
XP_002291433	2	2	-	0.979	2	0.975	1.181	2	0.543	1.22	2	0.532	1.042	2	0.917	0.967	2	0.966	0.971	2	0.969	1.128	2	0.832	1.138	2	0.803	0.824	2	0.759	0.828	2	0.79	0.996	2	0.997	1.004	2	0.998	0.937	2	0.912	0.939	2	0.911	0.968	2	0.955	0.973
XP_002292778	2	2	-	0.99	2	0.989	0.986	2	0.981	1.029	2	0.98	1.105	2	0.768	1.057	2	0.936	1.048	2	0.948	1.028	2	0.965	1.027	2	0.961	1.128	2	0.877	1.122	2	0.883	1.15	2	0.846	1.147	2	0.87	1.066	2	0.914	1.055	2	0.925	1.164	2	0.72	1.159
XP_002287018	5	5	-	0.969	5	0.913	1.14	5	0.149	1.128	5	0.872	0.828	4	0.08	1.158	5	0.237	1.168	5	0.267	1.294	5	0.063	1.297	3	0.259	1.008	5	0.98	0.969	4	0.945	1.088	3	0.851	1.053	4	0.91	1.474	5	0.027	1.392	3	0.115	1.297	5	0.059	1.321
XP_002286693	3	5	-	0.916	5	0.576	1.025	5	0.915	1.079	5	0.556	1.033	4	0.878	1.336	4	0.074	1.356	5	0.03	1.212	4	0.286	1.381	5	0.028	1.046	5	0.879	1.124	5	0.544	1.118	5	0.522	1.206	5	0.253	1.034	5	0.865	1.106	5	0.587	1.037	4	0.862	1.173
XP_002295786	2	5	-	1.079	5	0.536	1.011	5	0.963	0.982	5	0.973	0.932	5	0.556	1.398	5	0.089	1.268	5	0.162	1.39	5	0.021	1.273	5	0.081	1.346	5	0.043	1.228	5	0.175	1.31	5	0.048	1.199	5	0.269	1.296	4	0.092	1.258	5	0.145	1.274	5	0.025	1.11
XP_002292002	3	5	-	0.953	4	0.867	1.077	4	0.659	1.05	5	0.914	0.858	4	0.183	1.273	5	0.237	1.205	5	0.359	1.316	5	0.15	1.258	5	0.235	1.066	5	0.914	1.015	5	0.977	1.108	5	0.738	1.059	5	0.866	1.191	5	0.192	1.13	5	0.321	1.239	4	0.117	0.952
XP_002292491	2	2	-	1.053	2	0.93	0.95	2	0.906	0.987	2	0.995	1.003	2	0.994	1.148	2	0.8	1.072	2	0.919	1.08	2	0.9	1.013	2	0.979	0.964	2	0.962	0.901	2	0.894	0.942	2	0.945	0.884	2	0.885	1.262	2	0.569	1.176	2	0.731	1.248	2	0.542	1.166
XP_002288443	3	4	-	0.967	4	0.934	1.014	3	0.97	1.008	4	0.995	0.964	4	0.909	1.306	4	0.098	1.401	3	0.136	1.17	3	0.569	1.296	4	0.14	0.999	4	0.998	1.044	3	0.939	0.997	4	0.995	0.997	3	0.998	1.024	4	0.955	1.036	4	0.918	0.98	4	0.925	0.997
XP_002286115	3	4	-	0.985	4	0.974	1.031	4	0.918	1.03	4	0.973	0.917	4	0.666	1.051	3	0.884	1.038	3	0.926	1.122	3	0.708	1.116	3	0.703	1.228	4	0.53	1.227	4	0.594	1.03	3	0.958	1.024	3	0.968	1.224	4	0.653	1.22	4	0.644	1.11	4	0.772	1.109
XP_002293630	2	2	-	1.067	2	0.902	1.032	2	0.945	1.298	2	0.337	1.081	2	0.818	0.885	2	0.827	0.81	2	0.688	0.895	2	0.844	0.829	2	0.704	0.723	2	0.509	0.667	2	0.392	0.929	2	0.93	0.861	2	0.856	0.881	2	0.79	0.81	2	0.624	0.936	2	0.898	0.867
XP_002291630	3	3	-	0.943	3	0.861	1.091	3	0.678	0.932	3	0.963	0.911	3	0.615	1.088	3	0.773	1.127	3	0.694	1.162	3	0.592	1.218	3	0.425	1.03	3	0.956	1.076	3	0.902	0.952	3	0.925	0.997	3	0.998	1.193	3	0.398	1.241	3	0.305	1.07	3	0.794	1.121
XP_002293993	11	47	-	0.849	45	0.004	0.999	45	0.998	1.124	47	0.071	1.648	47	0.001	0.817	42	0.001	0.983	46	0.859	0.894	41	0.038	0.968	47	0.662	0.77	44	0.001	0.878	46	0.002	0.822	47	0.001	0.952	45	0.684	0.437	47	0.001	0.527	47	0.001	0.71	47	0.001	0.861
XP_002293197	4	8	-	0.954	8	0.622	0.993	8	0.975	0.908	8	0.829	1.139	8	0.429	1.244	8	0.047	1.282	8	0.027	1.225	8	0.044	1.268	8	0.019	1.173	8	0.682	1.21	8	0.568	0.964	7	0.868	1.076	6	0.731	0.795	8	0.017	0.817	8	0.084	0.89	8	0.295	0.914
XP_002290105	2	7	-	1.101	5	0.315	1.216	7	0.164	0.99	5	0.987	0.917	7	0.218	0.847	7	0.501	0.757	7	0.225	1.015	7	0.931	0.913	7	0.553	0.798	6	0.305	0.594	7	0.125	0.787	6	0.23	0.71	6	0.093	1.262	7	0.022	1.128	7	0.234	1.171	6	0.072	1.034
XP_002286019	2	2	-	0.934	2	0.892	1.043	2	0.924	1.08	2	0.929	0.948	2	0.887	1.038	2	0.958	1.088	2	0.898	1.065	2	0.917	1.126	2	0.82	1.144	2	0.855	1.205	2	0.794	1.224	2	0.744	1.293	2	0.687	0.973	2	0.96	1.022	2	0.974	0.909	2	0.836	0.959
XP_002290790	4	10	-	1.007	10	0.982	0.905	9	0.038	0.95	10	0.752	1.075	8	0.259	1.534	8	0.001	1.427	9	0.001	1.288	10	0.001	1.264	10	0.001	1.644	9	0.001	1.609	9	0.001	1.475	10	0.001	1.446	10	0.002	0.717	8	0.001	0.687	10	0.002	0.754	8	0.007	0.732
XP_002293877	5	8	-	0.976	8	0.938	1.02	8	0.902	1.009	8	0.989	1.251	8	0.039	0.992	8	0.961	0.996	8	0.985	0.997	8	0.984	1.057	7	0.636	0.844	7	0.079	0.811	8	0.119	0.868	7	0.131	0.895	7	0.386	0.769	8	0.013	0.771	8	0.024	0.949	6	0.635	0.963
XP_002285963	2	2	-	1.061	2	0.913	1.049	2	0.915	1.113	2	0.853	0.954	2	0.899	1.224	2	0.682	1.128	2	0.843	1.26	2	0.631	1.174	2	0.753	1.118	2	0.887	1.037	2	0.972	1.233	2	0.73	1.148	2	0.87	1.055	2	0.928	0.975	2	0.967	0.994	2	0.988	0.924
XP_002289539	3	3	-	1.063	3	0.889	0.963	3	0.924	0.985	3	0.989	0.918	3	0.667	1.065	3	0.844	0.979	3	0.962	1.006	3	0.986	0.935	3	0.829	1.201	3	0.511	1.112	3	0.855	1.172	3	0.606	1.089	3	0.904	1.326	3	0.158	1.224	3	0.341	1.195	3	0.343	1.11
XP_002288503	5	11	-	0.952	11	0.807	0.994	11	0.975	1.027	10	0.929	1.119	11	0.02	0.772	11	0.001	0.793	11	0.015	0.753	11	0.003	0.782	11	0.016	0.758	11	0.001	0.784	11	0.001	0.799	11	0.008	0.83	11	0.156	0.782	11	0.004	0.806	11	0.021	0.862	11	0.011	0.896
XP_002297077	6	12	-	0.977	11	0.826	1.034	11	0.544	1	10	0.999	1.022	12	0.79	1.487	12	0.001	1.539	12	0.001	1.51	11	0.001	1.488	12	0.001	1.218	12	0.03	1.264	10	0.001	1.186	10	0.005	1.255	10	0.005	0.997	11	0.97	0.996	12	0.955	0.977	10	0.748	1.008
XP_002292944	4	4	-	0.954	4	0.873	1.07	4	0.709	1.003	3	0.999	0.885	4	0.322	1.217	3	0.369	1.142	4	0.498	1.17	4	0.415	1.212	4	0.283	1.117	4	0.659	1.152	4	0.564	1.37	3	0.168	1.415	3	0.175	1.21	4	0.193	1.244	4	0.188	1.055	4	0.783	1.199
XP_002290908	29	60	-	0.99	57	0.952	0.989	59	0.885	1.034	59	0.421	0.913	54	0.001	1.402	60	0.001	1.43	58	0.001	1.352	60	0.001	1.388	58	0.001	1.215	60	0.001	1.257	59	0.001	1.254	60	0.001	1.278	57	0.001	1.188	59	0.001	1.2	56	0.001	1.103	59	0.002	1.142
XP_002289710	2	2	-	0.888	2	0.723	1.14	2	0.677	1.025	2	0.986	0.879	2	0.689	1.077	2	0.91	1.192	2	0.749	1.213	2	0.703	1.349	2	0.494	0.925	2	0.92	1.025	2	0.98	0.939	2	0.942	1.044	2	0.965	0.936	2	0.91	1.035	2	0.954	0.817	2	0.587	0.903
XP_002292502	13	37	-	0.951	34	0.062	0.941	36	0.11	0.965	33	0.605	0.955	32	0.2	1.297	37	0.001	1.358	36	0.001	1.199	36	0.001	1.302	36	0.001	1.236	36	0.001	1.342	36	0.001	1.211	35	0.001	1.309	35	0.001	1.409	36	0.001	1.556	37	0.001	1.305	35	0.001	1.425
XP_002296881	9	22	-	1.038	18	0.076	1.052	22	0.128	1.022	22	0.933	1.201	22	0.002	0.638	22	0.001	0.61	22	0.001	0.66	22	0.001	0.637	22	0.001	0.54	21	0.001	0.519	21	0.001	0.568	22	0.001	0.548	22	0.001	0.56	22	0.001	0.537	22	0.001	0.663	22	0.001	0.639
XP_002289122	2	2	-	0.861	2	0.615	0.894	2	0.739	1.019	2	0.994	1.018	2	0.968	1.276	2	0.601	1.446	2	0.389	1.116	2	0.845	1.282	2	0.592	1.051	2	0.952	1.202	2	0.797	1.06	2	0.946	1.217	2	0.79	0.905	2	0.845	1.031	2	0.958	0.905	2	0.83	1.038
XP_002288779	3	3	-	1.129	3	0.712	0.857	3	0.87	1.061	3	0.896	0.972	3	0.917	1.336	3	0.471	1.156	3	0.628	1.125	3	0.796	0.985	3	0.979	0.921	3	0.855	0.802	3	0.441	0.967	3	0.951	0.846	3	0.651	0.799	3	0.265	0.694	3	0.088	0.762	3	0.132	0.664
XP_002288659	2	2	-	0.993	2	0.994	0.988	2	0.985	1.274	2	0.381	0.964	2	0.927	1.185	2	0.743	1.165	2	0.785	1.147	2	0.807	1.142	2	0.799	1.094	2	0.914	1.084	2	0.925	1.381	2	0.506	1.373	2	0.575	1.474	2	0.276	1.456	2	0.302	1.393	2	0.29	1.386
XP_002297316	2	9	-	0.818	9	0.172	0.75	9	0.003	0.942	9	0.764	0.919	9	0.115	2.153	7	0.001	2.394	7	0.001	1.843	8	0.015	2.126	8	0.007	1.732	7	0.002	1.939	7	0.001	1.693	7	0.001	1.903	7	0.001	1.389	7	0.001	1.691	8	0.003	1.431	5	0.003	1.702
XP_002294965	10	55	-	0.925	54	0.006	0.928	52	0.013	1.001	51	0.999	0.913	51	0.001	2.072	55	0.001	2.233	55	0.001	1.913	55	0.001	2.067	55	0.001	1.225	55	0.001	1.321	55	0.001	1.246	54	0.001	1.299	53	0.001	1.534	54	0.001	1.631	55	0.001	1.41	54	0.001	1.491
XP_002296514	2	2	-	0.977	2	0.974	0.975	2	0.957	0.943	2	0.955	1.034	2	0.937	1.541	2	0.252	1.541	2	0.286	1.473	2	0.329	1.491	2	0.317	1.259	2	0.69	1.269	2	0.712	1.176	2	0.808	1.19	2	0.82	1.039	2	0.948	1.043	2	0.944	1.058	2	0.914	1.07
XP_002290169	5	9	-	1.039	8	0.692	1.187	9	0.007	1.071	8	0.396	0.92	8	0.177	0.821	9	0.005	0.758	9	0.001	0.964	9	0.724	0.894	9	0.151	0.908	9	0.545	0.839	9	0.025	0.949	8	0.672	0.924	7	0.591	0.785	9	0.005	0.723	9	0.001	0.735	9	0.013	0.678
XP_002295400	2	2	-	1.078	2	0.878	0.989	2	0.985	0.961	2	0.973	0.811	2	0.406	0.891	2	0.838	0.811	2	0.691	0.869	2	0.803	0.797	2	0.631	1.068	2	0.933	0.976	2	0.984	1.017	2	0.984	0.932	2	0.946	1.644	2	0.152	1.493	2	0.263	1.312	2	0.415	1.201
XP_002286965	2	4	-	0.953	4	0.865	0.985	4	0.963	1.011	4	0.992	0.964	4	0.863	1.245	4	0.257	1.452	3	0.101	1.211	4	0.29	1.255	4	0.202	1.153	3	0.664	1.061	4	0.899	1.029	4	0.946	1.164	3	0.705	0.971	4	0.898	0.998	4	0.994	0.92	4	0.68	0.997
XP_002294917	15	255	-	1.03	234	0.025	1.089	238	0.003	1.025	241	0.244	1.184	250	0.001	1.007	247	0.766	0.99	244	0.645	1.095	243	0.001	1.065	251	0.001	0.942	248	0.001	0.914	240	0.001	0.976	248	0.086	0.945	245	0.001	0.714	254	0.001	0.701	255	0.001	0.825	245	0.001	0.812
XP_002287885	2	2	-	1.003	2	0.994	1.21	2	0.46	1.063	2	0.947	0.92	2	0.818	1.059	2	0.934	1.049	2	0.946	1.284	2	0.594	1.263	2	0.62	1.026	2	0.973	1.006	2	0.994	1.08	2	0.927	1.063	2	0.944	1.462	2	0.3	1.427	2	0.361	1.336	2	0.377	1.301
XP_002290494	29	104	-	1.053	100	0.004	0.978	103	0.575	1.001	102	0.999	0.959	100	0.189	0.809	103	0.001	0.756	103	0.001	0.776	104	0.001	0.742	104	0.001	0.843	100	0.001	0.81	102	0.001	0.844	100	0.001	0.805	100	0.001	0.46	103	0.001	0.437	103	0.001	0.434	104	0.001	0.413
XP_002296128	15	132	-	1.026	116	0.275	1.052	126	0.042	0.989	132	0.934	1.015	127	0.832	0.363	131	0.001	0.38	131	0.001	0.381	130	0.001	0.389	131	0.001	0.45	132	0.001	0.466	132	0.001	0.44	132	0.001	0.458	132	0.001	0.626	131	0.001	0.649	131	0.001	0.639	132	0.001	0.652
XP_002291306	2	5	-	0.893	4	0.547	0.911	5	0.704	0.873	5	0.371	1.356	5	0.182	1.765	5	0.105	1.762	5	0.236	1.579	5	0.029	1.594	5	0.185	2.356	5	0.026	2.368	5	0.071	2.037	5	0.032	2.055	5	0.098	0.71	5	0.049	0.71	5	0.064	0.882	4	0.376	0.953
XP_002295417	4	5	-	0.929	4	0.648	0.908	4	0.478	1.04	4	0.934	1.108	5	0.328	1.27	4	0.135	1.403	4	0.056	1.237	5	0.127	1.339	4	0.097	1.221	3	0.449	1.203	5	0.24	1.335	5	0.036	1.438	4	0.056	1.011	5	0.954	0.999	5	0.997	1.102	5	0.394	1.143
XP_002289969	5	11	-	1.025	10	0.825	1.078	10	0.081	0.953	10	0.701	1.534	11	0.004	0.968	11	0.611	0.941	11	0.321	1.068	10	0.341	1.03	11	0.696	0.961	11	0.742	0.944	11	0.488	0.932	11	0.252	0.895	10	0.121	0.516	11	0.001	0.505	11	0.001	0.804	10	0.001	0.797
XP_002287006	2	2	-	1.084	2	0.864	1.012	2	0.985	1.006	2	0.999	1.088	2	0.799	1.156	2	0.789	1.041	2	0.956	1.144	2	0.812	1.043	2	0.938	1.253	2	0.698	1.138	2	0.869	1.248	2	0.707	1.138	2	0.879	1.264	2	0.563	1.143	2	0.785	1.336	2	0.377	1.219
XP_002295324	3	7	-	0.969	7	0.858	1.032	6	0.846	1.022	7	0.98	0.97	7	0.87	1.414	7	0.003	1.427	7	0.006	1.377	7	0.006	1.405	7	0.008	1.246	7	0.031	1.265	7	0.059	1.154	6	0.216	1.184	6	0.191	1.179	6	0.081	1.197	6	0.068	1.187	7	0.043	1.208
XP_002295927	2	3	-	0.985	3	0.977	1.102	3	0.612	0.982	3	0.982	0.91	3	0.644	0.975	3	0.949	0.972	3	0.947	1.06	3	0.877	1.063	3	0.847	0.949	3	0.919	0.948	3	0.923	0.923	3	0.86	0.926	3	0.894	0.862	3	0.5	0.859	3	0.505	0.772	3	0.15	0.771
XP_002292792	2	3	-	1.009	3	0.988	1.029	3	0.929	1.047	3	0.934	1.043	3	0.871	1.118	3	0.676	1.085	3	0.812	1.133	3	0.678	1.109	3	0.722	1.16	3	0.644	1.131	3	0.768	1.204	3	0.507	1.178	3	0.663	1.031	3	0.927	1.001	3	0.997	1.062	3	0.821	1.036
XP_002286015	2	3	-	1.019	3	0.974	1.135	3	0.437	1.14	3	0.489	1.064	3	0.932	0.929	3	0.811	0.894	3	0.718	1.038	3	0.921	1.007	3	0.982	1.013	3	0.98	0.979	3	0.974	1.145	3	0.702	1.11	3	0.841	1.271	3	0.292	1.224	3	0.343	1.324	3	0.132	1.283
XP_002291054	2	3	-	1.035	3	0.938	1.162	3	0.314	1.045	3	0.942	1.009	3	0.976	0.825	3	0.381	0.779	3	0.283	0.939	3	0.864	0.897	3	0.707	0.944	3	0.911	0.898	3	0.808	0.977	3	0.967	0.932	3	0.903	0.636	3	0.136	0.602	3	0.05	0.634	3	0.015	0.604
XP_002288224	3	4	-	0.922	4	0.88	1.114	4	0.535	1.147	4	0.283	1.044	3	0.865	0.915	4	0.652	0.895	3	0.723	1.007	4	0.978	1.166	3	0.557	0.757	4	0.116	0.807	4	0.333	0.86	4	0.465	0.921	4	0.837	0.709	4	0.033	0.755	4	0.25	0.665	4	0.022	0.707
XP_002295563	2	5	-	1.073	5	0.719	0.942	5	0.787	1.05	3	0.934	0.976	5	0.911	1.174	5	0.406	1.081	5	0.767	1.106	5	0.577	1.017	5	0.939	1.097	4	0.748	0.893	4	0.694	1.154	5	0.353	1.062	5	0.856	1.119	5	0.369	1.019	5	0.934	1.092	5	0.456	0.965
XP_002296471	3	5	-	0.996	5	0.994	0.794	4	0.018	1.04	3	0.953	0.829	4	0.098	1.403	4	0.039	1.402	4	0.056	1.259	5	0.129	1.25	5	0.119	0.937	5	0.792	0.927	5	0.773	0.955	5	0.872	0.947	5	0.874	0.938	4	0.741	0.911	4	0.597	0.875	5	0.22	0.864
XP_002295616	7	11	-	0.975	10	0.937	1.123	11	0.067	1.036	11	0.871	0.846	11	0.05	0.908	11	0.302	0.956	11	0.865	1.012	11	0.921	0.947	9	0.578	0.774	11	0.002	0.851	10	0.014	0.795	11	0.007	0.837	11	0.035	1.222	11	0.011	1.306	10	0.001	1.018	11	0.911	1.021
XP_002290149	7	24	-	1.019	22	0.65	1.049	21	0.165	1.027	23	0.879	1.208	23	0.003	1.277	23	0.001	1.263	22	0.001	1.342	20	0.001	1.274	22	0.001	1.677	21	0.001	1.644	22	0.001	1.679	24	0.001	1.647	23	0.001	0.661	24	0.001	0.668	24	0.001	0.836	24	0.035	0.847
XP_002292890	11	71	-	0.935	69	0.03	0.938	67	0.006	1.036	68	0.655	0.919	68	0.001	2.149	71	0.001	2.214	69	0.001	1.901	70	0.001	2.073	70	0.001	1.524	70	0.001	1.599	68	0.001	1.594	70	0.001	1.657	68	0.001	1.448	70	0.001	1.56	68	0.001	1.34	67	0.001	1.443
XP_002287125	3	3	-	1.128	3	0.562	1.128	3	0.468	1.007	3	0.995	1.07	3	0.894	1.441	3	0.098	1.251	3	0.342	1.599	3	0.041	1.401	3	0.135	1.506	3	0.085	1.315	3	0.303	1.503	3	0.067	1.316	3	0.301	1.2	3	0.383	1.044	3	0.898	1.247	3	0.225	1.089
XP_002287270	18	115	-	1	104	0.997	0.912	110	0.003	0.96	113	0.286	0.954	113	0.015	1.228	110	0.001	1.237	109	0.001	1.124	106	0.001	1.101	110	0.001	1.457	114	0.001	1.479	114	0.001	1.386	112	0.001	1.392	110	0.001	1.234	113	0.001	1.23	110	0.001	1.165	114	0.001	1.196
XP_002296299	20	55	-	1.015	51	0.908	1.028	55	0.342	1.019	53	0.892	1.095	53	0.001	1.191	51	0.001	1.118	54	0.001	1.173	53	0.001	1.141	54	0.001	0.926	52	0.183	0.92	53	0.094	0.921	52	0.211	0.907	53	0.084	1.287	53	0.001	1.256	55	0.001	1.405	52	0.001	1.361
XP_002289826	10	30	-	1.048	28	0.071	1.037	30	0.446	0.96	27	0.132	1.045	30	0.151	0.644	30	0.001	0.619	30	0.001	0.655	30	0.001	0.637	30	0.001	0.754	30	0.001	0.73	30	0.001	0.737	30	0.001	0.716	30	0.001	0.73	30	0.001	0.704	30	0.001	0.749	30	0.001	0.728
XP_002293410	4	4	-	1.025	4	0.957	1.173	3	0.274	1.051	3	0.931	0.952	4	0.813	1.125	4	0.498	1.075	4	0.772	1.241	4	0.275	1.197	4	0.458	1.056	4	0.886	1.014	4	0.978	1.088	4	0.799	1.048	4	0.916	1.166	3	0.474	1.197	4	0.354	1.171	4	0.248	1.127
XP_002295401	7	10	-	0.959	9	0.722	1.047	9	0.557	1.018	9	0.934	0.898	8	0.056	1.064	9	0.395	1.098	8	0.267	1.074	9	0.486	1.124	8	0.142	1.065	9	0.567	1.076	7	0.611	1.054	9	0.601	1.084	7	0.574	1.141	9	0.03	1.179	8	0.02	1.01	9	0.924	1.018
XP_002296788	11	43	-	1.004	41	0.983	1.127	40	0.003	1.017	41	0.887	1.183	42	0.002	0.735	43	0.001	0.728	43	0.001	0.817	43	0.001	0.819	43	0.001	1.233	42	0.001	1.215	43	0.001	1.211	42	0.001	1.177	40	0.001	0.497	43	0.001	0.493	43	0.001	0.576	42	0.001	0.59
XP_002296978	4	8	-	0.982	8	0.957	0.968	7	0.797	0.988	8	0.991	0.977	8	0.8	0.888	8	0.419	0.885	8	0.486	0.824	8	0.252	0.829	8	0.34	0.923	8	0.542	0.989	7	0.973	0.904	8	0.328	0.909	8	0.489	1.18	8	0.02	1.178	8	0.022	1.166	7	0.039	1.139
XP_002290812	5	6	-	0.951	5	0.78	1.026	6	0.895	1.021	5	0.965	0.955	5	0.755	0.98	5	0.924	1.013	5	0.958	0.992	5	0.975	1.031	5	0.88	1.086	5	0.698	1.124	5	0.546	1.098	5	0.694	1.062	6	0.865	1.116	5	0.37	1.151	5	0.25	1.073	5	0.587	1.11
XP_002293804	4	9	-	0.989	5	0.978	1.023	9	0.912	1.029	7	0.876	0.956	9	0.642	0.823	9	0.021	0.822	9	0.03	0.831	9	0.073	0.835	9	0.039	0.999	9	0.996	1.033	8	0.858	1.027	9	0.911	0.981	8	0.933	1.04	9	0.816	1.037	9	0.838	0.978	9	0.823	0.968
XP_002294599	14	92	-	0.991	86	0.957	0.958	86	0.146	1	87	0.999	0.978	91	0.734	0.825	85	0.001	0.82	90	0.001	0.782	89	0.001	0.786	89	0.001	0.439	91	0.001	0.445	92	0.001	0.455	91	0.001	0.473	91	0.001	1.046	91	0.094	1.07	86	0.008	1.011	87	0.789	1.037
XP_002294673	10	13	-	1.061	12	0.21	1.046	12	0.46	1	11	0.999	1.032	12	0.507	0.925	11	0.109	0.879	13	0.183	0.934	10	0.321	0.937	13	0.604	1.389	13	0.001	1.32	13	0.004	1.382	13	0.001	1.318	13	0.004	0.69	12	0.002	0.695	13	0.008	0.695	12	0.002	0.699
XP_002290624	2	3	-	0.926	3	0.743	0.973	3	0.932	0.959	3	0.98	0.973	3	0.96	1.182	3	0.734	1.254	3	0.481	1.137	3	0.74	1.213	3	0.437	0.894	3	0.824	0.95	3	0.925	0.848	3	0.827	0.905	3	0.89	1.198	3	0.392	1.266	3	0.295	1.179	3	0.387	1.253
XP_002293497	3	4	-	1.035	4	0.927	0.99	3	0.984	1.03	4	0.964	1.217	4	0.298	0.923	4	0.695	0.872	4	0.482	0.841	4	0.352	0.803	4	0.22	0.842	4	0.564	0.8	4	0.404	0.955	3	0.932	0.82	4	0.38	1.057	4	0.858	1.002	4	0.996	1.156	3	0.455	1.209
XP_002294253	4	7	-	0.953	7	0.622	0.953	7	0.806	0.985	7	0.966	0.861	7	0.023	1.064	7	0.527	1.137	6	0.267	0.996	7	0.978	1.033	7	0.808	0.777	7	0.013	0.802	7	0.03	0.758	7	0.005	0.786	7	0.027	0.833	7	0.028	0.834	6	0.064	0.708	7	0.001	0.732
XP_002292133	6	17	-	1.029	16	0.813	1.078	15	0.006	1.027	17	0.879	1.123	17	0.014	1.073	16	0.116	1.061	15	0.134	1.144	17	0.001	1.145	16	0.004	1.047	17	0.373	1.038	16	0.487	1.087	16	0.019	1.041	17	0.439	0.815	17	0.001	0.791	17	0.001	0.902	17	0.17	0.881
XP_002293593	3	4	-	1.088	4	0.925	0.926	4	0.633	1.067	4	0.774	0.941	3	0.798	1.805	3	0.012	1.744	4	0.004	1.766	4	0.005	1.604	4	0.014	1.746	3	0.025	1.462	4	0.232	1.709	4	0.005	1.551	4	0.057	1.615	4	0.031	1.739	3	0.015	1.213	3	0.293	1.254
XP_002295895	3	13	-	0.998	11	0.994	0.787	13	0.059	1.05	13	0.313	0.944	12	0.108	1.826	13	0.001	1.982	13	0.001	1.475	12	0.001	1.548	13	0.001	1.687	11	0.001	1.838	13	0.001	1.821	12	0.001	1.919	13	0.001	1.281	11	0.001	1.222	13	0.002	1.162	12	0.148	1.168
XP_002297089	3	4	-	0.994	4	0.994	0.943	4	0.763	1.023	3	0.975	0.93	4	0.633	1.424	4	0.085	1.398	4	0.057	1.204	3	0.465	1.308	4	0.128	1.162	4	0.466	1.15	4	0.569	1.23	4	0.245	1.221	4	0.354	0.98	3	0.951	0.936	4	0.777	0.87	4	0.321	0.944
XP_002286419	13	18	-	1.033	16	0.44	0.985	17	0.875	1.063	17	0.609	0.972	18	0.734	1.88	16	0.001	1.819	17	0.001	1.822	15	0.001	1.701	17	0.001	1.101	17	0.033	1.107	17	0.118	1.093	18	0.037	1.06	17	0.408	0.924	18	0.361	0.918	18	0.314	0.908	17	0.064	0.904
XP_002292971	6	16	-	0.998	15	0.994	1.056	16	0.58	1.078	16	0.246	0.953	15	0.614	1.216	15	0.001	1.207	15	0.002	1.246	15	0.002	1.252	15	0.004	0.917	15	0.171	0.918	15	0.183	0.972	15	0.876	0.946	16	0.755	0.837	16	0.029	0.832	14	0.011	0.834	15	0.003	0.841
XP_002292105	3	5	-	1.086	4	0.582	1.109	5	0.29	1.088	4	0.609	0.992	3	0.98	1.041	5	0.849	1.069	4	0.788	1.203	4	0.31	1.161	4	0.437	1.153	5	0.401	1.09	5	0.722	1.203	5	0.184	1.215	4	0.375	1.083	5	0.553	1.02	5	0.922	1.054	5	0.726	0.998
XP_002296009	2	2	-	1.034	2	0.957	1.046	2	0.919	0.989	2	0.995	1.176	2	0.573	1.04	2	0.956	0.985	2	0.982	1.07	2	0.912	1.022	2	0.965	1.286	2	0.652	1.224	2	0.768	1.26	2	0.689	1.203	2	0.805	1.064	2	0.916	1.009	2	0.989	1.234	2	0.571	1.177
XP_002292853	4	5	-	1.055	4	0.831	0.967	5	0.87	1.021	5	0.973	0.867	5	0.145	1.482	5	0.098	1.437	5	0.209	1.412	5	0.046	1.206	4	0.296	1.408	3	0.145	1.325	3	0.286	1.302	4	0.128	1.22	4	0.358	1.132	5	0.296	1.1	5	0.621	1.006	4	0.982	0.893
XP_002297378	3	6	-	1.045	6	0.852	0.975	6	0.895	0.981	6	0.976	0.879	6	0.089	1.246	6	0.033	1.163	6	0.183	1.19	6	0.121	1.125	6	0.312	1.158	6	0.219	1.09	6	0.613	1.126	6	0.335	1.064	6	0.798	1.757	6	0.002	1.648	6	0.002	1.434	5	0.003	1.437
XP_002293419	5	11	XP_002293609.1	0.961	11	0.486	1.036	11	0.76	0.9	11	0.686	0.898	10	0.014	0.325	11	0.001	0.333	11	0.001	0.37	10	0.001	0.343	11	0.001	0.383	11	0.001	0.393	11	0.001	0.342	11	0.001	0.351	11	0.001	0.477	11	0.001	0.486	11	0.001	0.433	11	0.001	0.444
XP_002296901	6	9	-	0.912	9	0.475	0.899	9	0.409	1.05	7	0.609	0.919	9	0.303	0.973	7	0.853	1.092	7	0.377	1.03	5	0.898	1.047	7	0.711	0.97	7	0.886	1.294	9	0.215	0.981	7	0.938	1.351	9	0.184	0.901	7	0.49	1.008	7	0.962	0.927	6	0.418	0.96
XP_002286248	4	6	-	0.997	6	0.994	1.079	6	0.396	0.975	4	0.967	0.911	6	0.286	1.161	6	0.195	1.144	6	0.26	1.239	6	0.06	1.227	6	0.072	1.017	6	0.95	1.004	6	0.991	0.98	6	0.946	0.971	6	0.919	1.15	6	0.144	1.132	6	0.207	1.038	6	0.774	1.059
XP_002286770	6	12	-	1.005	11	0.988	1.104	12	0.092	1.032	12	0.853	1.046	12	0.776	0.995	11	0.974	1.009	10	0.944	1.044	10	0.599	1.056	11	0.372	0.985	10	0.919	0.94	10	0.476	1.03	10	0.804	1.064	12	0.636	0.783	12	0.144	0.814	11	0.246	0.853	11	0.035	0.779
XP_002290353	7	14	-	1.045	14	0.296	1.047	9	0.457	1.032	13	0.804	1.078	14	0.052	0.733	14	0.001	0.685	14	0.001	0.741	12	0.002	0.666	13	0.003	0.794	13	0.001	0.716	14	0.001	0.793	14	0.005	0.722	13	0.002	0.746	12	0.001	0.665	13	0.001	0.788	12	0.001	0.713
XP_002289111	2	3	-	1.023	3	0.967	1.065	3	0.806	1.007	3	0.995	1.039	3	0.881	0.865	3	0.551	0.827	3	0.448	0.904	3	0.758	0.874	3	0.621	1.035	3	0.946	0.996	3	0.994	1.033	3	0.954	0.997	3	0.999	0.841	3	0.408	0.807	3	0.311	0.861	3	0.437	0.831
XP_002286084	3	6	-	0.983	5	0.961	1.013	6	0.96	0.941	6	0.583	1.017	6	0.96	1.152	6	0.328	1.232	6	0.097	1.147	6	0.239	1.239	6	0.061	1.174	6	0.49	1.243	4	0.281	1.093	6	0.781	1.108	5	0.657	0.81	6	0.243	0.867	6	0.247	0.904	5	0.375	0.907
XP_002287561	6	11	-	0.988	11	0.956	1.044	11	0.716	0.937	11	0.481	1.144	11	0.011	0.816	9	0.005	0.764	10	0.019	0.787	10	0.032	0.788	8	0.007	0.928	9	0.359	0.93	11	0.519	0.914	10	0.154	0.908	10	0.193	0.852	11	0.044	0.845	11	0.066	0.958	11	0.672	0.957
XP_002293021	4	12	-	0.947	11	0.407	0.938	12	0.489	0.975	12	0.957	0.932	12	0.145	2.179	12	0.001	2.374	12	0.001	2.004	12	0.001	2.209	12	0.002	1.898	12	0.002	2.084	12	0.002	1.834	12	0.001	2.02	12	0.001	1.139	12	0.044	1.248	12	0.037	1.046	12	0.604	1.149
XP_002291791	7	15	-	0.955	14	0.186	0.984	13	0.823	0.982	15	0.925	0.777	14	0.001	1.563	14	0.001	1.548	15	0.001	1.437	15	0.001	1.508	15	0.001	0.977	14	0.87	1.052	15	0.551	0.962	12	0.601	1	14	1	1.005	11	0.954	1.062	14	0.142	0.804	14	0.001	0.845
XP_002290298	6	11	-	1.013	11	0.937	1.016	10	0.888	0.969	11	0.65	0.963	9	0.673	1.529	10	0.001	1.408	11	0.003	1.417	11	0.001	1.382	11	0.002	1.304	11	0.001	1.267	11	0.005	1.267	9	0.002	1.22	11	0.014	1.391	11	0.001	1.347	11	0.002	1.414	11	0.004	1.379
XP_002293012	3	6	-	1.065	6	0.541	1.046	5	0.793	1.018	6	0.992	1.102	5	0.385	1.283	6	0.047	1.183	6	0.209	1.416	6	0.005	1.313	6	0.034	1.175	5	0.271	1.037	4	0.932	1.126	6	0.335	1.044	6	0.88	0.985	6	0.951	0.906	6	0.595	1.099	5	0.412	0.949
XP_002287467	13	60	-	1.009	59	0.97	0.955	56	0.29	1.007	60	0.973	1.134	57	0.001	1.048	58	0.228	1.027	60	0.654	0.962	60	0.689	0.951	60	0.473	1.321	58	0.001	1.285	57	0.001	1.308	59	0.001	1.298	56	0.001	1.092	59	0.005	1.068	59	0.023	1.261	54	0.001	1.201
XP_002292298	3	6	-	1.065	6	0.537	1.039	5	0.84	0.955	6	0.752	0.824	6	0.012	1.393	6	0.005	1.275	6	0.036	1.385	6	0.007	1.285	6	0.033	1.005	5	0.987	0.95	4	0.894	1.02	6	0.948	0.886	5	0.545	1.202	6	0.052	1.106	6	0.314	0.972	6	0.883	0.901
XP_002294479	8	12	-	0.999	11	0.995	0.988	12	0.944	1.063	11	0.37	1.15	12	0.006	1.12	12	0.027	1.131	12	0.11	1.088	12	0.261	1.109	12	0.143	0.979	12	0.845	0.995	12	0.981	0.974	11	0.805	0.982	11	0.91	0.87	12	0.037	0.881	12	0.006	0.986	12	0.883	1.004
XP_002286129	2	3	-	0.943	3	0.861	1.051	3	0.865	0.969	3	0.968	1.019	3	0.951	1.005	3	0.991	1.043	3	0.918	1.039	3	0.92	1.089	3	0.778	1.136	3	0.718	1.186	3	0.612	1.09	3	0.846	1.142	3	0.762	0.885	3	0.594	0.92	3	0.756	0.89	3	0.585	0.93
XP_002288328	9	36	-	1.015	34	0.938	0.968	32	0.808	1.023	34	0.929	0.891	34	0.001	1.021	31	0.561	1.058	33	0.554	1.014	35	0.872	1.006	36	0.948	1.005	34	0.96	0.982	36	0.892	0.988	36	0.912	0.949	34	0.305	1.428	36	0.001	1.452	35	0.001	1.284	36	0.001	1.296
XP_002287269	2	7	-	1.037	6	0.847	0.968	7	0.803	1.032	6	0.903	0.964	7	0.865	1.109	7	0.218	1.086	7	0.419	1.056	7	0.668	1.044	7	0.736	0.902	6	0.437	0.904	6	0.506	0.937	7	0.639	0.926	7	0.609	1.238	7	0.025	1.216	5	0.109	1.204	6	0.04	1.116
XP_002288711	3	3	-	1.02	3	0.97	0.97	3	0.924	1.009	3	0.995	0.934	3	0.771	1.115	3	0.686	1.075	3	0.84	1.073	3	0.843	1.039	3	0.911	1.013	3	0.98	0.977	3	0.972	1.013	3	0.981	0.981	3	0.975	1.478	3	0.06	1.421	3	0.099	1.362	3	0.089	1.313
XP_002287100	12	23	-	0.948	21	0.149	0.913	23	0.048	0.96	20	0.583	0.959	20	0.179	1.673	21	0.001	1.757	21	0.001	1.486	22	0.001	1.574	22	0.001	1.308	23	0.001	1.389	23	0.001	1.24	22	0.001	1.31	22	0.001	0.906	21	0.158	0.926	20	0.296	0.915	23	0.324	0.971
XP_002292019	2	2	-	0.841	2	0.544	0.987	2	0.985	1.074	2	0.934	1.081	2	0.818	1.208	2	0.708	1.401	2	0.445	1.166	2	0.779	1.371	2	0.464	0.971	2	0.969	1.137	2	0.87	1.033	2	0.972	1.214	2	0.792	0.684	2	0.285	0.798	2	0.591	0.727	2	0.316	0.855
XP_002291919	4	8	-	0.965	6	0.849	0.917	8	0.129	0.938	8	0.447	0.947	8	0.41	1.594	7	0.001	1.529	8	0.002	1.357	8	0.004	1.391	8	0.012	1.42	6	0.005	1.472	8	0.001	1.34	8	0.002	1.428	7	0.004	1.074	7	0.398	1.129	8	0.079	0.992	7	0.955	1.059
XP_002292405	6	22	-	0.982	20	0.822	0.947	22	0.327	1.045	22	0.738	0.897	20	0.003	1.777	22	0.001	1.818	22	0.001	1.655	22	0.001	1.709	22	0.001	1.776	22	0.001	1.827	22	0.001	1.837	22	0.001	1.898	22	0.001	1.662	22	0.001	1.707	22	0.001	1.518	22	0.001	1.565
XP_002291218	4	4	-	1.087	3	0.694	1.029	4	0.918	0.916	4	0.587	1.055	4	0.769	1.283	4	0.122	1.227	4	0.255	1.425	3	0.11	1.252	4	0.291	1.046	4	0.907	1.006	4	0.99	0.949	4	0.889	0.878	3	0.773	0.765	3	0.187	0.831	4	0.341	0.8	3	0.218	0.869
XP_002293859	3	8	-	0.711	8	0.004	1.002	8	0.994	1.178	8	0.147	0.556	8	0.001	0.564	8	0.026	0.783	8	0.202	0.561	8	0.033	0.779	8	0.243	1.108	8	0.287	1.655	7	0.001	1.348	7	0.003	1.944	7	0.001	1.771	8	0.001	2.437	8	0.001	0.969	8	0.741	1.345
XP_002291507	6	9	-	0.941	8	0.346	1.155	8	0.01	1.03	9	0.814	0.963	9	0.73	0.932	8	0.358	0.909	9	0.382	1.036	8	0.771	1.025	9	0.852	0.864	9	0.301	0.889	9	0.555	0.881	9	0.378	0.911	9	0.669	1.012	9	0.917	1.039	9	0.645	0.962	9	0.723	0.994
XP_002295651	2	2	-	0.993	2	0.994	0.979	2	0.963	1.03	2	0.979	0.933	2	0.847	1.384	2	0.433	1.363	2	0.496	1.332	2	0.518	1.325	2	0.528	1.069	2	0.933	1.059	2	0.951	1.091	2	0.911	1.085	2	0.927	1.27	2	0.555	1.253	2	0.592	1.161	2	0.728	1.152
XP_002288315	3	4	-	1.012	4	0.982	1.08	4	0.633	1.061	4	0.914	1.006	4	0.981	1.187	3	0.451	1.057	3	0.886	1.19	4	0.35	1.162	4	0.434	0.954	4	0.904	0.928	4	0.833	1.002	4	0.995	0.978	4	0.967	1.175	4	0.284	1.139	4	0.421	1.195	3	0.343	1.133
XP_002288451	8	19	-	0.995	18	0.982	0.98	18	0.862	1.011	19	0.983	0.925	19	0.03	1.613	19	0.001	1.608	19	0.001	1.512	19	0.001	1.525	19	0.001	1.326	19	0.001	1.333	19	0.001	1.329	19	0.001	1.369	18	0.001	0.901	19	0.239	0.902	19	0.225	0.823	19	0.014	0.829
XP_002288676	7	7	-	0.973	7	0.905	1.145	6	0.092	1.012	7	0.989	0.96	7	0.818	0.558	7	0.024	0.563	7	0.011	0.589	7	0.097	0.598	7	0.075	0.918	5	0.681	0.936	5	0.811	0.95	7	0.898	0.896	6	0.469	0.858	7	0.512	0.865	7	0.431	0.812	7	0.161	0.823
XP_002293527	2	4	-	1.278	4	0.332	0.941	4	0.751	1.01	4	0.992	1.171	4	0.175	1.045	4	0.884	0.802	4	0.604	0.972	4	0.932	0.751	4	0.524	1.07	4	0.891	0.662	3	0.1	1.07	4	0.89	0.827	4	0.797	1.098	4	0.698	0.839	4	0.369	1.262	4	0.214	0.972
XP_002287050	4	7	-	0.897	7	0.537	1.055	7	0.536	0.976	7	0.967	0.892	7	0.09	1.209	7	0.025	1.324	7	0.062	1.261	7	0.018	1.471	6	0.003	1.401	7	0.003	1.536	7	0.003	1.355	7	0.003	1.491	7	0.003	1.37	7	0.002	1.499	7	0.007	1.209	7	0.017	1.325
XP_002296198	13	46	-	1.03	44	0.28	1.051	42	0.043	1.024	46	0.811	1.145	46	0.001	0.893	46	0.001	0.854	45	0.001	0.93	44	0.01	0.9	45	0.006	0.909	45	0.001	0.866	43	0.001	0.904	45	0.001	0.882	45	0.001	0.878	46	0.001	0.842	45	0.001	1.003	45	0.954	0.96
XP_002288223	3	3	-	0.939	3	0.892	1.06	3	0.908	0.889	3	0.947	0.781	3	0.069	1.183	3	0.561	1.23	3	0.389	1.229	3	0.42	1.293	3	0.266	1.264	3	0.423	1.324	3	0.287	1.113	3	0.906	1.17	3	0.709	1.329	3	0.213	1.388	3	0.119	1.019	3	0.977	1.071
XP_002287618	4	12	-	1.071	12	0.387	0.917	12	0.065	0.961	12	0.894	0.997	12	0.982	0.671	11	0.001	0.668	12	0.024	0.66	12	0.004	0.609	12	0.006	0.939	10	0.395	0.888	11	0.108	0.96	12	0.58	0.886	12	0.03	0.454	12	0.001	0.416	12	0.001	0.445	12	0.001	0.409
XP_002293348	3	17	-	1.073	17	0.047	0.909	17	0.006	1.002	17	0.999	0.919	17	0.001	1.63	15	0.001	1.47	16	0.001	1.41	17	0.001	1.335	15	0.001	1.39	16	0.001	1.278	16	0.001	1.418	17	0.001	1.305	17	0.001	1.265	17	0.001	1.156	17	0.001	1.146	17	0.001	1.052
XP_002294567	3	6	-	0.957	5	0.839	0.991	6	0.965	0.958	6	0.825	1.015	6	0.929	0.91	5	0.484	0.91	5	0.569	0.842	6	0.126	0.88	5	0.381	1.196	5	0.209	1.211	5	0.218	1.096	6	0.521	1.11	6	0.506	0.995	6	0.974	1.001	6	0.993	0.994	6	0.976	1.005
XP_002289997	3	106	-	1.074	106	0.004	0.956	102	0.092	0.998	97	0.994	0.895	97	0.001	0.62	105	0.001	0.585	105	0.001	0.618	105	0.001	0.569	105	0.001	0.852	104	0.001	0.773	98	0.001	0.836	100	0.001	0.765	101	0.001	1.597	102	0.001	1.454	104	0.001	1.413	101	0.001	1.272
XP_002286349	8	13	-	1.022	13	0.895	1.073	12	0.039	0.993	13	0.973	0.904	12	0.007	0.833	13	0.041	0.801	13	0.039	0.872	13	0.097	0.843	13	0.1	0.882	13	0.023	0.849	13	0.016	0.867	13	0.018	0.839	13	0.018	1.035	13	0.629	0.966	12	0.635	0.943	13	0.455	0.908
XP_002293142	12	19	-	1.01	15	0.957	1.012	19	0.924	1.067	18	0.203	0.964	17	0.533	1.334	19	0.001	1.256	18	0.001	1.33	19	0.001	1.296	17	0.001	1.265	18	0.001	1.213	18	0.001	1.301	18	0.001	1.252	18	0.001	1.001	18	0.993	0.971	18	0.625	0.992	19	0.942	0.963
XP_002296579	2	2	-	1.082	2	0.865	1.133	2	0.697	1.058	2	0.957	0.971	2	0.942	0.937	2	0.924	0.846	2	0.764	1.041	2	0.946	0.95	2	0.929	1.049	2	0.955	0.954	2	0.962	1.099	2	0.906	1.003	2	0.999	1.293	2	0.518	1.171	2	0.737	1.234	2	0.57	1.127
XP_002286539	5	13	-	1.086	13	0.117	1.126	12	0.266	1.078	13	0.764	1.121	11	0.117	0.771	13	0.001	0.695	13	0.001	0.889	13	0.432	0.809	13	0.055	0.755	12	0.103	0.637	11	0.001	0.881	13	0.578	0.746	8	0.005	0.849	12	0.234	0.779	12	0.03	1.032	13	0.885	0.939
XP_002288690	3	3	-	1.128	3	0.441	1.021	3	0.952	0.972	3	0.973	0.941	3	0.79	1.285	3	0.252	1.111	3	0.741	1.284	3	0.275	1.124	3	0.678	0.948	3	0.918	0.827	3	0.543	0.913	3	0.833	0.799	3	0.444	1.154	3	0.517	1.003	3	0.992	1.069	3	0.81	0.936
XP_002288349	3	4	-	0.99	4	0.987	1.086	3	0.707	0.982	4	0.973	0.889	4	0.357	1.199	4	0.257	1.185	4	0.354	1.191	4	0.348	1.188	4	0.345	1.171	4	0.429	1.164	4	0.52	1.139	4	0.561	1.136	4	0.661	1.191	4	0.239	1.179	4	0.282	1.043	4	0.832	1.039
XP_002286315	6	7	-	0.982	7	0.944	1.047	6	0.713	1.081	6	0.426	0.973	7	0.807	1.148	6	0.159	1.156	7	0.118	1.233	7	0.028	1.241	7	0.03	1.046	7	0.878	1.048	7	0.858	1.152	7	0.234	1.169	5	0.375	1.066	6	0.563	1.1	7	0.271	1.058	7	0.512	1.061
XP_002296392	3	6	-	1.004	6	0.993	1.03	6	0.906	0.805	5	0.009	1.173	6	0.127	0.62	6	0.008	0.603	6	0.006	0.626	6	0.006	0.616	6	0.008	0.867	6	0.233	0.85	6	0.194	0.732	6	0.01	0.72	6	0.011	0.455	6	0.001	0.444	6	0.001	0.526	6	0.001	0.517
XP_002287276	3	4	-	0.962	3	0.934	1.056	4	0.792	0.948	3	0.92	0.922	4	0.591	1.112	4	0.561	1.099	4	0.675	1.155	4	0.463	1.152	4	0.462	1.126	4	0.627	1.17	3	0.658	1.091	4	0.772	1.057	3	0.924	1.07	4	0.718	1.059	4	0.785	0.974	4	0.907	0.968
XP_002292392	2	7	-	0.958	6	0.774	0.98	6	0.918	1.019	6	0.96	0.972	6	0.829	1.406	7	0.003	1.395	7	0.005	1.405	7	0.003	1.411	7	0.003	1.367	7	0.003	1.317	6	0.027	1.342	7	0.004	1.317	5	0.074	1.079	7	0.358	1.075	7	0.406	1.016	7	0.907	1.019
XP_002295110	5	7	-	1.022	7	0.944	1.08	7	0.337	0.997	7	0.996	0.88	7	0.05	1.264	6	0.025	1.164	7	0.141	1.291	7	0.009	1.3	6	0.029	1.249	7	0.027	1.203	7	0.066	1.233	7	0.03	1.192	7	0.097	1.404	7	0.001	1.35	7	0.002	1.218	7	0.01	1.174
XP_002296880	7	14	-	1.001	13	0.994	0.928	14	0.209	0.988	14	0.979	0.906	13	0.138	1.258	14	0.001	1.258	14	0.002	1.152	14	0.038	1.161	14	0.058	1.217	14	0.01	1.265	13	0.004	1.248	13	0.005	1.33	12	0.001	1.328	14	0.001	1.328	14	0.002	1.149	14	0.01	1.154
XP_002296155	8	57	-	1.087	51	0.004	1.068	51	0.006	1.048	53	0.424	1.069	57	0.007	0.821	56	0.001	0.788	55	0.001	0.87	54	0.001	0.816	57	0.001	0.397	57	0.001	0.39	57	0.001	0.446	57	0.001	0.439	57	0.001	0.933	56	0.056	0.923	57	0.085	1.02	54	0.684	0.966
XP_002296782	15	43	-	1.011	42	0.925	1	42	0.999	0.987	42	0.934	1.082	42	0.006	0.89	42	0.001	0.861	42	0.001	0.877	43	0.001	0.852	42	0.001	1.022	43	0.711	0.974	41	0.618	0.992	43	0.925	0.949	41	0.088	0.82	43	0.001	0.792	42	0.001	0.883	43	0.001	0.86
XP_002291519	9	23	-	0.988	22	0.962	0.98	18	0.844	1.073	20	0.062	1.015	23	0.853	0.772	21	0.001	0.768	22	0.001	0.806	22	0.001	0.797	23	0.001	0.715	23	0.001	0.73	23	0.001	0.761	23	0.001	0.78	23	0.001	0.897	20	0.004	0.889	20	0.001	0.893	22	0.013	0.9
XP_002290962	2	2	-	1.085	2	0.861	1.101	2	0.789	1	2	0.999	1.213	2	0.477	1.131	2	0.825	1.023	2	0.976	1.228	2	0.681	1.118	2	0.83	1.236	2	0.722	1.122	2	0.883	1.225	2	0.744	1.115	2	0.899	1.046	2	0.937	0.948	2	0.925	1.262	2	0.509	1.146
XP_002290123	15	117	-	1.022	114	0.631	1.074	113	0.003	0.988	112	0.94	1.082	115	0.001	0.846	117	0.001	0.819	115	0.001	0.912	115	0.001	0.881	117	0.001	0.53	117	0.001	0.53	115	0.001	0.545	114	0.001	0.533	114	0.001	0.947	111	0.057	0.931	115	0.027	1.017	107	0.502	1.006
XP_002287326	2	6	-	0.936	5	0.854	0.95	5	0.741	0.97	6	0.957	1.198	6	0.491	1.865	5	0.006	2.059	6	0.002	1.94	6	0.018	1.894	6	0.003	1.278	4	0.167	1.234	6	0.08	1.22	6	0.069	1.19	6	0.178	1.073	4	0.702	1.004	6	0.982	1.062	5	0.673	1.18
XP_002290903	2	2	-	0.906	2	0.801	1.107	2	0.771	1.051	2	0.966	0.972	2	0.945	1.297	2	0.565	1.397	2	0.449	1.406	2	0.414	1.533	2	0.276	1.416	2	0.46	1.537	2	0.35	1.475	2	0.378	1.607	2	0.292	1.388	2	0.37	1.502	2	0.252	1.327	2	0.393	1.446
XP_002289128	3	17	-	1.103	14	0.029	0.931	16	0.169	1.021	17	0.96	0.915	10	0.057	1.195	16	0.003	1.229	17	0.002	1.204	15	0.022	1.118	14	0.009	0.984	16	0.932	1.022	17	0.925	0.995	16	0.97	1.001	16	0.999	1.094	16	0.22	1.05	17	0.591	0.998	15	0.986	0.976
XP_002291967	2	3	-	0.922	3	0.716	0.943	3	0.827	0.983	3	0.99	1.149	3	0.7	1.096	3	0.747	1.163	3	0.583	1.016	3	0.968	1.089	3	0.777	1.284	3	0.333	1.37	3	0.217	1.25	3	0.382	1.339	3	0.264	0.979	3	0.948	1.041	3	0.895	1.104	3	0.774	1.182
XP_002297485	5	7	-	1.025	7	0.905	1.049	7	0.768	0.98	6	0.957	0.83	7	0.003	1.26	7	0.009	1.204	7	0.049	1.3	7	0.05	1.254	7	0.109	1.104	7	0.464	1.06	7	0.783	1.118	7	0.352	1.078	7	0.674	1.266	7	0.024	1.214	7	0.029	1.036	7	0.84	0.996
XP_002296730	5	13	-	1.023	12	0.763	1.011	12	0.919	0.939	13	0.369	1.119	12	0.008	0.929	13	0.343	0.904	12	0.06	0.903	13	0.174	0.862	13	0.023	1.037	13	0.799	0.985	13	0.925	0.964	11	0.687	0.947	10	0.599	0.671	12	0.001	0.675	13	0.002	0.769	12	0.001	0.772
YP_874535	26	121	-	1	112	0.999	0.98	113	0.462	1.013	114	0.934	0.847	118	0.001	0.82	117	0.001	0.804	114	0.001	0.802	119	0.001	0.787	118	0.001	0.602	120	0.001	0.605	119	0.001	0.607	119	0.001	0.606	119	0.001	1.224	118	0.001	1.216	113	0.001	1.033	117	0.017	1.03
XP_002288931	2	4	-	0.935	4	0.722	0.984	3	0.962	1.087	4	0.665	1.074	4	0.675	0.867	4	0.386	0.908	4	0.667	0.816	4	0.253	0.822	3	0.428	0.606	3	0.037	0.608	4	0.008	0.623	4	0.01	0.657	4	0.032	0.516	4	0.002	0.541	4	0.002	0.548	4	0.001	0.575
XP_002297303	6	22	XP_002291920.1	0.864	22	0.004	0.812	21	0.003	1.098	19	0.224	0.854	22	0.002	2.437	21	0.001	2.762	21	0.001	2.001	20	0.001	2.272	19	0.001	2.122	21	0.001	2.416	21	0.001	2.363	20	0.001	2.643	21	0.001	1.819	21	0.001	1.945	21	0.001	1.429	21	0.001	1.686
XP_002291965	2	2	-	1.003	2	0.994	0.996	2	0.994	0.953	2	0.966	0.845	2	0.555	0.706	2	0.387	0.689	2	0.379	0.692	2	0.362	0.681	2	0.342	0.783	2	0.664	0.768	2	0.658	0.739	2	0.548	0.728	2	0.574	0.676	2	0.273	0.661	2	0.242	0.56	2	0.057	0.55
XP_002297234	2	8	-	0.958	8	0.623	1.039	8	0.858	1.146	7	0.046	0.822	6	0.012	0.982	8	0.884	1.005	8	0.976	1.005	8	0.977	1.036	8	0.794	0.915	8	0.324	0.939	8	0.627	0.996	8	0.985	1.027	8	0.905	1.163	7	0.056	1.182	7	0.044	0.966	7	0.746	0.987
XP_002286647	2	2	-	1.002	2	0.994	1.082	2	0.844	1.086	2	0.917	0.877	2	0.679	0.808	2	0.663	0.799	2	0.66	0.875	2	0.813	0.862	2	0.773	0.949	2	0.949	0.932	2	0.936	1.021	2	0.98	1.007	2	0.996	1.405	2	0.357	1.377	2	0.411	1.219	2	0.596	1.194
YP_874506	21	377	-	1.067	353	0.004	1.006	350	0.944	0.99	366	0.947	0.825	350	0.001	0.487	375	0.001	0.477	373	0.001	0.49	375	0.001	0.477	372	0.001	0.813	363	0.001	0.78	363	0.001	0.787	364	0.001	0.754	367	0.001	1.716	371	0.001	1.61	360	0.001	1.403	356	0.001	1.313
XP_002293282	3	6	-	0.915	6	0.505	0.837	6	0.348	1.039	6	0.849	0.951	6	0.752	1.489	6	0.008	1.59	6	0.009	1.225	6	0.116	1.323	6	0.021	1.501	5	0.008	1.488	6	0.007	1.521	5	0.004	1.41	5	0.031	1.423	5	0.008	1.428	6	0.016	1.243	6	0.096	1.34
XP_002296324	13	45	-	0.966	43	0.77	1.072	43	0.273	1.246	45	0.009	1.019	44	0.842	1.365	43	0.001	1.379	45	0.001	1.384	44	0.001	1.415	45	0.001	1.553	43	0.001	1.474	40	0.001	1.914	45	0.001	1.883	42	0.001	0.82	43	0.001	0.842	43	0.005	0.8	43	0.001	0.826
XP_002297223	2	2	-	0.961	2	0.945	1.077	2	0.858	1.012	2	0.995	0.852	2	0.563	0.804	2	0.654	0.817	2	0.703	0.848	2	0.757	0.872	2	0.793	0.782	2	0.66	0.801	2	0.739	0.784	2	0.664	0.806	2	0.76	1.209	2	0.652	1.234	2	0.624	1.013	2	0.982	1.042
XP_002287239	2	4	-	1.068	4	0.938	0.974	3	0.937	0.939	4	0.934	0.952	4	0.784	1.479	4	0.135	1.563	3	0.052	1.322	4	0.475	1.508	3	0.071	1.393	4	0.16	1.283	4	0.392	1.295	4	0.578	1.197	4	0.724	1.297	4	0.292	1.19	4	0.395	1.206	4	0.495	1.266
XP_002288968	3	7	-	0.967	7	0.83	0.97	6	0.86	1.063	7	0.696	0.828	7	0.003	1.107	6	0.318	1.159	5	0.3	1.088	7	0.432	1.106	5	0.518	0.895	6	0.39	0.927	7	0.586	0.996	6	0.99	1.024	6	0.94	1.654	7	0.001	1.678	7	0.001	1.349	7	0.003	1.376
XP_002289457	2	4	-	1.163	4	0.121	1.37	4	0.232	0.971	4	0.976	0.944	4	0.724	0.549	4	0.002	0.463	4	0.002	0.738	4	0.396	0.628	4	0.207	0.633	4	0.016	0.535	4	0.004	0.608	4	0.007	0.517	4	0.002	1.539	4	0.009	1.298	4	0.098	1.319	3	0.124	1.213
XP_002290686	6	21	-	1.041	21	0.351	0.921	20	0.006	0.984	21	0.936	0.941	20	0.291	0.995	20	0.971	0.896	20	0.012	0.918	20	0.116	0.849	21	0.002	0.788	21	0.001	0.756	19	0.001	0.795	20	0.001	0.742	19	0.001	1.005	19	0.934	0.927	18	0.005	0.937	21	0.309	0.887
XP_002295079	2	2	-	1.139	2	0.684	1.135	2	0.694	0.995	2	0.999	0.896	2	0.743	1.02	2	0.982	0.882	2	0.833	1.149	2	0.805	0.995	2	0.994	1.035	2	0.964	0.894	2	0.886	1.019	2	0.981	0.884	2	0.885	1.418	2	0.343	1.221	2	0.65	1.257	2	0.52	1.084
XP_002297067	2	2	-	0.995	2	0.994	1.032	2	0.946	0.941	2	0.948	0.806	2	0.401	1.386	2	0.431	1.365	2	0.496	1.408	2	0.412	1.398	2	0.43	1.326	2	0.59	1.312	2	0.641	1.236	2	0.725	1.228	2	0.778	1.479	2	0.274	1.457	2	0.302	1.175	2	0.696	1.163
XP_002292432	2	2	-	0.963	2	0.951	1.209	2	0.46	1.017	2	0.995	0.86	2	0.626	1.013	2	0.987	1.039	2	0.958	1.217	2	0.697	1.248	2	0.641	1.08	2	0.92	1.104	2	0.902	1.088	2	0.915	1.116	2	0.899	1.039	2	0.949	1.055	2	0.927	0.886	2	0.789	0.9
XP_002291908	3	6	-	0.961	6	0.819	1.108	4	0.441	0.938	6	0.583	1.052	6	0.644	0.903	6	0.314	0.964	5	0.868	0.983	6	0.924	1.011	6	0.95	1.064	6	0.742	1.09	6	0.62	0.988	6	0.97	1.016	6	0.964	0.869	4	0.361	0.889	6	0.615	0.838	5	0.102	0.84
XP_002295597	7	12	-	0.945	10	0.233	1.028	12	0.79	0.972	12	0.936	1.04	12	0.768	0.574	11	0.007	0.637	11	0.009	0.582	11	0.017	0.659	11	0.018	0.648	12	0.021	0.741	12	0.026	0.624	12	0.013	0.772	11	0.066	0.602	12	0.005	0.688	12	0.009	0.667	11	0.003	0.673
XP_002286492	2	4	-	1.021	4	0.974	1.074	3	0.765	0.914	3	0.726	0.931	4	0.63	1.483	4	0.021	1.416	4	0.052	1.422	4	0.067	1.376	4	0.07	1.268	4	0.181	1.222	4	0.333	1.214	4	0.289	1.044	3	0.941	1.334	4	0.063	1.281	4	0.113	1.222	4	0.144	1.183
XP_002295232	4	8	-	0.94	7	0.441	0.916	8	0.44	0.931	8	0.609	0.915	7	0.352	1.21	7	0.036	1.345	7	0.006	1.093	7	0.403	1.146	6	0.232	1.215	8	0.124	1.404	8	0.008	1.121	8	0.516	1.389	7	0.006	1.007	7	0.96	1.079	6	0.486	0.869	6	0.215	1.04
XP_002295194	5	11	-	0.975	11	0.905	0.967	10	0.59	1.031	11	0.934	1.049	11	0.6	1.322	11	0.001	1.408	9	0.001	1.286	11	0.001	1.36	10	0.001	1.783	11	0.001	1.799	11	0.001	1.821	11	0.001	1.844	11	0.001	1.078	10	0.152	1.121	9	0.052	1.165	11	0.012	1.178
XP_002289391	6	27	-	0.977	25	0.889	1.011	27	0.955	1.05	26	0.591	1.099	24	0.008	1.354	27	0.001	1.419	27	0.001	1.371	25	0.001	1.435	27	0.001	1.384	27	0.001	1.446	27	0.001	1.415	27	0.001	1.407	25	0.001	0.822	27	0.001	0.857	27	0.012	0.899	26	0.005	0.95
XP_002292787	2	3	-	1.239	3	0.239	0.97	3	0.924	0.945	3	0.952	0.861	3	0.321	1.269	3	0.275	1	3	1	1.206	3	0.462	0.962	3	0.909	1.244	3	0.39	0.988	3	0.985	1.165	3	0.627	0.929	3	0.918	1.285	3	0.21	1.016	3	0.961	1.083	3	0.8	0.864
XP_002290788	5	13	-	0.966	12	0.619	0.928	13	0.117	0.931	13	0.071	1.128	13	0.035	1.068	13	0.109	1.105	13	0.099	0.971	13	0.697	1.017	13	0.818	1.255	11	0.001	1.43	13	0.001	1.152	11	0.012	1.323	13	0.003	0.685	13	0.002	0.711	11	0.001	0.762	13	0.005	0.798
XP_002288729	6	79	-	1.041	75	0.006	1.063	75	0.016	1.067	75	0.009	0.827	79	0.001	0.66	78	0.001	0.625	78	0.001	0.683	79	0.001	0.658	78	0.001	0.65	79	0.001	0.614	79	0.001	0.704	79	0.001	0.668	79	0.001	1.173	75	0.001	1.093	76	0.001	0.981	75	0.484	0.912
XP_002288245	3	3	-	0.983	3	0.974	1.089	3	0.691	1.049	3	0.934	1.05	3	0.845	1.128	3	0.644	1.127	3	0.694	1.212	3	0.442	1.219	3	0.423	1.359	3	0.194	1.361	3	0.229	1.412	3	0.126	1.419	3	0.17	1.174	3	0.455	1.172	3	0.484	1.209	3	0.302	1.211
XP_002295114	3	3	-	0.972	3	0.952	1.099	3	0.63	1.033	3	0.965	0.959	3	0.868	0.676	3	0.18	0.684	3	0.214	0.734	3	0.194	0.746	3	0.319	0.782	3	0.315	0.792	3	0.403	0.8	3	0.383	0.813	3	0.502	1.058	3	0.841	1.068	3	0.813	0.998	3	0.992	1.013
XP_002294723	2	3	-	1.012	3	0.985	1.106	3	0.581	1.018	3	0.982	0.967	3	0.898	0.991	3	0.986	0.958	3	0.917	1.076	3	0.836	1.051	3	0.88	0.893	3	0.771	0.869	3	0.719	0.901	3	0.799	0.879	3	0.775	1.042	3	0.896	1.01	3	0.979	0.992	3	0.982	0.967
XP_002286017	4	4	-	0.885	3	0.432	1.005	4	0.993	1.049	4	0.894	1.169	4	0.34	1.163	4	0.354	1.233	4	0.232	1.147	4	0.499	1.23	4	0.249	0.943	4	0.876	1.008	4	0.988	0.981	4	0.965	1.051	4	0.912	1.158	4	0.33	1.233	4	0.176	1.337	4	0.057	1.433
XP_002290514	10	39	-	0.997	35	0.988	0.986	37	0.9	1.024	39	0.953	0.944	38	0.024	0.79	39	0.001	0.81	38	0.001	0.783	35	0.001	0.812	38	0.001	0.9	38	0.003	0.935	35	0.06	0.887	38	0.026	0.882	36	0.056	1.026	39	0.724	1.055	38	0.345	0.96	39	0.551	1.013
XP_002290717	2	2	-	0.973	2	0.968	1.118	2	0.74	1.082	2	0.926	0.94	2	0.865	1.027	2	0.974	1.033	2	0.967	1.128	2	0.833	1.145	2	0.795	0.748	2	0.575	0.756	2	0.626	0.801	2	0.706	0.813	2	0.774	0.936	2	0.91	0.944	2	0.918	0.865	2	0.74	0.877
XP_002286661	6	9	-	1.062	9	0.658	1	9	0.999	1.047	8	0.579	1	8	1	1.194	9	0.011	1.1	9	0.171	1.11	8	0.207	1.092	9	0.363	1.054	7	0.74	1.051	9	0.692	1.201	9	0.01	1.117	9	0.18	1.167	7	0.051	1.208	9	0.076	1.208	6	0.035	1.152
XP_002293551	3	6	-	0.891	5	0.185	0.88	4	0.287	0.997	6	0.999	0.968	4	0.883	1.722	6	0.001	1.806	6	0.001	1.508	6	0.006	1.59	6	0.002	1.438	6	0.005	1.511	6	0.003	1.42	6	0.004	1.432	5	0.025	0.83	5	0.118	0.865	5	0.238	0.87	4	0.319	0.913
XP_002292867	2	2	-	0.943	2	0.913	1.018	2	0.972	0.974	2	0.982	0.894	2	0.735	0.982	2	0.984	1.023	2	0.976	0.989	2	0.984	1.035	2	0.952	1.059	2	0.943	1.105	2	0.9	1.022	2	0.98	1.07	2	0.94	1.213	2	0.65	1.261	2	0.58	1.072	2	0.889	1.118
XP_002291085	19	29	-	1	26	0.999	0.937	29	0.081	0.964	28	0.551	0.922	29	0.001	1.294	29	0.001	1.231	28	0.001	1.205	28	0.001	1.162	29	0.001	1.049	27	0.096	1.037	28	0.571	1.045	29	0.36	1.022	29	0.845	1.245	26	0.001	1.223	27	0.001	1.115	27	0.001	1.107
XP_002293558	6	9	-	0.97	8	0.903	1.043	9	0.646	1.012	7	0.973	1.092	9	0.618	1.016	9	0.936	1.13	8	0.171	1.087	8	0.342	1.117	9	0.202	1.302	9	0.028	1.473	8	0.001	1.358	9	0.012	1.455	9	0.001	0.891	9	0.372	0.949	9	0.578	1.024	8	0.879	1.028
XP_002295903	8	19	-	0.987	19	0.968	0.949	19	0.669	0.92	19	0.321	1.105	15	0.027	1.253	18	0.001	1.169	17	0.001	1.141	19	0.001	1.143	19	0.006	1.215	19	0.001	1.211	19	0.007	1.107	19	0.005	1.099	17	0.007	0.748	18	0.002	0.737	18	0.009	0.815	19	0.001	0.814
XP_002292114	2	6	-	1.098	6	0.233	0.82	5	0.015	0.902	6	0.226	0.969	6	0.818	0.982	6	0.922	0.88	6	0.271	0.822	6	0.088	0.74	6	0.012	1.143	6	0.35	1.025	6	0.935	1.021	6	0.944	0.918	6	0.652	0.84	6	0.072	0.751	6	0.01	0.843	5	0.114	0.753
XP_002297125	17	58	-	0.998	55	0.991	0.994	55	0.941	0.97	53	0.481	0.967	55	0.108	1.031	56	0.287	1.018	54	0.678	1.022	57	0.568	1.01	58	0.86	1.023	58	0.769	1.029	57	0.687	0.98	57	0.739	0.977	57	0.737	1.156	55	0.001	1.134	53	0.001	1.092	55	0.001	1.092
XP_002293334	3	4	-	1.001	3	0.994	1.02	3	0.954	1.1	3	0.689	0.946	4	0.746	1.156	4	0.378	1.173	4	0.39	1.173	4	0.403	1.203	4	0.305	1.046	3	0.93	1.028	3	0.966	1.047	3	0.932	1.085	3	0.885	1.276	4	0.108	1.299	4	0.098	1.189	4	0.204	1.218
XP_002297299	3	4	XP_002291682.1	0.892	4	0.305	1.071	3	0.782	0.927	3	0.819	0.899	4	0.394	1.3	4	0.237	1.627	3	0.038	1.291	4	0.261	1.431	4	0.179	1.008	4	0.993	1.113	4	0.904	1.093	4	0.834	1.211	4	0.466	1.589	4	0.035	1.748	4	0.005	1.222	3	0.275	1.553
XP_002290973	17	37	-	0.965	37	0.537	0.952	37	0.08	0.98	36	0.906	0.967	36	0.721	1.453	37	0.001	1.472	37	0.001	1.359	37	0.001	1.392	37	0.001	1.066	37	0.092	1.093	33	0.004	1.046	35	0.141	1.07	35	0.025	0.948	35	0.248	0.952	33	0.077	0.869	35	0.001	0.898
XP_002289281	7	100	-	1.017	85	0.483	0.917	94	0.003	0.914	99	0.009	1.111	98	0.001	0.681	98	0.001	0.712	99	0.001	0.615	98	0.001	0.626	100	0.001	0.625	98	0.001	0.639	96	0.001	0.562	99	0.001	0.587	99	0.001	0.543	100	0.001	0.564	100	0.001	0.6	100	0.001	0.626
XP_002292860	2	2	-	0.924	2	0.865	1.009	2	0.989	0.982	2	0.994	0.918	2	0.804	1.502	2	0.288	1.588	2	0.246	1.486	2	0.316	1.59	2	0.233	1.064	2	0.937	1.133	2	0.873	1.035	2	0.97	1.106	2	0.909	0.956	2	0.937	1.015	2	0.981	0.866	2	0.742	0.923
XP_002294039	2	2	-	0.976	2	0.974	0.969	2	0.946	0.97	2	0.979	0.894	2	0.743	1.346	2	0.491	1.365	2	0.494	1.307	2	0.56	1.322	2	0.534	1.072	2	0.929	1.081	2	0.927	1.03	2	0.974	1.043	2	0.967	1.526	2	0.244	1.532	2	0.235	1.356	2	0.344	1.359
XP_002293667	4	6	-	0.978	6	0.938	0.906	6	0.222	1.066	6	0.85	0.898	5	0.268	1.133	6	0.617	1.131	6	0.677	1.006	6	0.981	1.016	6	0.956	0.631	6	0.037	0.634	6	0.066	0.666	6	0.031	0.672	6	0.084	1.612	6	0.088	1.616	6	0.098	1.458	6	0.142	1.474
XP_002296630	3	3	-	0.936	3	0.911	1.168	3	0.294	1.083	3	0.797	1.223	3	0.387	0.694	3	0.098	0.727	3	0.158	0.798	3	0.334	0.842	3	0.498	0.861	3	0.64	0.905	3	0.827	0.924	3	0.861	0.974	3	0.968	0.893	3	0.675	0.937	3	0.814	1.072	3	0.878	1.13
XP_002295393	24	86	-	1.017	81	0.878	0.947	83	0.006	0.985	85	0.907	1.357	84	0.001	1.195	85	0.001	1.143	82	0.001	1.1	85	0.001	1.091	85	0.001	1.436	86	0.001	1.441	86	0.001	1.408	86	0.001	1.391	84	0.001	0.629	84	0.001	0.619	85	0.001	0.867	82	0.001	0.843
XP_002296431	3	5	-	0.949	5	0.751	1.062	5	0.887	1.045	3	0.941	0.868	4	0.212	1.151	5	0.257	1.295	4	0.139	1.244	4	0.213	1.249	5	0.111	0.914	5	0.655	0.948	5	0.858	0.959	5	0.889	1.048	4	0.916	1.33	3	0.152	1.43	4	0.031	1.186	5	0.115	1.257
XP_002293672	6	13	-	1.049	13	0.619	1.139	13	0.016	1.071	13	0.511	1.013	13	0.897	1.173	12	0.017	1.056	13	0.565	1.266	13	0.003	1.192	13	0.005	1.237	13	0.038	1.218	12	0.048	1.313	13	0.003	1.236	13	0.019	0.772	13	0.002	0.722	13	0.002	0.744	12	0.001	0.688
XP_002293592	4	6	-	1.016	6	0.957	0.941	6	0.793	1.015	6	0.973	0.898	6	0.175	1.659	5	0.001	1.606	5	0.003	1.378	6	0.018	1.34	6	0.029	1.201	6	0.113	1.163	6	0.247	1.207	6	0.088	1.173	6	0.227	1.717	6	0.003	1.656	6	0.009	1.518	6	0.006	1.475
XP_002297484	2	4	-	0.833	4	0.038	1.06	4	0.766	1.061	4	0.829	0.88	4	0.485	1.065	4	0.874	1.253	4	0.273	1.112	4	0.646	1.211	3	0.442	0.855	4	0.433	1.01	4	0.984	0.898	4	0.676	1.064	4	0.888	1.104	4	0.639	1.299	4	0.12	0.953	4	0.821	1.127
XP_002288290	7	25	-	0.978	24	0.857	0.937	24	0.004	0.947	25	0.431	0.842	23	0.001	1.077	24	0.005	1.109	25	0.023	1.004	22	0.938	1.043	25	0.531	1.05	25	0.57	1.073	25	0.373	0.985	25	0.889	1.01	25	0.943	1.232	25	0.001	1.254	25	0.001	1.043	25	0.611	1.07
XP_002291620	9	18	-	0.922	17	0.053	0.999	13	0.991	1.018	18	0.969	0.967	17	0.541	1.288	18	0.001	1.315	17	0.001	1.261	18	0.001	1.331	16	0.001	1.378	18	0.001	1.401	15	0.001	1.389	18	0.001	1.463	18	0.001	1.23	18	0.002	1.208	16	0.001	1.2	18	0.002	1.227
XP_002288684	4	6	-	0.975	5	0.938	1.06	5	0.674	1.042	6	0.819	0.919	5	0.523	1.291	5	0.046	1.186	4	0.35	1.32	5	0.045	1.281	5	0.075	1.123	6	0.36	1.098	6	0.564	1.159	6	0.201	1.137	6	0.371	1.001	6	0.998	1.048	5	0.768	0.99	6	0.955	0.97
XP_002291234	4	8	-	1.052	8	0.494	0.928	8	0.641	0.941	8	0.632	0.969	8	0.779	1.05	8	0.716	0.976	8	0.877	0.957	8	0.855	0.899	8	0.548	1.001	7	0.998	0.918	7	0.701	0.95	7	0.81	0.875	7	0.348	1.111	7	0.183	0.99	8	0.959	0.96	7	0.672	0.883
XP_002286488	2	11	-	1.03	11	0.652	1.078	11	0.598	1.028	11	0.973	0.931	10	0.121	0.387	11	0.002	0.372	11	0.002	0.417	11	0.006	0.4	11	0.003	0.63	9	0.002	0.6	9	0.001	0.582	10	0.002	0.513	11	0.002	0.965	11	0.702	0.92	11	0.167	0.852	11	0.03	0.814
YP_874579	7	14	-	1.063	12	0.467	0.999	13	0.996	1.109	13	0.265	1.029	14	0.77	0.715	12	0.001	0.723	13	0.008	0.698	12	0.001	0.67	13	0.002	0.606	13	0.001	0.588	14	0.003	0.539	13	0.001	0.625	14	0.017	1.227	14	0.049	1.293	14	0.016	1.31	13	0.005	1.321
XP_002288253	12	65	-	1.032	64	0.296	1.046	64	0.006	1.002	61	0.995	1.113	58	0.001	0.838	65	0.001	0.794	64	0.001	0.867	63	0.001	0.822	65	0.001	0.729	64	0.001	0.702	64	0.001	0.745	65	0.001	0.698	63	0.001	0.712	65	0.001	0.685	65	0.001	0.789	62	0.001	0.762
XP_002297235	2	3	-	1.043	3	0.918	1.062	3	0.821	1.121	3	0.828	1.091	3	0.793	0.912	3	0.793	0.859	3	0.614	0.957	3	0.911	0.906	3	0.756	1.293	3	0.288	1.22	3	0.566	1.436	3	0.315	1.36	3	0.557	0.9	3	0.668	0.844	3	0.445	0.986	3	0.977	0.932
XP_002293741	11	25	-	1.001	24	0.994	1.038	24	0.557	0.984	23	0.914	1.03	24	0.624	1.012	24	0.872	0.999	24	0.985	1.087	23	0.061	1.046	23	0.337	0.911	19	0.002	0.906	21	0.001	0.912	23	0.105	0.895	22	0.008	0.845	25	0.001	0.839	25	0.001	0.87	25	0.003	0.851
XP_002294868	2	2	-	0.955	2	0.938	1.127	2	0.711	1.088	2	0.914	0.923	2	0.816	1.034	2	0.965	1.058	2	0.936	1.142	2	0.813	1.183	2	0.74	0.978	2	0.979	1.008	2	0.993	1.054	2	0.951	1.09	2	0.92	0.946	2	0.926	0.972	2	0.961	0.86	2	0.721	0.889
XP_002295572	6	10	-	1.031	8	0.818	1.02	10	0.888	0.988	9	0.965	0.99	9	0.919	1.12	10	0.065	1.061	10	0.393	1.122	10	0.15	1.074	10	0.455	1.052	7	0.753	1.052	10	0.69	1.052	7	0.761	1.054	10	0.615	0.971	8	0.742	0.913	8	0.191	0.969	10	0.779	0.892
XP_002289971	3	3	-	1.058	3	0.918	0.994	3	0.989	1.053	3	0.926	1.087	3	0.679	1.159	3	0.539	1.071	3	0.851	1.131	3	0.683	1.057	3	0.865	1.083	3	0.863	1.007	3	0.991	1.13	3	0.75	1.055	3	0.927	0.965	3	0.911	0.895	3	0.65	1.035	3	0.911	0.966
XP_002295666	9	13	-	1.003	13	0.994	1.02	13	0.838	1.029	12	0.919	0.918	10	0.053	1.224	13	0.045	1.136	12	0.138	1.161	12	0.064	1.14	12	0.161	1.424	13	0.001	1.396	11	0.001	1.413	12	0.001	1.386	12	0.001	1.297	13	0.001	1.334	11	0.001	1.167	12	0.053	1.202
XP_002290811	16	26	-	1.003	24	0.994	1.028	25	0.71	1.079	26	0.225	1.067	26	0.059	1.217	24	0.001	1.158	23	0.001	1.238	25	0.001	1.228	26	0.001	1.039	25	0.718	1.03	24	0.702	1.146	24	0.001	1.109	24	0.005	0.797	26	0.001	0.802	26	0.001	0.862	25	0.001	0.847
XP_002288380	6	13	-	1.013	12	0.974	1.076	12	0.371	0.974	13	0.953	1.001	13	0.994	0.756	13	0.004	0.769	11	0.018	0.783	13	0.007	0.796	13	0.028	0.875	10	0.028	0.843	13	0.163	0.804	13	0.025	0.818	13	0.085	0.911	13	0.202	0.888	10	0.031	0.9	13	0.138	0.886
XP_002294318	7	102	-	1.011	94	0.895	0.969	100	0.319	0.985	88	0.847	1.568	100	0.001	0.778	102	0.001	0.759	102	0.001	0.749	101	0.001	0.74	102	0.001	1.141	101	0.001	1.112	101	0.001	1.119	101	0.001	1.094	101	0.001	0.507	100	0.001	0.493	100	0.001	0.776	101	0.001	0.744
XP_002293153	3	4	-	0.983	4	0.971	0.99	3	0.984	1.02	3	0.98	0.872	4	0.283	1.279	4	0.126	1.28	4	0.158	1.367	4	0.07	1.374	4	0.071	0.872	4	0.535	0.873	4	0.59	0.919	4	0.781	0.923	4	0.845	1.249	4	0.412	1.245	4	0.468	1.083	4	0.723	1.081
XP_002290059	37	122	-	1.068	115	0.004	1.003	116	0.975	1.02	117	0.761	0.999	118	0.989	0.76	120	0.001	0.716	116	0.001	0.759	118	0.001	0.706	120	0.001	0.733	114	0.001	0.687	119	0.001	0.731	120	0.001	0.68	122	0.001	0.823	121	0.001	0.764	120	0.001	0.825	119	0.001	0.767
XP_002293753	3	3	-	0.927	3	0.873	1.089	3	0.692	1.091	3	0.745	1.027	3	0.949	1.101	3	0.734	1.168	3	0.565	1.187	3	0.517	1.265	3	0.36	1.407	3	0.146	1.494	3	0.204	1.521	3	0.06	1.62	3	0.163	1.087	3	0.886	1.145	3	0.733	1.118	3	0.599	1.186
XP_002292125	13	372	-	0.984	306	0.937	0.954	305	0.293	1.121	342	0.009	1.16	286	0.001	1.083	306	0.001	1.128	303	0.001	1.121	303	0.001	1.106	293	0.001	6.416	333	0.001	6.609	334	0.001	7.388	333	0.001	7.626	334	0.001	0.891	286	0.001	0.885	285	0.001	1.049	302	0.001	1.023
XP_002288804	13	26	-	0.96	23	0.227	0.901	26	0.036	1.049	26	0.37	0.946	23	0.233	1.463	26	0.001	1.569	24	0.001	1.328	25	0.001	1.358	26	0.001	1.502	26	0.001	1.657	24	0.001	1.56	26	0.001	1.636	26	0.001	1.456	26	0.001	1.484	25	0.001	1.332	26	0.001	1.395
XP_002290803	2	2	-	0.982	2	0.98	0.98	2	0.964	0.914	2	0.896	0.803	2	0.382	1.28	2	0.592	1.276	2	0.62	1.234	2	0.672	1.241	2	0.65	1.13	2	0.876	1.132	2	0.873	1.022	2	0.98	1.028	2	0.977	1.566	2	0.2	1.564	2	0.201	1.239	2	0.559	1.245
XP_002287982	7	11	-	1.012	10	0.95	0.978	11	0.799	0.983	9	0.934	0.851	10	0.001	1.603	11	0.001	1.517	11	0.001	1.539	11	0.001	1.472	11	0.001	1.182	11	0.003	1.127	11	0.045	1.105	10	0.102	1.079	10	0.356	1.521	10	0.001	1.488	11	0.001	1.335	9	0.001	1.279
XP_002293441	7	42	-	1.016	42	0.835	1.066	41	0.01	1.023	40	0.907	1.114	41	0.001	0.795	42	0.001	0.755	41	0.001	0.837	41	0.001	0.814	41	0.001	0.463	42	0.001	0.449	42	0.001	0.486	41	0.001	0.474	41	0.001	0.931	40	0.007	0.906	41	0.001	1.027	42	0.328	0.992
XP_002292236	4	4	-	0.921	4	0.763	0.855	4	0.348	0.975	3	0.973	1.007	4	0.976	1.473	4	0.023	1.403	3	0.134	1.242	4	0.217	1.414	3	0.122	1.389	4	0.065	1.483	4	0.034	1.433	4	0.038	1.536	4	0.03	1.1	4	0.578	1.172	4	0.302	1.093	4	0.577	1.168
XP_002289277	6	18	-	0.903	18	0.022	0.878	18	0.039	1.039	17	0.619	0.925	17	0.047	1.64	18	0.001	1.775	18	0.001	1.413	18	0.001	1.547	18	0.001	1.254	18	0.001	1.367	18	0.001	1.307	17	0.001	1.434	17	0.001	1.313	18	0.004	1.425	18	0.001	1.218	18	0.011	1.331
XP_002290082	2	2	-	0.95	2	0.932	0.963	2	0.932	0.922	2	0.92	1.024	2	0.958	1.235	2	0.666	1.278	2	0.617	1.178	2	0.76	1.224	2	0.677	1.032	2	0.966	1.069	2	0.94	0.943	2	0.946	0.98	2	0.986	0.876	2	0.78	0.904	2	0.862	0.885	2	0.784	0.913
XP_002293655	21	45	-	0.953	41	0.044	1.038	44	0.276	1.041	45	0.398	0.895	41	0.001	0.872	45	0.001	0.888	45	0.002	0.9	45	0.009	0.924	45	0.101	1.016	45	0.863	1.039	45	0.432	1.047	45	0.242	1.075	45	0.071	1.22	45	0.001	1.243	45	0.001	1.094	44	0.009	1.122
XP_002289684	15	34	-	1.024	31	0.807	0.995	32	0.964	0.991	34	0.973	1.108	33	0.001	1.259	34	0.001	1.212	32	0.001	1.189	34	0.001	1.192	34	0.001	1.042	33	0.254	1.004	33	0.974	1.004	34	0.973	0.973	32	0.761	0.926	34	0.033	0.896	32	0.001	1.032	33	0.454	1.021
YP_874505	9	98	-	1.069	94	0.004	0.889	97	0.003	0.99	96	0.935	0.846	97	0.001	0.575	98	0.001	0.523	98	0.001	0.505	98	0.001	0.464	98	0.001	0.967	96	0.126	0.88	97	0.001	0.955	98	0.042	0.877	98	0.001	2.088	98	0.001	1.901	96	0.001	1.729	97	0.001	1.58
XP_002293798	11	61	-	0.853	61	0.015	1.023	52	0.527	1.015	59	0.96	0.869	61	0.001	0.815	60	0.001	0.924	61	0.078	0.776	59	0.001	0.865	61	0.001	0.393	60	0.001	0.443	61	0.001	0.395	60	0.001	0.457	60	0.001	0.957	60	0.236	1.073	58	0.043	0.824	60	0.001	0.924
XP_002292905	9	14	-	0.976	14	0.839	0.994	13	0.972	0.944	13	0.319	1.025	14	0.72	0.687	13	0.001	0.695	13	0.001	0.65	14	0.002	0.704	13	0.004	0.766	14	0.002	0.773	14	0.005	0.794	12	0.001	0.812	12	0.001	0.736	14	0.001	0.739	14	0.002	0.743	14	0.001	0.751
XP_002286069	2	3	-	1.02	3	0.988	0.748	3	0.41	0.921	3	0.919	1.019	3	0.969	1.435	3	0.738	1.374	3	0.635	1.051	3	0.948	1.019	3	0.961	1.763	3	0.722	1.702	3	0.622	1.609	3	0.744	1.559	3	0.601	1.3	3	0.78	1.248	3	0.683	1.309	3	0.705	1.269
XP_002286522	2	7	-	1.137	6	0.051	0.98	7	0.899	0.966	7	0.906	1.148	7	0.038	0.74	6	0.008	0.672	6	0.002	0.702	6	0.004	0.605	7	0.003	0.935	7	0.877	0.749	6	0.036	0.895	7	0.799	0.703	6	0.026	0.723	7	0.001	0.65	7	0.001	0.818	7	0.007	0.767
XP_002295530	2	3	-	0.88	3	0.765	0.874	3	0.68	0.971	3	0.971	0.915	3	0.675	1.314	3	0.213	1.465	3	0.312	1.135	3	0.671	1.275	3	0.299	1.237	3	0.405	1.384	3	0.247	1.19	3	0.549	1.336	3	0.267	1.068	3	0.814	1.186	3	0.54	0.961	3	0.892	1.073
XP_002287563	7	14	-	0.979	14	0.914	1.087	14	0.2	1.042	14	0.735	0.885	14	0.111	0.966	13	0.6	0.987	14	0.925	1.054	14	0.252	1.04	13	0.476	1.263	13	0.002	1.189	11	0.003	1.309	13	0.001	1.346	12	0.001	1.521	13	0.001	1.56	12	0.001	1.293	13	0.001	1.291
XP_002296117	9	20	-	1.006	19	0.97	1.121	20	0.026	1.024	19	0.746	1.106	20	0.003	0.892	19	0.015	0.847	18	0.001	0.991	19	0.899	0.954	18	0.401	0.866	20	0.001	0.86	20	0.003	0.89	20	0.001	0.887	20	0.011	0.935	19	0.092	0.94	18	0.102	1.029	18	0.404	0.992
XP_002293243	2	2	-	0.995	2	0.994	1.067	2	0.88	1.095	2	0.896	1.132	2	0.7	1.29	2	0.575	1.27	2	0.627	1.354	2	0.487	1.345	2	0.499	1.158	2	0.834	1.146	2	0.86	1.256	2	0.694	1.247	2	0.752	0.945	2	0.926	0.931	2	0.896	1.059	2	0.912	1.049
YP_874521	22	41	-	1.027	40	0.415	0.93	39	0.003	1.034	41	0.522	0.924	40	0.001	1.557	40	0.001	1.468	38	0.001	1.43	40	0.001	1.379	39	0.001	1	40	0.998	0.948	40	0.342	1.022	40	0.83	0.972	40	0.804	1.918	40	0.001	1.748	38	0.001	1.762	40	0.001	1.674
XP_002295535	2	2	-	0.921	2	0.856	1.112	2	0.763	0.857	2	0.675	0.859	2	0.63	0.846	2	0.745	0.914	2	0.889	0.947	2	0.926	1.016	2	0.976	0.918	2	0.916	0.981	2	0.985	0.779	2	0.654	0.836	2	0.814	1.021	2	0.97	1.084	2	0.885	0.869	2	0.749	0.92
XP_002286195	8	13	-	1.015	10	0.937	0.975	11	0.893	0.997	11	0.994	0.869	13	0.003	1.022	11	0.821	1	11	0.999	1.064	11	0.366	0.958	11	0.518	0.866	13	0.014	0.816	12	0.003	0.898	11	0.049	0.817	13	0.002	1.25	12	0.001	1.154	10	0.014	1.056	12	0.159	1.029
XP_002293207	10	14	-	0.981	11	0.868	1.096	14	0.053	1.041	13	0.542	0.968	13	0.428	0.971	14	0.719	0.968	14	0.724	1.05	14	0.484	1.086	13	0.084	0.822	12	0.003	0.855	13	0.011	0.834	11	0.001	0.856	11	0.01	1.214	14	0.004	1.268	13	0.002	1.18	14	0.016	1.181
XP_002292708	25	92	-	1.017	86	0.852	1.015	88	0.806	1.019	91	0.876	0.924	92	0.001	1.382	90	0.001	1.368	90	0.001	1.372	89	0.001	1.337	89	0.001	1.244	92	0.001	1.206	88	0.001	1.262	92	0.001	1.213	88	0.001	1.355	91	0.001	1.332	89	0.001	1.238	90	0.001	1.253
XP_002291184	4	6	-	1.042	5	0.863	1.009	6	0.968	1.039	4	0.934	0.975	6	0.859	1.296	6	0.026	1.252	6	0.05	1.29	6	0.027	1.255	6	0.047	1.082	6	0.621	1.048	6	0.843	1.103	6	0.472	1.073	6	0.749	1.148	5	0.242	1.184	6	0.088	1.173	6	0.252	1.136
XP_002292402	7	12	-	1.03	11	0.824	1.139	12	0.006	0.937	11	0.349	0.918	12	0.101	0.733	11	0.001	0.778	12	0.017	0.869	12	0.078	0.879	12	0.176	0.778	12	0.011	0.834	11	0.035	0.738	12	0.001	0.746	12	0.003	0.795	11	0.001	0.83	12	0.003	0.746	12	0.001	0.752
XP_002291646	8	19	-	1.013	17	0.918	1.014	16	0.901	0.99	17	0.988	1.114	19	0.02	0.752	19	0.001	0.772	19	0.001	0.779	18	0.001	0.762	19	0.002	0.919	17	0.315	0.985	18	0.944	0.878	19	0.017	0.842	17	0.001	0.909	19	0.159	0.932	19	0.406	1.021	18	0.748	1.025
XP_002294091	10	41	-	1.037	39	0.388	0.966	40	0.45	0.96	40	0.321	0.984	40	0.836	1.214	41	0.001	1.175	37	0.001	1.169	40	0.001	1.102	40	0.002	1.24	39	0.001	1.179	41	0.001	1.172	41	0.001	1.142	41	0.001	0.924	38	0.029	0.885	39	0.001	0.871	41	0.001	0.845
XP_002293687	2	2	-	0.841	2	0.544	1.136	2	0.692	1.091	2	0.906	0.868	2	0.623	1.068	2	0.924	1.24	2	0.68	1.188	2	0.74	1.396	2	0.433	0.822	2	0.756	0.962	2	0.97	0.888	2	0.873	1.043	2	0.966	1.194	2	0.68	1.393	2	0.382	1.02	2	0.974	1.197
XP_002287011	4	6	-	1.029	6	0.939	0.967	6	0.918	0.992	6	0.995	1.298	6	0.065	1.138	6	0.192	1.081	6	0.567	1.081	6	0.711	1.087	5	0.614	0.926	5	0.726	0.869	5	0.418	0.951	6	0.812	0.913	6	0.738	0.663	6	0.022	0.633	6	0.034	0.872	5	0.208	0.806
XP_002294082	2	3	-	0.885	3	0.429	0.92	3	0.705	0.855	3	0.366	1.056	3	0.827	2.531	3	0.002	2.797	3	0.002	2.288	3	0.003	2.555	3	0.002	1.065	3	0.901	1.185	3	0.614	0.902	3	0.801	1.007	3	0.994	1.01	3	0.975	1.121	3	0.642	1.057	3	0.898	1.174
XP_002291767	10	56	-	1.008	53	0.957	1.075	52	0.003	1.022	54	0.669	1.142	56	0.001	0.968	56	0.18	0.978	53	0.443	1.044	52	0.013	1.025	56	0.442	0.868	52	0.001	0.858	52	0.001	0.884	53	0.001	0.867	53	0.001	0.805	50	0.001	0.807	54	0.001	0.918	52	0.001	0.919
XP_002291572	10	41	-	1.027	36	0.861	0.936	41	0.083	1.012	40	0.948	1.04	39	0.422	0.82	41	0.001	0.863	41	0.003	0.777	40	0.001	0.804	41	0.001	0.728	41	0.001	0.769	41	0.001	0.741	41	0.001	0.799	40	0.001	1.033	40	0.583	1.048	40	0.261	1.158	36	0.001	1.085
XP_002290401	3	3	-	0.975	3	0.957	1.022	3	0.963	1.038	3	0.957	0.87	3	0.36	1.324	3	0.348	1.328	3	0.456	1.328	3	0.211	1.346	3	0.19	1.262	3	0.429	1.274	3	0.599	1.298	3	0.405	1.315	3	0.539	1.748	3	0.018	1.757	3	0.014	1.499	3	0.03	1.519
YP_874557	4	26	-	1.037	26	0.688	0.943	26	0.394	0.99	25	0.973	0.873	21	0.001	0.833	26	0.001	0.787	26	0.001	0.818	24	0.001	0.738	26	0.001	1.098	25	0.018	1.022	26	0.82	1.047	26	0.374	0.997	26	0.986	1.628	26	0.001	1.539	26	0.001	1.411	26	0.001	1.343
XP_002290094	4	9	-	1.168	9	0.22	0.968	7	0.793	1.14	8	0.03	0.964	9	0.743	1.22	9	0.013	1.022	9	0.92	1.207	9	0.025	1.021	9	0.87	0.798	9	0.002	0.672	9	0.004	0.882	9	0.066	0.746	9	0.025	1.177	9	0.008	1.108	7	0.206	1.122	9	0.046	1.001
XP_002293452	5	13	-	1.052	12	0.705	0.947	11	0.188	0.967	10	0.609	1.019	11	0.916	1.239	13	0.001	1.105	13	0.028	1.146	13	0.102	1.034	13	0.559	1.509	13	0.001	1.356	13	0.001	1.474	13	0.001	1.407	11	0.001	0.792	12	0.017	0.749	13	0.043	0.977	13	0.904	0.88
XP_002290529	3	4	-	1.05	4	0.908	1.034	4	0.917	1.097	4	0.833	1.09	3	0.67	1.072	3	0.821	1.022	4	0.945	1.114	4	0.627	1.111	3	0.718	0.905	4	0.71	0.848	4	0.466	0.983	4	0.977	1.005	3	0.997	1.022	4	0.96	0.955	4	0.875	1.024	4	0.936	1.036
XP_002286026	3	15	-	1.064	15	0.555	1.1	11	0.025	0.894	12	0.009	0.937	14	0.09	0.677	15	0.001	0.652	13	0.001	0.784	15	0.022	0.724	15	0.004	0.967	12	0.687	0.94	14	0.219	0.861	13	0.003	0.848	12	0.005	0.952	15	0.386	0.889	15	0.02	0.929	15	0.221	0.811
XP_002296303	2	2	-	1.055	2	0.922	1.038	2	0.934	1	2	0.999	1.241	2	0.398	0.998	2	0.998	0.926	2	0.909	1.018	2	0.977	0.953	2	0.932	1.329	2	0.586	1.24	2	0.75	1.317	2	0.601	1.233	2	0.772	0.776	2	0.527	0.72	2	0.392	0.945	2	0.913	0.883
XP_002293934	3	4	-	1.12	4	0.847	0.95	4	0.81	1.033	4	0.947	1.132	4	0.46	1.538	3	0.05	1.52	3	0.065	1.252	4	0.299	1.406	3	0.131	1.049	4	0.928	1.191	3	0.595	1.252	3	0.379	1.247	3	0.453	1.041	3	0.898	1.029	3	0.933	1.011	4	0.988	0.889
XP_002287570	2	2	-	1.019	2	0.978	1.054	2	0.903	0.869	2	0.729	0.728	2	0.158	1.448	2	0.347	1.389	2	0.46	1.496	2	0.306	1.451	2	0.358	1.512	2	0.355	1.461	2	0.438	1.301	2	0.626	1.261	2	0.731	1.499	2	0.256	1.447	2	0.311	1.077	2	0.883	1.042
XP_002292077	4	108	-	1.092	105	0.004	1.019	105	0.734	1.068	103	0.009	0.856	98	0.001	0.645	108	0.001	0.594	108	0.001	0.654	108	0.001	0.597	108	0.001	0.795	106	0.001	0.726	105	0.001	0.859	107	0.001	0.78	108	0.001	1.515	98	0.001	1.363	95	0.001	1.276	94	0.001	1.155
XP_002288071	4	5	-	0.952	4	0.861	1.051	5	0.88	0.97	4	0.957	0.83	4	0.089	1.034	5	0.863	1.017	5	0.951	1.123	4	0.591	1.061	5	0.74	1.021	4	0.956	1.066	3	0.898	1.128	5	0.561	1.12	5	0.658	1.201	5	0.167	1.184	5	0.162	0.996	5	0.988	0.988
YP_874515	3	4	-	0.925	4	0.615	1.046	4	0.902	0.985	4	0.982	1.027	4	0.899	1.63	4	0.006	1.721	4	0.004	1.669	4	0.023	1.617	3	0.044	0.917	4	0.775	0.976	4	0.962	0.853	3	0.606	0.956	4	0.918	1.084	4	0.649	1.151	4	0.376	1.095	4	0.564	1.17
XP_002287658	3	20	-	1.02	20	0.708	1.141	20	0.003	0.994	17	0.973	1.014	19	0.855	0.518	20	0.001	0.498	20	0.001	0.582	20	0.001	0.564	20	0.001	0.547	20	0.001	0.506	19	0.001	0.534	20	0.001	0.517	20	0.001	0.677	20	0.001	0.63	19	0.001	0.697	20	0.001	0.674
XP_002289338	7	10	-	1.022	10	0.926	0.994	10	0.985	0.985	9	0.946	0.886	9	0.027	1.022	10	0.844	0.98	10	0.839	1	10	0.997	0.967	10	0.762	1.488	10	0.001	1.433	10	0.001	1.475	10	0.001	1.426	10	0.001	1.573	10	0.001	1.511	10	0.001	1.337	10	0.001	1.291
XP_002286359	2	53	-	1.112	51	0.004	0.876	52	0.003	0.898	51	0.009	0.902	53	0.001	0.693	53	0.001	0.61	53	0.001	0.59	53	0.001	0.526	53	0.001	1.039	48	0.016	0.925	48	0.001	0.932	52	0.022	0.837	49	0.001	1.35	48	0.001	1.15	45	0.001	1.216	48	0.001	1.089
XP_002289094	6	10	-	1.021	9	0.959	0.986	10	0.954	1.037	9	0.934	1.069	9	0.468	1.056	10	0.703	1.079	10	0.594	1.024	10	0.9	1.056	10	0.437	0.838	10	0.085	0.861	10	0.333	0.827	10	0.015	0.793	9	0.005	0.549	10	0.001	0.533	7	0.001	0.601	8	0.001	0.63
XP_002289427	3	10	-	1.053	10	0.534	1.01	10	0.946	1.033	10	0.896	1.178	10	0.303	0.973	10	0.808	0.905	10	0.303	0.968	8	0.8	0.908	10	0.353	1.197	10	0.007	1.119	10	0.097	1.225	10	0.003	1.152	8	0.121	0.649	10	0.014	0.604	10	0.022	0.752	10	0.001	0.704
XP_002294511	4	6	-	0.947	6	0.865	1.049	6	0.806	0.998	5	0.999	0.869	6	0.079	1.102	6	0.466	1.142	6	0.399	1.142	6	0.258	1.191	6	0.117	0.944	4	0.877	0.964	6	0.888	0.952	6	0.822	0.993	6	0.987	1.162	5	0.201	1.141	6	0.178	0.943	6	0.579	0.979
XP_002288652	6	11	-	0.956	10	0.597	1.025	11	0.846	1.005	10	0.984	1.008	11	0.972	1.563	11	0.001	1.645	11	0.001	1.568	11	0.001	1.671	11	0.001	1.152	11	0.147	1.223	11	0.006	1.163	11	0.076	1.282	10	0.003	0.842	11	0.187	0.89	11	0.444	0.837	11	0.009	0.891
XP_002290106	3	6	-	0.785	6	0.189	0.833	6	0.536	1.077	5	0.576	0.903	6	0.212	1.184	6	0.085	1.476	6	0.037	0.97	6	0.917	1.222	6	0.076	1.286	6	0.033	1.613	6	0.013	1.275	5	0.077	1.503	5	0.011	1.006	5	0.975	1.37	6	0.006	0.977	6	0.939	1.285
XP_002293256	5	11	-	0.989	10	0.967	1.088	10	0.091	1.034	11	0.934	1.059	11	0.615	0.883	10	0.022	0.952	11	0.712	0.928	11	0.607	0.983	11	0.89	1.02	10	0.918	1.035	11	0.86	1.005	11	0.973	1.012	10	0.943	0.968	11	0.795	1.01	11	0.954	1.004	11	0.982	1.059
XP_002294208	2	3	-	0.942	3	0.939	1.097	3	0.646	0.733	3	0.811	1.086	3	0.811	1.163	3	0.525	1.22	3	0.545	1.271	3	0.299	1.332	3	0.207	1.597	3	0.395	1.669	3	0.583	1.161	3	0.646	1.217	3	0.659	1.136	3	0.59	1.19	3	0.496	1.208	3	0.314	1.257
XP_002291710	10	14	-	0.984	14	0.944	1.024	13	0.729	0.972	13	0.65	1.016	13	0.788	1.336	14	0.001	1.33	14	0.001	1.312	14	0.002	1.318	14	0.001	1.187	12	0.002	1.176	14	0.007	1.186	13	0.002	1.158	14	0.048	0.946	12	0.274	0.908	13	0.068	0.947	12	0.231	0.937
XP_002289999	27	151	-	0.996	145	0.987	1.054	140	0.003	1.01	143	0.93	1.092	145	0.001	1.005	144	0.864	0.982	147	0.318	1.025	144	0.438	1.025	148	0.308	1.061	148	0.007	1.05	149	0.05	1.042	147	0.039	1.037	139	0.029	0.783	146	0.001	0.777	146	0.001	0.863	147	0.001	0.857
XP_002291727	8	8	-	0.833	8	0.604	0.885	8	0.583	1.012	8	0.995	1.059	8	0.592	1.262	8	0.005	1.483	8	0.025	1.102	8	0.659	1.306	8	0.005	0.947	8	0.751	1.208	7	0.062	0.95	8	0.689	1.126	8	0.789	0.818	8	0.054	0.966	8	0.891	0.813	7	0.006	1.006
XP_002293084	2	2	-	0.812	2	0.429	0.986	2	0.981	0.905	2	0.872	0.832	2	0.489	1.303	2	0.556	1.567	2	0.263	1.259	2	0.632	1.533	2	0.276	1.165	2	0.824	1.412	2	0.504	1.045	2	0.962	1.27	2	0.72	1.482	2	0.269	1.789	2	0.094	1.212	2	0.61	1.474
XP_002290287	5	9	-	1.024	9	0.944	1.048	7	0.608	1.065	9	0.853	1.077	9	0.469	0.82	7	0.021	0.772	8	0.026	0.72	9	0.01	0.695	9	0.031	0.875	8	0.293	0.819	8	0.132	0.945	8	0.766	0.888	8	0.419	0.912	9	0.267	0.874	9	0.162	0.969	9	0.822	0.934
XP_002290258	4	6	-	1.045	6	0.763	1.001	6	0.999	1.112	5	0.339	1.07	6	0.468	0.982	6	0.922	0.919	6	0.527	0.965	6	0.842	0.913	6	0.465	0.925	6	0.623	0.871	6	0.301	0.996	6	0.99	0.942	6	0.803	0.829	6	0.273	0.779	6	0.106	0.873	6	0.248	0.825
XP_002290328	2	2	-	0.99	2	0.989	1.046	2	0.919	1.01	2	0.996	1.12	2	0.715	1.032	2	0.97	1.016	2	0.982	1.055	2	0.927	1.053	2	0.926	0.993	2	0.993	0.987	2	0.99	0.993	2	0.995	0.991	2	0.995	1.027	2	0.96	1.018	2	0.979	1.134	2	0.777	1.134
XP_002286055	2	2	-	0.823	2	0.561	0.867	2	0.633	1.247	2	0.459	1.133	2	0.693	1.068	2	0.957	1.271	2	0.626	0.912	2	0.924	1.096	2	0.866	0.917	2	0.956	1.097	2	0.929	1.133	2	0.922	1.36	2	0.591	0.73	2	0.735	0.868	2	0.805	0.819	2	0.779	0.981
XP_002291445	9	33	-	1.018	30	0.903	0.935	33	0.244	1.013	32	0.969	0.952	33	0.141	1.317	33	0.001	1.309	32	0.001	1.268	30	0.001	1.243	33	0.001	1.163	33	0.001	1.127	30	0.005	1.18	33	0.001	1.098	29	0.022	1.106	31	0.023	1.1	29	0.001	1.043	29	0.161	1.093
XP_002294398	3	6	-	0.936	4	0.725	0.98	6	0.925	1.012	6	0.976	0.871	4	0.224	1.411	5	0.013	1.536	5	0.019	1.311	5	0.05	1.449	5	0.028	1.298	4	0.141	1.561	5	0.028	1.414	5	0.045	1.344	6	0.377	1.068	5	0.636	1.083	5	0.557	0.955	6	0.7	1.02
XP_002288449	10	72	-	1.056	67	0.004	1.017	71	0.791	0.999	68	0.999	1.195	71	0.001	0.784	70	0.001	0.745	68	0.001	0.794	71	0.001	0.734	72	0.001	0.539	72	0.001	0.501	72	0.001	0.539	72	0.001	0.503	72	0.001	0.845	71	0.001	0.792	72	0.001	0.989	69	0.81	0.931
XP_002296920	7	16	-	1.038	13	0.534	1.149	14	0.003	1.061	16	0.386	1.038	16	0.563	0.967	16	0.56	0.864	16	0.034	1.094	15	0.151	1.03	16	0.708	0.832	15	0.001	0.742	13	0.001	0.882	15	0.019	0.793	13	0.002	1	15	1	0.916	15	0.133	1.002	16	0.982	0.99
XP_002293961	4	7	-	1.02	6	0.943	1.037	7	0.897	1.112	7	0.104	0.778	7	0.005	1.055	7	0.724	1.03	7	0.873	1.068	5	0.73	1.061	7	0.613	0.815	6	0.075	0.801	6	0.065	0.901	6	0.428	0.921	5	0.765	1.246	7	0.044	1.283	6	0.016	0.952	7	0.585	0.933
XP_002286672	5	8	-	0.987	7	0.964	1.063	8	0.355	1.027	8	0.96	1.046	8	0.664	0.728	8	0.028	0.703	8	0.041	0.834	7	0.05	0.743	8	0.075	1.1	8	0.473	1.118	7	0.325	1.12	8	0.168	1.085	8	0.484	0.836	6	0.063	0.757	7	0.04	0.805	7	0.038	0.706
XP_002297113	9	13	-	0.982	10	0.893	1.026	13	0.825	0.987	12	0.942	0.937	13	0.376	0.974	13	0.867	0.988	13	0.947	0.981	13	0.92	1.006	13	0.97	1.008	12	0.96	1.028	12	0.866	0.927	13	0.462	1.037	9	0.825	1.025	12	0.844	1.057	12	0.501	0.908	13	0.302	0.929
XP_002292189	3	3	-	1.032	3	0.943	1.256	3	0.418	0.979	3	0.983	1.025	3	0.951	0.785	3	0.452	0.746	3	0.261	0.97	3	0.936	0.929	3	0.811	0.94	3	0.904	0.896	3	0.804	0.912	3	0.906	0.872	3	0.812	0.796	3	0.55	0.758	3	0.309	0.803	3	0.226	0.766
XP_002286890	30	129	-	1.001	117	0.994	0.955	122	0.01	0.969	124	0.132	0.864	122	0.001	1.126	125	0.001	1.122	126	0.001	1.055	120	0.002	1.05	118	0.008	1.42	129	0.001	1.421	128	0.001	1.376	129	0.001	1.374	127	0.001	1.743	127	0.001	1.737	128	0.001	1.482	128	0.001	1.491
XP_002297361	9	23	-	0.953	22	0.41	0.934	22	0.07	0.977	19	0.481	0.889	21	0.001	1.618	23	0.001	1.628	23	0.001	1.439	23	0.001	1.463	23	0.001	1.607	23	0.001	1.628	23	0.001	1.523	23	0.001	1.548	23	0.001	1.32	23	0.001	1.333	23	0.001	1.157	23	0.001	1.173
XP_002289883	10	18	-	1.06	17	0.371	1.037	18	0.778	1.002	16	0.995	0.93	18	0.042	0.911	18	0.329	0.944	16	0.462	0.974	17	0.795	0.931	17	0.294	0.968	17	0.723	0.908	18	0.18	0.941	18	0.41	0.912	18	0.407	1.298	18	0.001	1.222	17	0.001	1.224	17	0.001	1.149
XP_002289536	2	3	-	0.86	3	0.252	0.977	3	0.947	1.002	3	0.999	1.068	3	0.863	1.266	3	0.32	1.443	3	0.11	1.221	3	0.595	1.402	3	0.292	1.065	3	0.901	1.218	3	0.514	1.057	3	0.911	1.214	3	0.55	1.237	3	0.295	1.407	3	0.108	1.309	3	0.235	1.499
XP_002287425	2	2	-	0.894	2	0.743	1.089	2	0.819	1.09	2	0.908	0.894	2	0.736	0.993	2	0.993	1.09	2	0.895	1.066	2	0.915	1.179	2	0.745	0.726	2	0.517	0.799	2	0.736	0.783	2	0.663	0.865	2	0.859	0.989	2	0.984	1.085	2	0.883	0.873	2	0.757	0.961
XP_002288365	2	2	-	0.928	2	0.878	0.953	2	0.915	1.012	2	0.995	1.097	2	0.777	1.116	2	0.852	1.172	2	0.778	1.04	2	0.948	1.107	2	0.848	1.091	2	0.916	1.157	2	0.848	1.094	2	0.911	1.163	2	0.854	0.692	2	0.301	0.731	2	0.419	0.745	2	0.366	0.793
XP_002288236	14	83	-	1.036	80	0.044	1.018	82	0.654	0.949	82	0.05	1.117	76	0.001	0.905	79	0.001	0.844	82	0.001	0.913	81	0.001	0.863	82	0.001	0.869	81	0.001	0.814	81	0.001	0.827	81	0.001	0.779	81	0.001	1.208	77	0.001	1.119	73	0.001	1.333	79	0.001	1.27
XP_002292071	4	11	-	0.916	11	0.267	0.972	11	0.915	0.978	10	0.934	0.739	8	0.001	1.623	11	0.001	1.733	11	0.001	1.476	10	0.001	1.672	11	0.001	1.122	11	0.032	1.207	11	0.002	1.058	11	0.581	1.178	10	0.017	2.384	11	0.001	2.555	11	0.001	1.791	11	0.001	1.931
XP_002295290	2	2	-	1.056	2	0.918	1.095	2	0.804	1.011	2	0.995	1.147	2	0.636	1.192	2	0.736	1.1	2	0.879	1.275	2	0.607	1.193	2	0.722	1.121	2	0.884	1.045	2	0.966	1.123	2	0.876	1.05	2	0.957	0.788	2	0.554	0.732	2	0.421	0.888	2	0.79	0.831
XP_002287110	3	4	-	1.003	3	0.994	0.954	4	0.828	1.146	3	0.466	0.984	4	0.947	1.182	4	0.299	1.118	4	0.597	1.105	4	0.677	1.058	4	0.811	0.745	4	0.097	0.71	4	0.07	0.791	4	0.181	0.757	4	0.156	0.999	4	0.997	0.949	4	0.805	0.95	3	0.852	0.926
XP_002295719	3	4	-	1.06	4	0.89	0.978	4	0.937	0.964	4	0.934	0.807	3	0.132	1.233	4	0.188	1.139	4	0.719	1.114	3	0.735	1.106	4	0.726	1.15	4	0.522	0.991	3	0.988	1.21	3	0.488	1.023	4	0.966	1.227	4	0.478	1.402	3	0.11	1.014	4	0.97	1.121
XP_002289981	2	2	-	0.947	2	0.922	1.001	2	0.999	0.968	2	0.976	0.926	2	0.819	1.137	2	0.816	1.172	2	0.778	1.114	2	0.848	1.163	2	0.768	1.075	2	0.924	1.117	2	0.888	1.031	2	0.973	1.075	2	0.935	1.116	2	0.827	1.155	2	0.765	1.019	2	0.974	1.063
XP_002295777	2	6	-	0.94	6	0.818	0.943	6	0.57	0.992	6	0.992	0.987	6	0.938	1.825	6	0.002	1.895	6	0.006	1.687	6	0.001	1.773	6	0.002	1.372	6	0.011	1.436	6	0.008	1.349	6	0.01	1.416	6	0.013	1.383	4	0.039	1.413	6	0.012	1.382	5	0.006	1.38
XP_002288029	2	3	-	1.01	3	0.987	1.18	3	0.261	1.186	3	0.39	1.048	3	0.864	0.983	3	0.97	0.96	3	0.92	1.15	3	0.628	1.124	3	0.678	0.845	3	0.567	0.823	3	0.523	0.993	3	0.992	0.971	3	0.965	0.797	3	0.273	0.775	3	0.223	0.84	3	0.539	0.814
XP_002290563	7	19	-	0.996	19	0.994	1.012	19	0.924	0.972	19	0.96	0.927	19	0.077	1.254	17	0.001	1.201	16	0.002	1.243	19	0.001	1.193	18	0.014	1.118	19	0.077	1.138	18	0.009	1.076	19	0.207	0.961	16	0.607	1.319	19	0.001	1.3	19	0.001	1.171	18	0.007	1.221
XP_002296158	3	5	-	1.344	5	0.006	0.912	4	0.516	1.223	4	0.06	0.781	5	0.005	1.904	3	0.009	1.358	3	0.179	1.524	5	0.027	1.061	4	0.8	1.128	5	0.55	0.74	4	0.116	1.304	5	0.052	0.954	3	0.938	1.485	5	0.005	1.167	4	0.313	1.216	4	0.154	0.84
XP_002295213	9	24	-	0.955	21	0.26	0.939	23	0.157	0.995	23	0.995	1.189	24	0.009	0.928	24	0.036	0.958	22	0.513	0.872	24	0.006	0.984	23	0.864	0.894	23	0.001	0.933	21	0.208	0.891	24	0.032	0.911	22	0.26	0.807	22	0.001	0.892	24	0.25	0.924	23	0.25	1.039
XP_002288567	25	235	-	1.008	226	0.967	1.021	225	0.415	0.925	226	0.009	0.992	225	0.948	0.712	231	0.001	0.704	232	0.001	0.72	233	0.001	0.713	233	0.001	1.219	229	0.001	1.193	230	0.001	1.11	229	0.001	1.085	231	0.001	0.926	225	0.001	0.923	229	0.001	0.934	231	0.001	0.917
XP_002295087	2	63	XP_002294743.1	1.057	63	0.006	0.907	60	0.003	0.941	58	0.017	1.005	57	0.969	0.699	60	0.001	0.668	61	0.001	0.678	58	0.001	0.63	56	0.001	0.8	62	0.001	0.744	60	0.001	0.755	59	0.001	0.705	59	0.001	1.058	60	0.013	0.979	60	0.479	1.054	58	0.085	0.994
XP_002287449	2	2	-	0.887	2	0.721	1.108	2	0.768	1.09	2	0.908	0.994	2	0.991	1.231	2	0.674	1.361	2	0.498	1.344	2	0.501	1.497	2	0.311	1.047	2	0.956	1.162	2	0.842	1.13	2	0.867	1.259	2	0.735	0.87	2	0.768	0.963	2	0.949	0.855	2	0.707	0.948
XP_002294079	3	4	-	1.075	4	0.657	1.055	3	0.851	1.003	4	0.999	0.83	4	0.101	1.287	4	0.116	1.176	4	0.384	1.301	4	0.13	1.195	4	0.326	1.15	4	0.522	1.052	4	0.894	1.181	3	0.578	1.05	4	0.914	1.266	4	0.12	1.152	4	0.376	1.032	4	0.883	0.988
XP_002290821	7	9	-	0.972	8	0.842	0.972	9	0.751	1.011	9	0.973	1.089	9	0.223	1.185	8	0.023	1.191	7	0.063	1.091	9	0.303	1.124	8	0.14	1.06	8	0.618	1.078	9	0.418	1.093	9	0.232	1.084	9	0.394	0.843	9	0.049	0.83	9	0.039	0.902	9	0.141	0.893
XP_002286740	6	12	-	0.95	10	0.309	0.877	12	0.389	0.988	12	0.973	1.139	12	0.077	1.56	9	0.001	1.578	9	0.001	1.564	11	0.001	1.497	11	0.002	1.488	10	0.001	1.541	11	0.001	1.474	11	0.001	1.462	12	0.001	1.112	11	0.043	1.116	12	0.039	1.198	12	0.093	1.267
XP_002287374	2	9	-	1	8	0.998	1.048	9	0.77	1.028	9	0.934	0.867	8	0.045	0.967	8	0.742	0.98	9	0.869	1.019	9	0.874	1.045	8	0.674	0.712	8	0.001	0.711	8	0.001	0.734	8	0.002	0.743	6	0.019	1.028	9	0.801	1.022	9	0.844	0.959	8	0.606	0.929
XP_002290902	7	29	-	1.045	29	0.36	0.941	29	0.267	1.006	29	0.994	0.961	29	0.423	1.176	28	0.001	1.088	29	0.01	1.077	29	0.11	1.018	29	0.788	1.244	29	0.001	1.172	29	0.004	1.261	28	0.001	1.178	27	0.001	1.385	28	0.001	1.355	28	0.001	1.332	29	0.001	1.257
XP_002288833	7	13	-	1.084	11	0.041	1.033	13	0.862	0.968	11	0.934	0.948	12	0.329	0.448	13	0.001	0.403	12	0.001	0.457	13	0.001	0.486	12	0.002	0.55	13	0.001	0.54	13	0.001	0.559	13	0.001	0.551	13	0.002	0.828	12	0.004	0.813	12	0.031	0.828	13	0.021	0.816
XP_002295206	14	103	-	1.07	95	0.004	1.013	97	0.774	1.014	103	0.929	1.215	102	0.001	0.806	99	0.001	0.752	101	0.001	0.809	98	0.001	0.758	102	0.001	0.443	103	0.001	0.435	103	0.001	0.445	103	0.001	0.439	103	0.001	0.897	99	0.001	0.851	100	0.001	1.078	96	0.001	1.02
XP_002296108	7	14	-	0.992	14	0.977	1.049	14	0.419	1.034	14	0.894	1.152	13	0.002	1.211	13	0.001	1.161	14	0.011	1.214	14	0.002	1.209	14	0.001	1.1	12	0.059	1.054	13	0.4	1.065	14	0.378	1.061	14	0.269	0.902	14	0.16	0.893	14	0.194	0.989	12	0.91	1.004
XP_002291386	14	28	-	0.991	25	0.938	0.986	28	0.908	0.987	28	0.96	0.924	27	0.005	1.218	27	0.001	1.212	27	0.001	1.156	28	0.003	1.191	27	0.001	1.026	27	0.808	1.045	28	0.544	0.999	27	0.995	1.025	28	0.819	1.393	26	0.001	1.397	27	0.001	1.294	26	0.001	1.299
XP_002286249	2	2	-	0.919	2	0.85	1.085	2	0.83	1.173	2	0.656	0.95	2	0.891	0.854	2	0.762	0.908	2	0.876	0.907	2	0.87	0.976	2	0.964	0.896	2	0.889	0.959	2	0.968	1.041	2	0.965	1.119	2	0.897	0.901	2	0.838	0.962	2	0.948	0.842	2	0.67	0.905
XP_002288906	9	22	-	1.024	22	0.852	1.042	22	0.569	0.996	22	0.995	0.877	22	0.001	1.07	21	0.144	1.003	22	0.976	1.075	22	0.308	1.037	22	0.686	1.345	21	0.001	1.264	20	0.001	1.325	21	0.001	1.296	16	0.001	0.932	22	0.145	0.875	21	0.006	0.807	22	0.001	0.773
XP_002295161	2	5	-	0.988	5	0.977	0.956	5	0.813	1.065	5	0.899	0.887	5	0.292	1.577	5	0.011	1.574	5	0.007	1.501	5	0.064	1.499	5	0.049	0.942	5	0.828	0.938	5	0.821	0.941	4	0.866	0.992	5	0.988	0.959	5	0.875	0.947	5	0.731	0.835	5	0.302	0.873
XP_002291888	5	6	-	1.008	6	0.983	0.975	6	0.917	1.081	6	0.872	0.942	5	0.646	1.314	6	0.041	1.209	5	0.163	1.265	6	0.077	1.239	6	0.061	1.178	6	0.353	1.15	6	0.295	1.262	6	0.038	1.236	6	0.096	1.378	6	0.009	1.341	6	0.009	1.368	6	0.002	1.274
XP_002286122	10	27	-	1.055	26	0.117	0.957	22	0.526	0.938	26	0.211	1.128	24	0.001	0.913	24	0.081	0.851	23	0.002	0.88	23	0.003	0.823	24	0.001	1.146	26	0.019	1.097	26	0.058	1.095	26	0.055	1.019	25	0.857	0.642	27	0.001	0.616	27	0.001	0.737	26	0.001	0.704
XP_002290333	16	31	-	1.014	28	0.944	1.054	27	0.149	1.047	30	0.557	1.092	31	0.036	0.991	31	0.897	0.958	28	0.42	1.01	29	0.917	1.039	30	0.591	1.02	30	0.775	1.051	29	0.587	1.059	29	0.051	1.028	26	0.688	0.822	30	0.001	0.813	29	0.001	0.889	28	0.001	0.904
XP_002290635	3	3	-	0.978	3	0.97	1.009	3	0.985	0.992	3	0.995	0.856	3	0.325	1.139	3	0.603	1.141	3	0.646	1.132	3	0.679	1.144	3	0.622	1.204	3	0.502	1.212	3	0.71	1.183	3	0.572	1.195	3	0.72	1.075	3	0.811	1.078	3	0.785	0.909	3	0.68	0.915
XP_002287488	7	56	-	1.029	52	0.13	1.028	53	0.528	0.998	55	0.996	0.839	51	0.001	0.614	56	0.001	0.573	55	0.001	0.644	56	0.001	0.62	56	0.001	0.618	56	0.001	0.593	56	0.001	0.593	55	0.001	0.559	54	0.001	1.416	56	0.001	1.352	56	0.001	1.2	53	0.001	1.167
XP_002292068	12	31	-	0.994	31	0.974	0.958	31	0.247	0.97	30	0.609	1.298	31	0.001	1.437	30	0.001	1.391	31	0.001	1.33	29	0.001	1.321	31	0.001	1.062	30	0.207	1.05	30	0.451	1.036	30	0.486	1.012	29	0.911	0.627	31	0.001	0.619	31	0.001	0.798	31	0.001	0.792
XP_002294712	4	6	-	0.947	5	0.731	1.009	6	0.991	1.097	4	0.559	0.843	6	0.071	0.709	6	0.011	0.786	6	0.239	0.685	4	0.033	0.787	6	0.113	0.722	6	0.033	0.805	6	0.334	0.778	6	0.033	0.871	6	0.673	0.783	6	0.084	0.87	6	0.407	0.651	6	0.006	0.728
XP_002292782	3	8	-	1.068	6	0.503	1.182	8	0.103	1.029	8	0.963	0.996	6	0.986	0.564	8	0.028	0.507	8	0.025	0.752	7	0.125	0.595	8	0.04	0.605	8	0.013	0.544	8	0.011	0.701	7	0.016	0.557	8	0.029	1.077	8	0.636	0.919	7	0.316	1.054	6	0.63	0.92
XP_002294421	2	2	-	1.286	2	0.545	0.935	2	0.872	1.064	2	0.962	1.087	2	0.807	1.072	2	0.919	0.817	2	0.8	0.988	2	0.984	0.759	2	0.703	0.828	2	0.767	0.633	2	0.578	0.872	2	0.898	0.67	2	0.795	1.196	2	0.68	0.909	2	0.937	1.28	2	0.471	0.982
XP_002295614	4	10	-	0.958	9	0.74	1.013	10	0.916	0.99	10	0.987	1.025	10	0.821	1.557	10	0.001	1.52	8	0.001	1.55	10	0.001	1.559	8	0.001	1.705	10	0.001	1.583	9	0.001	1.601	9	0.001	1.566	9	0.001	0.988	10	0.917	0.978	10	0.883	1	8	0.999	0.996
XP_002294198	7	12	-	0.987	11	0.938	0.972	12	0.811	1.03	11	0.833	0.9	12	0.174	1.266	11	0.001	1.255	11	0.001	1.21	11	0.009	1.182	12	0.012	1.135	12	0.095	1.162	12	0.006	1.183	12	0.003	1.216	12	0.001	1.251	11	0.001	1.328	12	0.001	1.154	12	0.02	1.184
XP_002295694	6	20	-	1.005	20	0.985	1.062	20	0.05	1.003	18	0.995	0.893	20	0.003	1.317	20	0.001	1.257	19	0.001	1.322	18	0.001	1.352	20	0.001	1.08	17	0.024	1.08	20	0.129	1.125	20	0.007	1.106	20	0.038	1.278	20	0.001	1.273	19	0.001	1.124	20	0.004	1.103
XP_002292930	64	333	-	1.011	302	0.97	0.916	309	0.003	0.999	310	0.999	1.249	319	0.001	1.215	328	0.001	1.211	320	0.001	1.143	304	0.001	1.103	320	0.001	1.113	320	0.001	1.102	316	0.001	1.108	326	0.001	1.076	307	0.001	0.728	330	0.001	0.744	331	0.001	0.916	320	0.001	0.913
XP_002289376	2	3	-	0.814	3	0.536	0.968	3	0.925	1.026	3	0.973	0.934	3	0.776	0.94	3	0.858	1.137	3	0.661	0.903	3	0.861	1.096	3	0.811	1.053	3	0.919	1.272	3	0.383	1.069	3	0.89	1.297	3	0.34	0.877	3	0.843	1.059	3	0.885	0.814	3	0.646	0.981
XP_002296950	16	48	-	1.002	45	0.994	0.917	47	0.027	1.012	48	0.96	1.256	44	0.001	1.001	43	0.987	0.986	46	0.758	0.914	47	0.014	0.905	48	0.002	1.539	48	0.001	1.553	48	0.001	1.58	47	0.001	1.561	48	0.001	0.551	44	0.001	0.546	45	0.001	0.671	47	0.001	0.663
XP_002289973	2	2	-	0.95	2	0.931	1.056	2	0.9	0.918	2	0.91	1.065	2	0.865	1.075	2	0.913	1.11	2	0.866	1.12	2	0.843	1.165	2	0.765	1.371	2	0.527	1.42	2	0.496	1.247	2	0.71	1.296	2	0.684	1.03	2	0.958	1.065	2	0.912	1.074	2	0.886	1.113
XP_002291053	3	3	-	0.919	3	0.887	0.977	3	0.952	1.008	3	0.996	0.872	3	0.41	1.192	3	0.494	1.27	3	0.319	1.146	3	0.781	1.233	3	0.447	1.128	3	0.776	1.208	3	0.546	1.127	3	0.761	1.211	3	0.56	0.979	3	0.957	1.043	3	0.936	0.842	3	0.403	0.902
XP_002296340	2	2	-	0.938	2	0.903	0.89	2	0.721	0.986	2	0.995	0.723	2	0.153	1.455	2	0.34	1.523	2	0.302	1.281	2	0.599	1.349	2	0.494	1.3	2	0.633	1.363	2	0.573	1.27	2	0.672	1.337	2	0.625	2.453	2	0.057	2.551	2	0.02	1.728	2	0.199	1.812
XP_002286867	5	5	-	1.029	4	0.941	1.103	5	0.338	0.994	5	0.995	0.957	4	0.814	1.066	4	0.77	1.074	5	0.703	1.196	5	0.199	1.175	5	0.25	1.08	4	0.808	1.034	4	0.941	1.116	5	0.532	1.096	5	0.721	1.013	4	0.955	0.954	3	0.876	0.968	5	0.849	0.926
XP_002289769	6	22	-	1.038	21	0.589	0.895	20	0.004	0.935	22	0.479	1.273	20	0.001	0.787	22	0.001	0.755	21	0.001	0.697	20	0.001	0.701	22	0.001	0.456	22	0.001	0.437	21	0.001	0.422	22	0.001	0.424	22	0.001	0.817	22	0.001	0.774	20	0.001	1.049	21	0.19	1.007
XP_002289619	5	10	-	1.042	10	0.889	1.031	10	0.843	0.984	10	0.968	0.999	10	0.995	0.871	10	0.089	0.798	8	0.008	0.879	10	0.145	0.789	9	0.006	0.894	10	0.446	0.84	8	0.064	0.871	10	0.206	0.875	9	0.189	0.797	9	0.052	0.815	10	0.266	0.728	8	0.002	0.806
XP_002290817	3	4	-	0.994	4	0.99	1.052	4	0.85	1.067	4	0.779	0.948	4	0.771	1.103	3	0.726	1.03	4	0.921	1.083	4	0.741	1.077	4	0.742	1.298	4	0.141	1.286	4	0.193	1.371	4	0.064	1.363	4	0.104	1.154	3	0.522	1.2	4	0.234	1.136	4	0.367	1.125
XP_002288149	3	4	-	1.015	4	0.975	0.991	3	0.985	1.074	3	0.847	1.041	4	0.841	0.689	3	0.092	0.668	3	0.076	0.683	3	0.089	0.686	4	0.038	0.695	3	0.121	0.662	4	0.026	0.712	4	0.048	0.693	4	0.055	0.907	4	0.61	0.793	3	0.271	0.849	3	0.391	0.815
XP_002291892	5	6	-	0.95	6	0.795	0.983	6	0.972	1.116	4	0.452	0.935	6	0.46	1.278	5	0.055	1.297	5	0.059	1.354	6	0.054	1.408	6	0.067	1.23	6	0.167	1.243	4	0.281	1.357	6	0.04	1.41	6	0.081	1.494	4	0.014	1.444	4	0.027	1.492	5	0.003	1.286
XP_002294128	4	8	-	0.999	6	0.994	1.02	7	0.904	1.011	8	0.977	1.04	8	0.628	0.696	8	0.01	0.682	8	0.006	0.672	8	0.016	0.664	8	0.017	0.687	8	0.004	0.676	8	0.004	0.649	7	0.001	0.64	7	0.001	0.742	8	0.021	0.727	8	0.016	0.762	8	0.016	0.75
XP_002289341	3	3	-	0.876	3	0.861	1.007	3	0.989	1.104	3	0.673	0.994	3	0.986	0.986	3	0.987	1.108	3	0.751	0.984	3	0.974	1.11	3	0.719	0.88	3	0.835	0.989	3	0.987	0.962	3	0.947	1.085	3	0.885	1.086	3	0.889	1.212	3	0.383	1.059	3	0.919	1.19
XP_002290611	3	4	-	1.024	3	0.963	0.949	4	0.893	1.315	4	0.06	1.079	4	0.624	0.67	4	0.019	0.664	3	0.072	0.629	4	0.027	0.751	3	0.208	0.824	4	0.295	0.909	4	0.871	1.073	4	0.866	1.188	4	0.828	0.9	3	0.67	0.799	4	0.149	0.935	3	0.794	0.853
XP_002297124	19	131	-	0.931	131	0.004	0.94	123	0.003	1.057	127	0.009	0.974	127	0.42	1.941	131	0.001	2.047	131	0.001	1.757	131	0.001	1.863	131	0.001	1.902	131	0.001	2.009	131	0.001	2.005	131	0.001	2.126	131	0.001	2.498	131	0.001	2.626	131	0.001	2.393	131	0.001	2.529
XP_002297543	3	9	YP_874511.1	1.065	9	0.466	1.044	9	0.899	1.011	9	0.994	1.049	9	0.788	0.423	9	0.001	0.389	9	0.001	0.434	9	0.003	0.452	8	0.002	0.56	9	0.002	0.517	9	0.001	0.561	9	0.001	0.52	9	0.001	0.833	9	0.069	0.767	9	0.01	0.859	9	0.168	0.798
XP_002291874	4	10	-	1.03	10	0.868	1.083	9	0.146	1.017	10	0.973	0.841	10	0.001	1.256	10	0.001	1.187	8	0.037	1.293	10	0.001	1.284	9	0.003	1.192	10	0.012	1.14	10	0.112	1.201	10	0.004	1.152	10	0.041	1.607	10	0.001	1.531	10	0.002	1.333	10	0.001	1.275
XP_002288542	8	27	-	0.987	27	0.957	0.947	27	0.286	0.989	25	0.973	1.161	24	0.001	1.342	27	0.001	1.285	25	0.001	1.251	27	0.001	1.252	27	0.001	0.921	26	0.051	0.886	24	0.008	0.897	27	0.004	0.897	27	0.039	0.888	26	0.002	0.887	26	0.008	1.014	24	0.77	0.998
XP_002286831	8	22	-	1	19	0.996	1.058	21	0.102	1.059	20	0.196	1.065	22	0.393	0.781	22	0.001	0.802	22	0.002	0.825	21	0.001	0.87	20	0.001	0.795	22	0.001	0.818	22	0.004	0.826	22	0.001	0.825	21	0.008	0.795	22	0.001	0.819	22	0.004	0.853	21	0.001	0.855
XP_002290975	5	6	-	0.887	5	0.153	0.997	5	0.991	0.94	6	0.582	1.121	6	0.464	1.174	6	0.1	1.249	6	0.113	1.076	6	0.673	1.158	6	0.317	1.154	6	0.548	1.237	6	0.408	1.075	6	0.834	1.155	6	0.639	0.881	6	0.182	0.941	6	0.6	0.976	6	0.909	1.047
XP_002294608	3	43	-	1.037	41	0.537	1.074	38	0.156	1.052	42	0.673	0.895	40	0.003	0.607	43	0.001	0.604	43	0.001	0.62	41	0.001	0.599	42	0.001	0.63	43	0.001	0.63	43	0.001	0.692	41	0.001	0.658	39	0.001	0.78	42	0.001	0.777	42	0.001	0.685	41	0.001	0.684
XP_002290540	5	6	-	0.978	6	0.938	1.065	6	0.524	1.11	6	0.226	1.041	5	0.785	0.992	6	0.975	0.994	6	0.977	1.04	6	0.832	1.05	6	0.741	1.037	5	0.909	1.102	6	0.536	1.148	5	0.38	1.215	6	0.126	0.96	6	0.744	0.964	6	0.783	1.015	6	0.923	1.023
XP_002292888	2	2	-	1.072	2	0.889	1.009	2	0.989	1.029	2	0.98	0.948	2	0.886	1.615	2	0.2	1.472	2	0.356	1.599	2	0.223	1.473	2	0.334	1.664	2	0.201	1.527	2	0.359	1.696	2	0.181	1.563	2	0.334	1.271	2	0.553	1.163	2	0.753	1.187	2	0.671	1.092
XP_002292469	2	2	-	1.159	2	0.622	0.841	2	0.516	0.981	2	0.994	0.996	2	0.994	1.537	2	0.255	1.296	2	0.591	1.268	2	0.62	1.082	2	0.885	1.357	2	0.548	1.153	2	0.853	1.319	2	0.599	1.125	2	0.892	1.141	2	0.779	0.966	2	0.958	1.12	2	0.802	0.954
XP_002295557	20	103	-	0.994	90	0.977	1.094	97	0.003	1.019	96	0.8	1.097	97	0.001	0.407	103	0.001	0.441	103	0.001	0.438	102	0.001	0.472	103	0.001	0.411	103	0.001	0.447	103	0.001	0.424	103	0.001	0.463	103	0.001	0.401	103	0.001	0.435	103	0.001	0.456	103	0.001	0.496
XP_002289520	7	15	-	0.927	14	0.006	1.047	13	0.179	1.005	15	0.995	0.953	15	0.818	1.21	15	0.003	1.261	15	0.001	1.25	15	0.002	1.314	15	0.001	0.791	15	0.001	0.852	14	0.003	0.787	15	0.002	0.828	15	0.009	0.837	15	0.086	0.875	15	0.156	0.824	14	0.09	0.817
XP_002292330	2	2	-	1.062	2	0.906	1.007	2	0.99	0.824	2	0.547	0.958	2	0.912	0.823	2	0.745	0.762	2	0.579	0.823	2	0.699	0.765	2	0.558	1.15	2	0.845	1.066	2	0.945	0.939	2	0.942	0.873	2	0.874	1.285	2	0.534	1.187	2	0.712	1.214	2	0.606	1.126
XP_002289392	2	2	-	1.076	2	0.88	1.051	2	0.91	0.916	2	0.906	1.066	2	0.861	1.062	2	0.93	0.968	2	0.967	1.101	2	0.872	1.01	2	0.983	1.283	2	0.655	1.174	2	0.827	1.165	2	0.823	1.069	2	0.94	1.733	2	0.217	1.579	2	0.23	1.804	2	0.304	1.654
XP_002286073	2	3	-	0.994	3	0.994	0.872	3	0.516	1.095	3	0.72	0.874	3	0.411	1.397	3	0.161	1.374	3	0.16	1.197	3	0.732	1.19	3	0.493	1.119	3	0.771	1.108	3	0.821	1.214	3	0.472	1.206	3	0.574	1.155	3	0.684	1.138	3	0.578	0.995	3	0.988	0.987
XP_002293535	5	8	-	1.11	7	0.424	1.051	7	0.58	0.977	8	0.942	0.946	8	0.715	1.105	8	0.213	1.065	8	0.717	1.159	8	0.097	1.129	8	0.262	0.857	7	0.111	0.789	8	0.181	0.788	8	0.022	0.767	8	0.062	1.288	8	0.022	1.246	8	0.11	1.312	7	0.001	1.198
XP_002286247	2	2	-	0.924	2	0.865	1.057	2	0.899	0.958	2	0.973	1.088	2	0.81	1.149	2	0.8	1.223	2	0.704	1.204	2	0.718	1.287	2	0.585	1.023	2	0.977	1.09	2	0.922	0.971	2	0.975	1.038	2	0.968	1.042	2	0.944	1.101	2	0.858	1.119	2	0.806	1.189
XP_002296058	9	15	-	1.03	14	0.841	1.007	15	0.96	1.023	15	0.919	1.014	15	0.891	1.173	15	0.015	1.089	15	0.352	1.163	15	0.007	1.09	15	0.276	1.659	14	0.001	1.629	13	0.001	1.699	14	0.001	1.665	13	0.001	1.153	15	0.003	1.099	14	0.048	1.153	15	0.002	1.113
XP_002292624	5	8	-	0.883	8	0.384	1.028	7	0.846	1.033	8	0.968	0.929	8	0.26	1.082	8	0.469	1.202	8	0.272	1.044	8	0.709	1.168	8	0.109	0.972	8	0.943	1.172	7	0.191	0.995	8	0.991	1.113	8	0.652	1.112	8	0.511	1.237	8	0.079	1.017	8	0.935	1.202
XP_002295907	2	5	-	0.921	5	0.611	0.907	4	0.475	0.941	5	0.745	0.847	5	0.074	1.153	5	0.315	1.23	5	0.134	1.091	5	0.62	1.169	5	0.264	0.944	4	0.876	1.081	5	0.766	0.944	5	0.828	0.986	3	0.985	1.358	4	0.051	1.551	5	0.003	1.212	5	0.14	1.194
XP_002290681	4	8	-	0.99	8	0.978	1.024	8	0.944	0.946	8	0.957	1.079	8	0.669	0.696	8	0.036	0.688	8	0.038	0.699	8	0.015	0.698	8	0.01	0.553	8	0.004	0.55	8	0.006	0.519	8	0.002	0.518	8	0.002	1.019	7	0.907	1.025	7	0.902	1.017	8	0.929	1.015
XP_002296213	21	99	-	0.952	93	0.233	0.984	95	0.821	0.87	89	0.009	1.043	86	0.411	1.332	96	0.001	1.362	94	0.001	1.285	96	0.001	1.287	92	0.001	5.472	98	0.001	5.805	97	0.001	4.88	98	0.001	4.909	95	0.001	0.932	90	0.038	0.987	87	0.786	0.998	95	0.98	1.033
XP_002290616	2	6	-	0.944	6	0.709	1.006	5	0.989	1.134	5	0.207	0.838	6	0.081	0.898	6	0.29	0.94	6	0.71	0.926	6	0.582	0.969	6	0.844	0.81	5	0.137	0.856	5	0.35	0.861	6	0.192	0.965	5	0.924	1.124	6	0.475	1.168	6	0.114	0.936	6	0.494	0.972
XP_002292990	8	14	-	1.016	13	0.883	0.959	13	0.702	1.003	14	0.995	0.857	13	0.001	0.868	13	0.001	0.848	13	0.002	0.891	13	0.065	0.883	13	0.098	0.933	14	0.114	0.917	14	0.057	0.927	14	0.069	0.915	14	0.061	0.925	13	0.046	0.945	13	0.153	0.825	14	0.011	0.814
XP_002288576	9	29	-	1.031	27	0.327	0.921	24	0.004	0.983	29	0.934	0.965	27	0.176	1.45	29	0.001	1.398	28	0.001	1.397	26	0.001	1.347	28	0.001	1.198	28	0.001	1.255	28	0.001	1.202	26	0.001	1.187	27	0.001	1.505	29	0.001	1.494	29	0.001	1.399	29	0.001	1.399
XP_002296065	2	6	-	1.031	5	0.915	0.915	5	0.408	1.007	6	0.993	0.836	6	0.018	1.219	6	0.065	1.235	6	0.061	1.118	6	0.441	1.145	6	0.237	0.964	5	0.905	0.937	5	0.816	0.974	5	0.942	0.923	6	0.687	1.269	6	0.039	1.291	6	0.015	1.107	5	0.366	1.068
XP_002290986	7	9	-	0.978	9	0.944	1.105	8	0.18	0.987	7	0.973	0.901	9	0.05	1.005	9	0.987	1.002	9	0.994	1.041	9	0.751	1.052	9	0.756	0.942	9	0.526	0.948	9	0.65	0.924	8	0.399	0.944	8	0.704	1.316	9	0.001	1.319	9	0.005	1.17	7	0.036	1.096
XP_002289917	4	8	-	0.924	8	0.166	0.961	7	0.711	0.981	8	0.934	0.962	8	0.674	1.216	8	0.012	1.288	8	0.004	1.175	8	0.041	1.256	8	0.008	1.076	8	0.462	1.115	7	0.337	1.046	8	0.756	1.118	8	0.256	0.895	8	0.221	0.95	8	0.698	0.848	8	0.011	0.904
XP_002296360	19	58	-	1.055	56	0.139	1.058	55	0.007	1.025	55	0.778	0.947	54	0.003	0.976	55	0.501	0.929	56	0.013	1.019	55	0.739	0.984	58	0.778	1.023	58	0.708	0.961	57	0.416	1.038	55	0.295	0.952	54	0.294	1.325	58	0.001	1.232	56	0.001	1.234	57	0.001	1.19
XP_002292734	18	57	-	0.995	55	0.974	1.103	57	0.003	1.01	54	0.971	0.869	52	0.001	0.947	57	0.218	0.93	57	0.103	1.026	57	0.692	1.008	56	0.916	0.745	56	0.001	0.744	57	0.001	0.771	57	0.001	0.765	57	0.001	1.541	57	0.001	1.531	56	0.001	1.315	55	0.001	1.321
XP_002289570	3	16	-	0.987	15	0.952	1.002	16	0.991	1.005	16	0.986	0.812	16	0.001	1.055	16	0.676	1.077	16	0.462	1.075	15	0.269	1.071	16	0.264	0.885	16	0.107	0.863	14	0.003	0.881	16	0.09	0.857	14	0.004	1.623	15	0.001	1.562	16	0.001	1.221	16	0.043	1.255
XP_002288702	8	11	-	0.999	11	0.994	1.019	10	0.924	0.993	11	0.992	1.092	11	0.2	0.809	11	0.018	0.793	11	0.03	0.833	11	0.034	0.825	11	0.083	0.968	11	0.891	0.954	11	0.841	0.973	9	0.855	0.997	10	0.991	0.856	11	0.032	0.84	11	0.056	0.925	11	0.187	0.915
XP_002295132	4	9	-	0.897	8	0.033	1.044	9	0.504	1.016	7	0.96	1.136	7	0.062	1.248	9	0.001	1.342	9	0.001	1.34	8	0.001	1.485	7	0.002	1.245	8	0.01	1.341	8	0.001	1.334	8	0.002	1.476	7	0.003	0.836	8	0.016	0.898	8	0.12	0.929	8	0.25	0.998
XP_002291549	18	38	-	1.016	36	0.861	1.02	36	0.716	1.019	38	0.852	0.89	38	0.001	0.742	31	0.001	0.704	37	0.001	0.723	38	0.001	0.714	38	0.001	0.806	38	0.001	0.781	37	0.001	0.829	34	0.001	0.803	38	0.001	1.057	35	0.173	0.991	34	0.881	0.926	35	0.004	0.915
XP_002287644	6	13	-	1.007	12	0.985	1	13	0.999	1.023	12	0.96	0.887	12	0.003	1.309	12	0.001	1.216	12	0.011	1.329	11	0.001	1.208	12	0.003	1.082	9	0.329	0.982	12	0.937	1.07	12	0.249	1.049	11	0.615	1.235	13	0.001	1.206	12	0.001	1.089	12	0.035	1.039
XP_002285977	6	10	-	0.941	10	0.363	1.102	10	0.161	0.883	8	0.157	0.938	10	0.279	1.124	8	0.094	1.141	9	0.06	1.097	9	0.197	1.186	10	0.042	0.939	10	0.395	0.982	10	0.906	0.821	10	0.003	0.862	10	0.097	0.996	9	0.968	1.013	10	0.902	0.896	10	0.024	0.97
XP_002293819	2	2	-	1.029	2	0.967	1.096	2	0.799	0.989	2	0.995	0.954	2	0.899	1.108	2	0.861	1.052	2	0.944	1.191	2	0.738	1.143	2	0.797	1.017	2	0.982	0.972	2	0.978	0.996	2	0.998	0.956	2	0.963	1.147	2	0.768	1.093	2	0.87	1.076	2	0.883	1.032
XP_002290271	2	3	-	1.027	3	0.956	1.039	3	0.946	0.993	3	0.995	1.079	3	0.733	0.393	3	0.006	0.378	3	0.009	0.407	3	0.002	0.392	3	0.002	0.592	3	0.031	0.567	3	0.027	0.582	3	0.022	0.559	3	0.03	0.8	3	0.269	0.764	3	0.19	0.851	3	0.401	0.816
XP_002292115	4	6	-	1.03	5	0.918	1.102	4	0.472	1.195	6	0.349	1.018	6	0.915	1.066	6	0.759	1.169	5	0.262	1.136	6	0.562	1.145	4	0.488	1.023	6	0.932	1.036	6	0.913	1.211	6	0.081	1.23	6	0.198	0.964	6	0.832	0.973	6	0.923	0.976	6	0.9	0.99
XP_002291190	3	6	-	0.986	6	0.967	1.072	6	0.716	1.019	6	0.973	1.115	6	0.167	0.872	5	0.269	0.854	5	0.26	0.915	5	0.612	0.948	4	0.823	0.937	5	0.788	1.034	6	0.947	1.046	6	0.903	1.048	6	0.916	1.183	4	0.261	1.192	6	0.074	1.225	5	0.059	1.312
XP_002293923	3	10	-	1.049	10	0.723	1.104	9	0.134	1.135	10	0.188	0.975	10	0.706	0.595	9	0.001	0.6	10	0.009	0.627	9	0.001	0.636	10	0.007	0.723	8	0.001	0.67	10	0.001	0.803	10	0.007	0.756	10	0.012	0.795	9	0.005	0.771	10	0.024	0.791	10	0.005	0.744
XP_002294179	3	3	-	0.928	3	0.757	1.026	3	0.946	1.01	3	0.995	0.96	3	0.878	1.493	3	0.51	1.574	3	0.441	1.504	3	0.62	1.602	3	0.534	1.483	3	0.31	1.573	3	0.263	1.484	3	0.433	1.58	3	0.351	1.012	3	0.985	1.072	3	0.908	0.965	3	0.964	1.025
XP_002295855	2	2	-	0.935	2	0.893	1.095	2	0.803	1.086	2	0.917	1.317	2	0.234	0.905	2	0.865	0.946	2	0.937	0.972	2	0.965	1.027	2	0.961	1.083	2	0.92	1.139	2	0.869	1.165	2	0.822	1.23	2	0.774	0.743	2	0.469	0.779	2	0.65	0.96	2	0.941	1.013
XP_002286654	13	31	-	1.035	31	0.192	1.011	30	0.87	0.98	31	0.904	1.074	31	0.028	1.093	31	0.012	1.033	31	0.577	1.093	31	0.015	1.043	31	0.389	1.075	31	0.094	1.022	31	0.812	1.044	31	0.362	0.996	31	0.97	0.948	31	0.1	0.898	31	0.001	0.983	29	0.576	0.958
XP_002294220	3	3	-	0.929	3	0.766	1.025	3	0.944	1.074	3	0.934	0.988	3	0.969	1.201	3	0.409	1.268	3	0.312	1.214	3	0.44	1.291	3	0.27	1.059	3	0.914	1.122	3	0.793	1.126	3	0.762	1.197	3	0.599	1.073	3	0.83	1.133	3	0.682	1.048	3	0.868	1.111
XP_002296305	5	5	-	1.047	5	0.821	1.132	4	0.307	1.066	4	0.865	1.105	5	0.331	1.276	5	0.055	1.194	5	0.196	1.403	3	0.128	1.31	3	0.24	1.037	5	0.918	0.892	4	0.693	1.015	5	0.981	0.826	4	0.385	0.993	5	0.967	0.93	5	0.609	1.074	5	0.58	0.959
XP_002293782	10	17	-	0.891	17	0.047	0.986	17	0.918	1	17	0.999	1.125	17	0.07	1.543	17	0.001	1.637	16	0.001	1.462	16	0.001	1.608	16	0.001	1.33	17	0.001	1.469	17	0.001	1.356	14	0.001	1.424	16	0.001	0.899	17	0.081	0.989	17	0.944	0.971	16	0.611	1
XP_002286479	5	9	-	0.955	8	0.89	1.002	6	0.993	0.973	9	0.96	0.908	9	0.05	0.933	6	0.56	1.033	9	0.862	0.988	7	0.941	1.043	9	0.809	1.015	9	0.96	1.104	9	0.218	1.053	8	0.744	1.068	7	0.713	1.142	8	0.219	1.147	9	0.038	1.023	8	0.852	1.033
XP_002287748	2	3	-	1.022	3	0.967	1.11	3	0.561	0.99	3	0.995	0.852	3	0.287	1.27	3	0.272	1.212	3	0.44	1.379	3	0.153	1.333	3	0.207	1.252	3	0.373	1.206	3	0.554	1.228	3	0.432	1.187	3	0.635	1.288	3	0.563	1.236	3	0.719	1.08	3	0.866	1.045
XP_002291980	15	32	-	0.915	32	0.006	0.981	32	0.864	0.998	30	0.995	0.995	32	0.969	2.004	30	0.001	2.091	29	0.001	1.797	32	0.001	2.134	29	0.001	1.252	31	0.001	1.319	30	0.001	1.228	32	0.001	1.354	29	0.001	1.251	32	0.001	1.402	30	0.001	1.207	29	0.001	1.353
XP_002291871	2	3	-	1.052	3	0.892	1.117	3	0.526	1.052	3	0.929	1.09	3	0.669	0.804	3	0.314	0.748	3	0.207	0.882	3	0.674	0.828	3	0.453	0.817	3	0.44	0.764	3	0.312	0.851	3	0.598	0.799	3	0.444	0.83	3	0.37	0.774	3	0.265	0.891	3	0.586	0.835
XP_002287575	5	14	-	1.171	11	0.004	1.053	12	0.419	0.883	13	0.687	1.122	13	0.206	0.832	14	0.011	0.766	13	0.033	0.837	13	0.028	0.775	13	0.031	0.577	13	0.001	0.553	13	0.001	0.471	14	0.001	0.49	13	0.001	1.106	12	0.052	1.022	12	0.913	1.271	11	0.001	1.112
XP_002293139	3	5	-	1.047	4	0.879	0.926	5	0.842	1.069	4	0.761	0.94	4	0.743	1.295	3	0.237	1.22	4	0.26	1.198	5	0.29	1.283	5	0.073	1.112	5	0.558	1.076	4	0.838	1.147	5	0.383	1.092	4	0.816	0.937	5	0.784	0.99	5	0.964	1.01	4	0.97	1.014
XP_002288379	2	2	-	0.939	2	0.903	1.117	2	0.742	1.251	2	0.448	0.927	2	0.831	1.278	2	0.596	1.333	2	0.539	1.404	2	0.416	1.477	2	0.33	1.141	2	0.859	1.195	2	0.805	1.414	2	0.457	1.487	2	0.421	1.439	2	0.315	1.502	2	0.255	1.314	2	0.413	1.379
XP_002292060	4	9	-	0.905	9	0.204	1.096	8	0.171	0.99	9	0.982	1.048	9	0.813	1.367	9	0.001	1.476	9	0.001	1.404	9	0.005	1.533	9	0.003	2.177	9	0.001	2.367	9	0.001	2.134	9	0.001	2.328	9	0.001	1.049	9	0.534	1.137	9	0.175	1.015	8	0.892	1.109
XP_002286981	8	17	-	1.01	16	0.913	1.033	14	0.472	0.977	17	0.942	0.921	16	0.138	1.001	17	0.996	0.96	17	0.706	1.061	17	0.651	1.025	17	0.861	0.95	17	0.741	0.955	16	0.755	0.919	17	0.351	0.955	15	0.649	1.11	17	0.041	1.091	16	0.056	1.033	17	0.596	0.994
XP_002289301	4	8	-	0.932	8	0.756	0.888	8	0.027	1.041	8	0.934	0.925	7	0.262	1.312	8	0.001	1.375	8	0.002	1.184	7	0.067	1.203	6	0.098	1.331	8	0.027	1.359	7	0.005	1.373	8	0.002	1.455	8	0.001	1.103	7	0.21	1.156	7	0.083	1.021	8	0.901	1.07
XP_002297246	13	30	-	1.021	29	0.884	1.049	29	0.098	1.031	26	0.798	0.881	28	0.001	0.855	29	0.001	0.816	28	0.001	0.899	29	0.003	0.85	29	0.001	0.792	29	0.001	0.756	28	0.001	0.854	29	0.001	0.819	28	0.001	1.14	29	0.001	1.132	30	0.012	0.982	28	0.737	0.979
XP_002290981	2	5	-	1.053	4	0.839	1.005	5	0.989	0.921	5	0.503	0.919	5	0.456	0.967	5	0.86	0.968	4	0.915	0.939	3	0.864	0.933	5	0.687	1.177	4	0.409	1.123	5	0.547	1.059	5	0.829	1.029	5	0.941	0.957	5	0.837	0.923	5	0.635	0.87	5	0.4	0.842
XP_002288954	5	7	-	1.178	7	0.004	1.106	7	0.361	1.038	7	0.896	1.048	5	0.729	1.084	7	0.518	0.846	6	0.137	1.172	7	0.131	0.984	7	0.924	0.888	7	0.755	0.742	7	0.122	0.785	6	0.133	0.672	6	0.011	0.839	7	0.049	0.675	5	0.005	0.853	6	0.071	0.708
XP_002290301	8	24	-	1.134	20	0.004	1.059	22	0.025	1.033	22	0.787	1.005	23	0.969	0.686	22	0.001	0.604	24	0.001	0.702	23	0.001	0.627	24	0.001	0.575	24	0.001	0.538	24	0.001	0.589	23	0.001	0.573	24	0.001	0.597	23	0.001	0.587	24	0.001	0.599	24	0.001	0.561
XP_002289321	3	5	-	0.95	5	0.807	1.157	4	0.206	0.99	5	0.993	0.962	5	0.811	1.029	5	0.885	1.07	5	0.726	1.103	5	0.561	1.147	5	0.458	0.967	4	0.93	0.959	5	0.892	0.909	5	0.625	0.945	5	0.866	1.02	4	0.935	0.968	5	0.861	0.911	3	0.688	0.918
XP_002286877	12	20	-	1.015	17	0.942	1.062	20	0.582	1.014	15	0.929	1.107	20	0.322	0.815	20	0.002	0.816	20	0.002	0.889	19	0.143	0.859	20	0.032	0.852	19	0.044	0.892	20	0.207	0.912	19	0.033	0.89	16	0.015	0.706	20	0.006	0.709	20	0.005	0.819	18	0.001	0.778
XP_002290541	11	19	-	0.997	19	0.99	0.943	19	0.437	1.066	19	0.375	1.1	17	0.078	1.215	17	0.001	1.211	17	0.001	1.197	19	0.001	1.187	19	0.002	1.175	18	0.054	1.171	18	0.023	1.212	17	0.001	1.249	18	0.001	0.853	19	0.027	0.814	16	0.001	0.935	19	0.285	0.924
XP_002286413	3	16	-	0.906	15	0.566	1.04	16	0.507	1.147	16	0.017	1.036	16	0.735	1.128	16	0.197	1.278	16	0.014	1.199	15	0.007	1.317	16	0.008	0.756	16	0.001	0.862	16	0.056	0.908	14	0.022	0.983	16	0.939	0.652	16	0.001	0.725	15	0.001	0.666	14	0.001	0.755
YP_874625	2	2	-	1.209	2	0.486	0.965	2	0.941	0.833	2	0.583	1	2	0.999	0.54	2	0.101	0.449	2	0.047	0.536	2	0.099	0.438	2	0.034	0.485	2	0.066	0.395	2	0.035	0.398	2	0.032	0.325	2	0.024	1.526	2	0.237	1.241	2	0.617	1.513	2	0.177	1.23
XP_002293912	15	60	-	0.993	56	0.959	1.166	51	0.003	1.002	54	0.995	1.19	56	0.001	1.1	56	0.001	1.101	57	0.001	1.256	53	0.001	1.237	58	0.001	1.233	59	0.001	1.262	60	0.001	1.285	57	0.001	1.236	56	0.001	0.907	59	0.009	0.934	59	0.046	1.074	55	0.02	1.088
XP_002285935	3	6	-	1.061	6	0.747	1.01	6	0.962	0.947	5	0.763	0.972	6	0.895	1.129	5	0.337	1.025	5	0.919	1.199	6	0.169	1.034	5	0.865	1.138	5	0.423	1.017	6	0.962	1.111	5	0.56	0.989	6	0.98	1.34	5	0.02	1.17	6	0.125	1.212	6	0.034	1.125
XP_002286541	3	5	-	0.919	5	0.537	1.057	5	0.711	1.032	5	0.933	0.894	5	0.303	1.189	5	0.163	1.274	3	0.302	1.262	5	0.091	1.256	4	0.202	1.28	5	0.083	1.372	5	0.034	1.309	5	0.048	1.408	5	0.032	1.244	5	0.103	1.322	5	0.031	1.106	5	0.372	1.174
XP_002288953	8	23	-	1.025	22	0.514	1.002	21	0.989	1.012	23	0.96	0.75	23	0.001	1.183	22	0.001	1.145	23	0.022	1.148	23	0.001	1.098	23	0.007	0.822	23	0.001	0.783	23	0.001	0.825	23	0.002	0.788	23	0.001	1.057	20	0.021	1.041	20	0.109	0.828	23	0.001	0.79
XP_002287186	23	93	-	1.022	84	0.839	0.901	87	0.003	0.954	88	0.014	0.911	88	0.001	0.931	89	0.001	0.906	87	0.001	0.815	87	0.001	0.785	93	0.001	0.722	93	0.001	0.737	92	0.001	0.698	93	0.001	0.708	93	0.001	0.555	93	0.001	0.559	93	0.001	0.516	93	0.001	0.521
XP_002293942	4	15	-	0.997	15	0.994	1.01	14	0.931	0.962	14	0.645	0.903	14	0.003	1.231	15	0.001	1.207	15	0.001	1.2	15	0.001	1.186	13	0.002	1.179	15	0.001	1.164	15	0.001	1.158	15	0.004	1.111	14	0.023	1.351	14	0.001	1.366	15	0.001	1.219	15	0.001	1.206
XP_002289110	4	5	-	1.094	5	0.643	1.199	4	0.09	1.075	5	0.899	0.961	5	0.792	1.345	5	0.027	1.2	5	0.184	1.431	5	0.142	1.293	5	0.154	1.377	4	0.079	1.11	5	0.663	1.314	5	0.37	1.186	5	0.392	1.221	5	0.247	1.095	5	0.486	1.1	4	0.534	1.017
XP_002287052	7	23	-	0.89	22	0.022	0.921	22	0.074	1.003	19	0.995	0.859	22	0.002	1.173	23	0.004	1.292	22	0.001	1.041	23	0.721	1.202	20	0.001	1.101	23	0.145	1.248	23	0.001	1.062	23	0.561	1.158	22	0.035	0.81	23	0.016	0.913	23	0.247	0.693	21	0.001	0.787
XP_002292100	7	14	-	1.06	14	0.312	1.073	13	0.317	0.997	13	0.995	0.989	12	0.89	1.168	14	0.002	1.078	14	0.071	1.171	11	0.007	1.148	13	0.007	0.893	14	0.021	0.829	14	0.003	0.896	14	0.047	0.835	14	0.004	0.696	14	0.001	0.68	13	0.001	0.754	13	0.001	0.68
XP_002289474	4	18	-	1.038	17	0.511	1.017	17	0.872	0.938	18	0.526	0.729	15	0.001	0.939	18	0.197	0.874	17	0.003	0.915	18	0.042	0.888	18	0.011	0.877	18	0.03	0.847	18	0.026	0.815	18	0.002	0.79	18	0.002	1.998	16	0.001	1.93	14	0.001	1.36	18	0.001	1.35
XP_002292996	5	6	-	1.02	4	0.967	1.134	6	0.246	1.032	6	0.926	1.011	6	0.958	1.263	4	0.145	1.217	6	0.081	1.407	6	0.024	1.368	6	0.01	1.257	6	0.052	1.217	6	0.101	1.284	6	0.027	1.248	6	0.082	1.249	6	0.027	1.205	6	0.059	1.243	6	0.024	1.255
XP_002290091	4	15	-	0.966	13	0.488	0.937	15	0.531	0.93	13	0.014	0.807	14	0.001	1.227	13	0.005	1.202	14	0.014	1.045	10	0.582	1.067	14	0.13	1.453	14	0.001	1.532	15	0.001	1.392	13	0.001	1.413	15	0.002	1.685	14	0.001	1.798	15	0.001	1.374	14	0.001	1.479
XP_002286472	6	43	-	1.091	42	0.004	0.99	43	0.893	1.018	43	0.925	0.818	41	0.001	0.663	42	0.001	0.601	43	0.001	0.655	43	0.001	0.59	43	0.001	0.681	43	0.001	0.611	43	0.001	0.667	41	0.001	0.618	43	0.001	1.271	39	0.001	1.142	38	0.001	1.027	35	0.288	0.895
XP_002296209	3	5	-	0.934	5	0.923	1.562	5	0.312	1.253	4	0.017	1.028	5	0.891	0.827	5	0.122	0.864	5	0.435	1.262	5	0.657	1.336	5	0.402	0.877	5	0.416	0.924	5	0.762	1.092	3	0.841	1.319	4	0.159	0.818	5	0.133	0.858	5	0.203	0.825	5	0.112	0.916
XP_002294117	2	4	-	0.978	4	0.957	0.987	4	0.963	1.094	4	0.793	1.009	4	0.97	1.148	4	0.403	1.199	3	0.477	1.114	4	0.627	1.126	4	0.556	0.891	3	0.762	0.853	4	0.49	0.919	4	0.781	0.928	4	0.856	1.721	4	0.012	1.726	4	0.004	1.703	4	0.049	1.719
XP_002289706	5	36	-	1.067	33	0.029	0.912	35	0.006	1.013	34	0.979	1.092	33	0.001	0.82	36	0.001	0.762	34	0.001	0.754	36	0.001	0.705	36	0.001	0.427	35	0.001	0.424	36	0.001	0.433	35	0.001	0.427	36	0.001	1.218	36	0.001	1.124	36	0.005	1.354	36	0.001	1.261
XP_002295578	6	105	-	1.006	94	0.978	1.044	96	0.197	1.15	103	0.009	0.925	101	0.001	0.579	104	0.001	0.607	105	0.001	0.634	102	0.001	0.638	104	0.001	0.589	104	0.001	0.627	102	0.001	0.658	104	0.001	0.688	104	0.001	1.208	99	0.001	1.206	95	0.001	1.105	100	0.001	1.103
XP_002290205	4	5	-	0.984	5	0.967	1.092	5	0.419	0.986	5	0.978	0.93	3	0.738	0.934	4	0.748	0.941	4	0.811	1.092	5	0.613	1.097	5	0.56	1.024	5	0.943	1.025	5	0.947	1.001	5	0.999	0.942	4	0.894	1.419	4	0.029	1.431	4	0.031	1.171	3	0.412	1.3
XP_002291643	6	12	-	0.983	12	0.965	0.967	12	0.888	1.033	12	0.957	1.11	12	0.414	1.555	12	0.001	1.55	12	0.003	1.481	12	0.001	1.488	12	0.003	1.449	12	0.002	1.451	12	0.005	1.483	12	0.002	1.49	12	0.005	1.248	12	0.016	1.331	11	0.002	1.347	12	0.044	1.35
XP_002288641	4	6	-	0.959	6	0.904	1.018	6	0.946	0.98	4	0.973	0.864	6	0.598	1.194	6	0.276	1.217	6	0.081	1.193	6	0.117	1.229	6	0.07	0.83	6	0.167	0.851	6	0.201	0.816	6	0.325	0.841	6	0.179	0.808	5	0.069	0.877	6	0.179	0.736	6	0.226	0.755
XP_002296302	2	2	-	0.968	2	0.96	1.221	2	0.43	0.991	2	0.996	0.837	2	0.503	0.725	2	0.655	0.732	2	0.634	0.868	2	0.801	0.886	2	0.818	0.712	2	0.579	0.724	2	0.602	0.699	2	0.606	0.713	2	0.639	1.166	2	0.734	1.181	2	0.72	0.957	2	0.934	0.977
XP_002287812	6	11	-	1.086	11	0.036	1.089	9	0.084	1.018	10	0.934	1.263	10	0.001	1.004	10	0.979	0.95	9	0.556	1.048	11	0.608	0.993	10	0.947	1.016	11	0.904	0.921	11	0.202	1.046	11	0.573	0.951	11	0.584	0.682	11	0.001	0.616	11	0.001	0.846	10	0.012	0.774
XP_002293435	4	7	-	0.938	7	0.83	0.887	6	0.124	0.956	7	0.934	0.916	7	0.248	1.775	7	0.003	1.846	7	0.004	1.6	7	0.003	1.686	7	0.005	1.223	6	0.082	1.344	7	0.04	1.213	7	0.041	1.277	7	0.066	1.521	7	0.024	1.589	7	0.005	1.371	7	0.014	1.445
XP_002287474	16	31	-	0.986	31	0.961	1.159	28	0.003	1.071	31	0.104	0.885	31	0.001	1.13	28	0.001	1.136	31	0.009	1.279	30	0.001	1.253	31	0.001	1.211	31	0.001	1.231	30	0.001	1.262	30	0.001	1.287	31	0.001	1.385	31	0.001	1.376	31	0.001	1.204	31	0.001	1.204
XP_002286591	20	34	-	1.011	31	0.948	0.986	30	0.728	1.029	34	0.742	0.966	31	0.075	1.359	33	0.001	1.318	31	0.001	1.27	33	0.001	1.259	33	0.001	1.171	33	0.001	1.164	34	0.001	1.173	34	0.001	1.151	32	0.001	1.21	32	0.001	1.177	34	0.001	1.171	32	0.001	1.143
XP_002296424	7	16	-	1.008	13	0.952	1.068	16	0.112	1.013	15	0.964	1.108	15	0.031	0.907	16	0.013	0.926	16	0.249	0.955	16	0.457	0.982	16	0.866	1.084	15	0.039	1.093	15	0.033	1.073	16	0.045	1.103	16	0.012	0.831	16	0.004	0.847	16	0.019	0.911	15	0.055	0.971
XP_002288036	5	6	-	1.061	4	0.785	1.086	6	0.346	0.79	6	0.651	0.916	4	0.532	0.674	6	0.01	0.626	6	0.006	0.721	6	0.027	0.675	6	0.023	0.742	6	0.423	0.692	6	0.325	0.58	6	0.021	0.543	6	0.013	1.171	6	0.093	1.088	4	0.635	1.042	6	0.766	0.975
XP_002293100	2	2	-	0.976	2	0.974	1.069	2	0.875	0.956	2	0.969	1.065	2	0.868	1.239	2	0.661	1.244	2	0.672	1.306	2	0.564	1.321	2	0.536	0.933	2	0.929	0.94	2	0.947	0.884	2	0.866	0.894	2	0.897	0.981	2	0.974	0.986	2	0.982	1.037	2	0.948	1.045
XP_002295755	2	3	-	0.93	3	0.774	0.929	3	0.753	0.985	3	0.999	1.326	3	0.04	1.114	3	0.688	1.168	3	0.566	1.011	3	0.977	1.075	3	0.816	0.919	3	0.85	0.973	3	0.966	0.896	3	0.785	0.952	3	0.935	0.453	3	0.003	0.477	3	0.003	0.59	3	0.005	0.627
YP_874514	2	4	-	1.074	4	0.844	0.975	3	0.941	1.057	4	0.973	1.168	4	0.161	0.899	4	0.561	0.819	4	0.266	0.828	4	0.299	0.763	4	0.266	0.498	4	0.011	0.456	4	0.021	0.521	4	0.06	0.479	4	0.093	1.245	4	0.144	1.138	4	0.421	1.43	4	0.018	1.316
XP_002288632	3	3	-	0.958	3	0.918	1.059	3	0.836	1.002	3	0.999	1.041	3	0.877	1.26	3	0.294	1.285	3	0.281	1.307	3	0.24	1.349	3	0.187	0.943	3	0.911	0.969	3	0.962	0.936	3	0.891	0.965	3	0.954	0.847	3	0.433	0.867	3	0.533	0.866	3	0.461	0.893
XP_002287187	15	41	-	0.947	39	0.148	0.998	34	0.989	0.978	39	0.676	0.971	39	0.419	1.363	39	0.001	1.39	39	0.001	1.27	40	0.001	1.314	38	0.001	1.258	40	0.001	1.316	41	0.001	1.259	39	0.001	1.247	37	0.001	1.074	38	0.038	1.106	37	0.002	1.056	39	0.111	1.085
XP_002288355	8	31	-	0.949	29	0.302	0.891	30	0.003	0.96	31	0.662	0.917	30	0.038	1.257	31	0.001	1.23	28	0.001	1.109	30	0.007	1.155	29	0.001	1.177	31	0.001	1.212	31	0.001	1.119	31	0.014	1.222	26	0.001	1.155	29	0.001	1.178	30	0.001	1.026	25	0.624	1.058
XP_002297410	2	3	-	0.923	3	0.821	1.054	3	0.859	0.928	3	0.825	1.273	3	0.078	1.253	3	0.3	1.329	3	0.218	1.297	3	0.252	1.389	3	0.145	0.869	3	0.804	0.926	3	0.873	0.798	3	0.405	0.854	3	0.684	1.533	3	0.081	1.629	3	0.193	1.915	3	0.055	2.049
XP_002288880	2	5	-	0.984	3	0.974	1.036	4	0.891	0.97	3	0.969	1.152	5	0.123	1.058	4	0.806	1.021	4	0.948	0.966	3	0.926	1.019	4	0.942	0.89	5	0.513	0.881	5	0.49	0.834	3	0.521	0.808	4	0.307	0.977	5	0.955	0.964	5	0.918	1.108	5	0.699	1.102
XP_002286403	2	8	-	0.907	8	0.118	1.049	8	0.741	0.997	7	0.996	1.235	7	0.011	1.116	7	0.183	1.165	8	0.086	1.118	8	0.168	1.217	8	0.019	1.029	8	0.915	1.116	8	0.558	1.074	8	0.473	1.169	8	0.143	0.797	7	0.011	0.816	8	0.016	0.993	8	0.966	1.074
XP_002291004	8	13	-	0.995	13	0.988	1.068	13	0.271	0.984	13	0.867	0.94	11	0.131	1.181	13	0.008	1.163	13	0.01	1.279	12	0.001	1.233	13	0.003	1.106	11	0.065	1.054	12	0.476	1.038	12	0.627	1	13	1	1.036	13	0.596	1.021	13	0.713	0.963	13	0.538	0.952
XP_002288248	3	4	-	0.908	4	0.71	1.001	3	0.998	0.984	4	0.977	1.077	4	0.63	0.433	4	0.001	0.53	3	0.01	0.447	4	0.005	0.487	4	0.011	0.494	4	0.001	0.604	3	0.047	0.482	4	0.002	0.524	4	0.003	0.415	4	0.002	0.448	4	0.005	0.44	4	0.002	0.478
XP_002294317	18	70	-	1.004	63	0.983	0.944	65	0.022	0.999	68	0.999	0.951	67	0.121	1.357	64	0.001	1.333	64	0.001	1.25	65	0.001	1.234	67	0.001	1.196	65	0.001	1.198	64	0.001	1.192	65	0.001	1.152	63	0.001	1.325	68	0.001	1.325	68	0.001	1.228	66	0.001	1.238
XP_002291849	17	103	-	0.919	96	0.004	0.871	96	0.003	1.164	102	0.014	1.378	95	0.001	0.994	98	0.885	1.086	101	0.01	0.874	97	0.002	0.922	101	0.005	3.761	103	0.001	4.161	103	0.001	4.393	103	0.001	4.77	102	0.001	0.637	94	0.001	0.675	95	0.001	0.847	99	0.001	0.918
XP_002294541	13	37	-	0.94	36	0.004	0.891	36	0.003	0.992	37	0.975	1.121	36	0.001	1.433	36	0.001	1.454	35	0.001	1.315	34	0.001	1.277	34	0.001	1.126	37	0.001	1.17	37	0.001	1.107	37	0.012	1.137	36	0.004	0.946	34	0.097	0.953	36	0.246	1.043	35	0.4	1.085
XP_002288009	5	6	-	0.93	6	0.431	1.051	6	0.677	0.901	6	0.481	0.895	6	0.168	1.158	5	0.238	1.201	5	0.18	1.258	6	0.046	1.241	5	0.122	1.24	6	0.062	1.312	6	0.029	1.107	6	0.447	1.201	5	0.267	1.104	4	0.563	1.149	6	0.271	0.961	6	0.752	1.019
XP_002288135	2	3	-	0.933	3	0.798	1.074	3	0.766	0.917	3	0.746	1.349	3	0.333	1.221	3	0.362	1.28	3	0.452	1.286	3	0.271	1.363	3	0.171	1.028	3	0.957	1.085	3	0.866	0.934	3	0.887	0.989	3	0.988	0.746	3	0.257	0.783	3	0.236	1.008	3	0.982	1.067
XP_002288849	7	11	-	0.973	10	0.77	1	10	0.999	1.064	10	0.665	0.886	11	0.1	1.16	10	0.007	1.17	11	0.008	1.139	10	0.035	1.118	11	0.127	0.992	10	0.956	0.96	10	0.726	1.024	11	0.906	1.075	11	0.408	1.502	11	0.001	1.564	11	0.001	1.373	10	0.001	1.366
XP_002295590	2	2	-	0.966	2	0.957	1.058	2	0.898	0.973	2	0.98	0.859	2	0.6	1.09	2	0.89	1.104	2	0.873	1.133	2	0.826	1.159	2	0.773	1.002	2	0.998	1.021	2	0.982	0.965	2	0.97	0.987	2	0.991	1.294	2	0.518	1.314	2	0.499	1.096	2	0.846	1.12
XP_002286348	11	18	-	1.02	18	0.878	1.134	17	0.003	0.999	17	0.999	1.014	18	0.818	0.659	18	0.001	0.616	15	0.001	0.691	17	0.001	0.694	16	0.001	0.709	18	0.001	0.684	18	0.001	0.718	18	0.001	0.667	17	0.001	0.874	17	0.011	0.863	18	0.006	0.896	18	0.071	0.866
XP_002287627	2	5	-	0.859	5	0.05	0.909	5	0.355	0.837	4	0.109	0.936	5	0.678	1.372	4	0.054	1.729	5	0.001	1.272	4	0.166	1.562	5	0.005	2.653	5	0.001	3.04	5	0.001	2.312	5	0.004	2.658	5	0.001	1.145	5	0.25	1.302	3	0.2	1.052	5	0.785	1.206
XP_002290495	7	33	-	0.975	32	0.589	0.976	32	0.712	0.974	32	0.525	0.972	33	0.426	0.952	33	0.164	0.958	32	0.377	0.917	32	0.096	0.947	30	0.266	0.856	33	0.001	0.88	33	0.004	0.831	33	0.001	0.857	33	0.004	0.877	32	0.011	0.881	33	0.025	0.824	31	0.001	0.848
XP_002297159	2	3	-	1.051	3	0.892	1.178	3	0.265	1.05	3	0.946	0.881	3	0.456	0.834	3	0.417	0.78	3	0.286	0.97	3	0.936	0.912	3	0.754	0.832	3	0.507	0.778	3	0.355	0.865	3	0.66	0.812	3	0.496	1.086	3	0.757	1.012	3	0.974	0.952	3	0.861	0.891
XP_002286127	8	17	-	0.997	16	0.99	0.966	17	0.649	1.021	17	0.96	1.058	16	0.322	1.366	16	0.001	1.383	15	0.001	1.338	15	0.001	1.265	17	0.002	1.105	17	0.203	1.126	17	0.02	1.106	15	0.069	1.111	16	0.015	0.87	17	0.112	0.883	17	0.067	0.965	16	0.646	0.972
XP_002295099	3	9	-	0.924	9	0.738	1.012	9	0.981	0.957	8	0.601	0.967	9	0.89	1.448	9	0.017	1.769	7	0.001	1.644	7	0.001	1.555	9	0.025	2.072	9	0.004	2.206	9	0.001	1.993	9	0.003	2.129	9	0.001	1.368	9	0.009	1.456	9	0.005	1.317	9	0.086	1.396
XP_002292586	3	5	-	1.03	5	0.918	1.166	5	0.085	0.946	3	0.914	1.08	5	0.516	0.892	5	0.372	0.793	4	0.183	1.041	3	0.917	0.981	5	0.926	0.911	5	0.634	0.87	5	0.426	0.854	5	0.285	0.819	5	0.211	0.693	5	0.117	0.661	5	0.108	0.742	5	0.26	0.709
XP_002290995	3	9	-	0.989	9	0.974	0.976	6	0.897	1.015	9	0.973	0.853	9	0.038	1.207	9	0.031	1.198	9	0.012	1.214	9	0.015	1.212	9	0.012	1.163	9	0.038	1.157	9	0.053	1.169	9	0.024	1.167	9	0.042	1.376	9	0.004	1.35	5	0.021	1.159	9	0.017	1.153
XP_002297122	3	10	-	0.934	9	0.23	0.985	10	0.956	1.248	10	0.133	0.841	9	0.001	1.12	10	0.181	1.212	10	0.004	1.086	10	0.529	1.186	10	0.049	0.905	6	0.466	0.976	10	0.953	1.11	10	0.654	1.211	10	0.114	2.593	10	0.001	2.811	10	0.001	2.194	10	0.001	2.396
XP_002291671	4	7	-	0.804	6	0.006	0.921	6	0.526	1.287	7	0.227	1.252	7	0.295	2.161	7	0.002	2.792	7	0.002	1.766	7	0.039	2.301	7	0.005	0.88	6	0.296	1.202	7	0.138	1.182	7	0.071	1.539	7	0.001	0.611	7	0.031	0.787	7	0.261	0.753	7	0.203	0.969
XP_002286946	2	5	-	1.021	5	0.95	1.04	5	0.83	1.075	5	0.934	0.862	4	0.198	1.019	5	0.936	0.901	4	0.627	1.05	3	0.9	0.923	4	0.715	0.756	5	0.128	0.729	5	0.049	0.864	3	0.656	0.849	4	0.494	1.004	4	0.985	0.945	4	0.789	0.979	5	0.923	0.946
XP_002294376	14	42	-	0.995	41	0.977	1.028	41	0.59	1.048	42	0.313	1.134	42	0.001	0.703	42	0.001	0.704	42	0.001	0.707	42	0.001	0.725	41	0.001	0.729	42	0.001	0.731	42	0.001	0.757	42	0.001	0.751	41	0.001	0.669	42	0.001	0.669	42	0.001	0.749	42	0.001	0.751
XP_002295722	3	11	-	0.95	9	0.392	0.866	9	0.049	0.92	10	0.101	0.665	11	0.001	2.254	11	0.001	2.18	8	0.001	2.121	11	0.001	2.203	11	0.001	2.125	10	0.001	2.204	10	0.001	1.79	11	0.001	1.858	11	0.001	2.015	11	0.001	2.079	11	0.001	1.32	11	0.009	1.313
XP_002296440	9	31	-	1.004	29	0.985	1.032	29	0.437	1.045	30	0.405	1.164	31	0.001	1.69	31	0.001	1.655	30	0.001	1.678	30	0.001	1.695	31	0.001	0.935	30	0.088	0.923	29	0.011	0.986	30	0.897	0.959	29	0.25	0.926	29	0.06	0.956	26	0.297	1.048	30	0.456	1.035
XP_002296355	14	31	-	0.997	29	0.989	0.983	25	0.859	0.948	28	0.301	1.162	30	0.001	0.951	30	0.467	0.898	31	0.08	0.944	25	0.376	0.913	25	0.104	0.919	31	0.01	0.893	31	0.008	0.905	27	0.002	0.857	31	0.003	0.804	31	0.001	0.778	31	0.001	0.92	30	0.009	0.898
XP_002293380	13	28	-	1.005	26	0.984	0.943	28	0.336	0.918	28	0.095	1.097	27	0.035	1.188	26	0.001	1.141	27	0.001	1.079	27	0.004	1.049	28	0.154	1.072	27	0.233	1.097	27	0.043	0.998	28	0.99	0.998	27	0.986	0.833	28	0.001	0.814	28	0.001	0.947	25	0.047	0.912
XP_002288415	4	7	-	0.952	5	0.79	0.98	6	0.914	1.042	7	0.92	0.951	7	0.561	1.368	7	0.002	1.425	7	0.004	1.245	7	0.069	1.313	7	0.054	1.129	7	0.287	1.185	7	0.097	1.165	7	0.102	1.228	7	0.051	1.049	6	0.687	1.104	6	0.328	0.981	6	0.897	1.08
XP_002289012	28	122	-	1.018	120	0.73	1.137	117	0.003	1.041	118	0.452	1.023	117	0.668	0.904	122	0.001	0.88	118	0.001	1.016	118	0.686	0.988	121	0.742	0.557	119	0.001	0.548	119	0.001	0.586	119	0.001	0.586	120	0.001	0.567	121	0.001	0.557	121	0.001	0.572	121	0.001	0.571
XP_002286275	2	3	-	0.948	3	0.943	0.982	3	0.959	1.046	3	0.936	0.979	3	0.942	1.147	3	0.575	1.182	3	0.525	1.103	3	0.768	1.15	3	0.603	1.118	3	0.775	1.161	3	0.686	1.159	3	0.654	1.208	3	0.57	1.099	3	0.705	1.137	3	0.58	1.058	3	0.832	1.104
XP_002297578	3	6	-	1.004	6	0.994	0.967	6	0.939	1.048	6	0.746	1.034	5	0.838	1.091	6	0.532	1.065	6	0.823	1.04	6	0.816	1.013	4	0.961	1.01	6	0.97	0.989	6	0.978	1.014	5	0.97	1.031	6	0.918	0.828	6	0.05	0.809	6	0.083	0.894	5	0.312	0.85
XP_002296087	3	4	-	0.987	4	0.979	0.935	4	0.716	1.112	4	0.945	1.108	4	0.594	1.012	4	0.971	0.953	3	0.904	0.949	4	0.843	0.949	4	0.827	1.135	3	0.719	1.113	3	0.81	1.463	4	0.144	1.464	4	0.101	0.877	3	0.574	0.885	3	0.62	0.805	4	0.34	0.795
XP_002295619	6	37	-	0.831	37	0.205	0.778	37	0.003	1.129	37	0.188	0.841	36	0.006	0.445	37	0.001	0.564	36	0.001	0.381	37	0.001	0.452	37	0.001	0.599	37	0.001	0.707	35	0.001	0.663	37	0.001	0.788	37	0.001	1.365	35	0.001	1.729	37	0.001	1.223	37	0.009	1.418
XP_002287568	2	2	-	1.032	2	0.963	0.957	2	0.921	0.958	2	0.973	0.975	2	0.952	1.239	2	0.661	1.175	2	0.774	1.165	2	0.78	1.116	2	0.835	1.191	2	0.789	1.137	2	0.87	1.131	2	0.866	1.083	2	0.929	1.028	2	0.96	0.977	2	0.972	0.988	2	0.983	0.944
XP_002287959	4	14	-	0.985	14	0.938	1.065	13	0.043	0.994	13	0.986	1.233	14	0.023	0.803	14	0.001	0.826	13	0.006	0.827	14	0.003	0.83	14	0.02	0.85	14	0.009	0.85	14	0.017	0.873	13	0.003	0.854	14	0.004	0.66	14	0.001	0.658	14	0.003	0.798	14	0.003	0.797
XP_002296264	2	2	-	0.933	2	0.889	1.172	2	0.573	1.023	2	0.989	0.965	2	0.929	0.992	2	0.993	1.04	2	0.956	1.139	2	0.815	1.208	2	0.702	1.327	2	0.589	1.401	2	0.523	1.345	2	0.557	1.425	2	0.504	1.043	2	0.941	1.097	2	0.864	0.991	2	0.988	1.05
XP_002287672	5	8	-	1.009	8	0.974	1.178	8	0.188	1.026	8	0.931	0.997	8	0.989	0.829	8	0.086	0.803	8	0.106	0.956	8	0.689	0.896	7	0.259	1.564	7	0.001	1.541	7	0.001	1.52	8	0.001	1.487	8	0.001	0.714	8	0.017	0.694	8	0.024	0.671	7	0.001	0.686
XP_002287970	2	11	-	0.998	11	0.994	0.987	11	0.923	0.97	11	0.846	0.853	10	0.001	1.384	10	0.001	1.405	10	0.002	1.289	11	0.003	1.361	10	0.001	0.953	10	0.618	0.99	9	0.969	0.962	11	0.827	1.023	10	0.93	1.366	11	0.001	1.302	10	0.001	1.121	11	0.03	1.12
XP_002286190	14	55	-	1.028	50	0.535	1.005	52	0.972	0.991	53	0.973	1.055	54	0.046	1.213	53	0.001	1.166	49	0.001	1.205	52	0.001	1.168	54	0.001	1.036	54	0.318	1.017	53	0.792	0.982	53	0.72	0.96	47	0.26	0.918	53	0.002	0.874	52	0.001	0.956	54	0.113	0.941
XP_002294989	3	7	-	0.976	7	0.905	1.181	6	0.021	1.072	7	0.414	0.948	7	0.524	0.851	7	0.131	0.856	7	0.335	0.963	5	0.859	0.968	7	0.885	0.886	7	0.287	0.894	7	0.522	0.941	7	0.678	0.952	7	0.845	1.272	7	0.005	1.279	7	0.006	1.185	7	0.022	1.197
XP_002293827	10	47	-	1.041	47	0.081	0.987	45	0.811	0.987	43	0.926	0.89	45	0.001	1.09	44	0.001	1.007	46	0.861	1.037	47	0.43	0.964	45	0.225	1.175	47	0.001	1.123	46	0.001	1.141	44	0.001	1.079	42	0.001	1.372	46	0.001	1.29	42	0.001	1.206	45	0.001	1.142
XP_002287003	10	29	-	0.957	26	0.017	0.985	29	0.87	1.053	28	0.344	0.881	28	0.001	1.477	27	0.001	1.508	28	0.001	1.431	27	0.001	1.473	28	0.001	1.067	28	0.231	1.071	28	0.214	1.136	26	0.001	1.126	27	0.002	1.399	28	0.001	1.422	27	0.001	1.207	28	0.001	1.215
XP_002296119	2	15	-	0.97	14	0.831	1.062	15	0.649	1.092	15	0.191	0.866	15	0.009	1.076	14	0.357	1.108	15	0.27	1.179	15	0.002	1.17	15	0.007	0.771	12	0.001	0.752	12	0.001	0.86	13	0.036	0.818	12	0.007	0.987	15	0.931	0.97	15	0.798	0.814	14	0.009	0.827
XP_002291592	4	6	-	1.024	5	0.938	1.082	5	0.491	0.964	5	0.91	1.045	6	0.7	0.957	6	0.83	0.894	6	0.565	0.999	6	0.996	0.941	6	0.768	1.012	6	0.977	0.949	6	0.909	0.996	6	0.994	0.938	6	0.859	1.217	6	0.283	1.137	6	0.592	1.248	6	0.162	1.174
XP_002288341	19	87	-	1.017	79	0.793	1.013	83	0.843	0.96	83	0.166	1.105	85	0.001	0.852	86	0.001	0.85	83	0.001	0.872	84	0.001	0.856	87	0.001	0.952	85	0.031	0.933	83	0.001	0.925	84	0.001	0.884	83	0.001	0.666	86	0.001	0.673	87	0.001	0.741	81	0.001	0.741
XP_002288280	9	25	-	1.019	22	0.784	0.859	25	0.004	0.942	25	0.437	0.946	25	0.179	1.282	25	0.001	1.207	24	0.001	1.1	24	0.005	1.084	24	0.044	1.422	23	0.001	1.376	23	0.001	1.328	25	0.001	1.272	24	0.001	1.04	24	0.487	1.002	24	0.981	0.955	24	0.339	0.91
XP_002291392	4	7	-	1.022	6	0.938	1.097	5	0.376	1.118	7	0.36	0.992	6	0.969	0.937	7	0.498	0.951	7	0.693	0.967	6	0.844	1.024	7	0.885	0.819	7	0.19	0.831	7	0.143	0.964	6	0.884	0.924	7	0.589	0.982	5	0.926	0.961	7	0.707	1.019	5	0.921	0.961
XP_002297605	2	2	XP_002286962.1	0.833	2	0.511	1.125	2	0.719	1.121	2	0.833	1.008	2	0.986	1.015	2	0.987	1.191	2	0.75	1.119	2	0.843	1.328	2	0.524	0.922	2	0.919	1.09	2	0.922	1.023	2	0.979	1.214	2	0.792	1.141	2	0.778	1.344	2	0.454	1.133	2	0.779	1.345
XP_002296719	2	3	-	1.101	3	0.604	1.043	3	0.893	0.957	3	0.942	0.841	3	0.232	1.462	3	0.084	1.297	3	0.262	1.495	3	0.07	1.342	3	0.197	1.613	3	0.222	1.442	3	0.224	1.53	3	0.251	1.372	3	0.263	1.694	3	0.017	1.509	3	0.054	1.403	3	0.075	1.258
XP_002291399	2	2	-	0.865	2	0.627	1.174	2	0.568	1.106	2	0.871	1.091	2	0.799	0.688	2	0.34	0.779	2	0.609	0.794	2	0.631	0.907	2	0.856	0.597	2	0.194	0.68	2	0.424	0.655	2	0.313	0.748	2	0.623	0.681	2	0.282	0.773	2	0.532	0.732	2	0.33	0.835
XP_002286016	4	4	-	0.992	4	0.989	0.967	4	0.899	0.978	4	0.973	0.92	4	0.585	1.006	4	0.989	0.994	4	0.984	0.959	4	0.879	0.912	3	0.756	0.986	4	0.969	0.978	4	0.964	0.955	4	0.906	0.951	4	0.912	0.877	4	0.583	0.793	3	0.266	0.876	3	0.51	0.789
XP_002288012	2	4	-	1.081	3	0.738	0.946	4	0.788	1.147	4	0.283	0.855	4	0.179	1.14	4	0.665	1.113	4	0.617	1.065	4	0.844	1.047	4	0.85	1.101	4	0.728	1.079	4	0.832	1.251	4	0.213	1.23	4	0.325	1.07	4	0.832	1.043	4	0.857	0.901	4	0.738	0.883
XP_002286616	2	2	-	1.109	2	0.779	1.035	2	0.941	1.189	2	0.609	1.015	2	0.975	0.948	2	0.938	0.844	2	0.758	0.976	2	0.969	0.869	2	0.785	0.728	2	0.524	0.646	2	0.339	0.858	2	0.822	0.764	2	0.665	0.97	2	0.956	0.858	2	0.752	0.972	2	0.961	0.86
XP_002288529	6	10	-	0.929	9	0.13	1.002	10	0.99	1.003	10	0.995	0.964	8	0.675	1.281	10	0.001	1.319	10	0.002	1.265	10	0.001	1.313	10	0.002	1.105	9	0.174	1.195	10	0.01	1.093	9	0.227	1.191	10	0.013	0.971	10	0.781	0.999	10	0.997	0.923	10	0.2	0.953
XP_002297147	3	4	-	1.027	4	0.945	1.013	4	0.963	1.116	3	0.606	0.963	3	0.89	1.825	3	0.012	1.658	4	0.006	1.734	4	0.006	1.667	4	0.011	0.805	4	0.233	0.771	4	0.258	0.843	4	0.514	0.811	4	0.594	0.842	4	0.25	0.805	4	0.163	0.772	4	0.062	0.738
XP_002291998	3	4	-	0.999	4	0.995	1.239	4	0.03	1.062	4	0.816	0.953	4	0.784	0.972	4	0.931	0.95	4	0.875	1.178	4	0.392	1.165	4	0.533	0.948	4	0.916	0.934	4	0.899	0.998	4	0.998	0.825	3	0.555	1.211	4	0.19	1.188	4	0.255	1.135	4	0.373	1.123
XP_002290176	12	47	-	0.983	45	0.952	0.975	45	0.72	0.971	43	0.624	0.928	46	0.003	0.965	47	0.311	0.98	44	0.729	0.932	45	0.055	0.933	47	0.137	0.907	47	0.001	0.911	45	0.015	0.89	47	0.001	0.851	43	0.001	1.193	43	0.001	1.271	42	0.001	1.117	44	0.017	1.208
XP_002287223	4	8	-	0.953	8	0.544	1.125	7	0.085	1.069	7	0.4	0.894	8	0.061	0.919	7	0.329	1.035	7	0.808	1.039	8	0.751	1.076	8	0.41	0.891	8	0.224	0.92	8	0.428	0.901	8	0.212	0.934	8	0.605	0.904	6	0.301	0.922	7	0.35	0.794	7	0.003	0.869
XP_002287261	8	14	-	1	14	0.996	1.023	14	0.9	0.963	13	0.319	0.972	13	0.5	1.054	13	0.386	1.036	13	0.686	1.076	13	0.5	1.069	13	0.487	1.215	12	0.003	1.207	12	0.011	1.186	12	0.004	1.183	12	0.036	1.178	14	0.003	1.156	14	0.019	1.142	14	0.006	1.128
XP_002290119	2	2	-	1.09	2	0.841	1.053	2	0.904	0.97	2	0.979	0.966	2	0.935	1.259	2	0.627	1.129	2	0.841	1.301	2	0.569	1.179	2	0.745	1.017	2	0.982	0.917	2	0.922	0.977	2	0.979	0.885	2	0.885	1.157	2	0.755	1.04	2	0.948	1.101	2	0.836	0.996
XP_002297003	9	25	-	0.996	24	0.988	1.026	25	0.756	0.98	22	0.785	0.991	24	0.91	1.552	25	0.001	1.549	25	0.001	1.527	24	0.001	1.579	25	0.001	1.443	25	0.001	1.385	24	0.002	1.378	18	0.001	1.409	19	0.001	1.168	24	0.001	1.171	24	0.003	1.12	24	0.002	1.126
XP_002289429	4	10	-	0.789	10	0.484	1	10	0.999	1.124	10	0.461	0.998	9	0.992	0.484	9	0.001	0.658	10	0.051	0.521	10	0.001	0.653	10	0.033	0.464	9	0.001	0.642	10	0.069	0.572	8	0.001	0.717	10	0.315	0.651	10	0.001	0.808	10	0.088	0.701	9	0.004	0.825
XP_002288842	3	8	-	0.987	8	0.957	0.931	8	0.568	1.029	8	0.882	0.828	8	0.003	0.94	8	0.44	0.93	8	0.425	0.859	8	0.069	0.86	8	0.126	0.694	8	0.002	0.692	8	0.003	0.708	8	0.014	0.708	8	0.023	1.472	8	0.004	1.462	8	0.002	1.198	8	0.047	1.198
XP_002291625	2	2	-	0.925	2	0.868	1.009	2	0.989	0.941	2	0.948	1.021	2	0.963	1.861	2	0.099	1.96	2	0.081	1.835	2	0.107	1.96	2	0.079	1.472	2	0.38	1.565	2	0.326	1.372	2	0.517	1.465	2	0.45	1.203	2	0.666	1.275	2	0.559	1.215	2	0.606	1.297
XP_002296702	2	3	-	1.065	3	0.841	1.022	3	0.949	0.949	3	0.925	0.832	3	0.207	1.164	3	0.519	1.071	3	0.852	1.17	3	0.57	1.086	3	0.785	1.3	3	0.278	1.202	3	0.564	1.222	3	0.447	1.134	3	0.788	1.339	3	0.146	1.234	3	0.322	1.091	3	0.718	1.011
XP_002294417	3	4	-	1.043	4	0.893	1.031	4	0.908	0.992	3	0.995	1.083	4	0.727	1.512	4	0.016	1.417	4	0.051	1.529	4	0.02	1.449	4	0.041	1.054	4	0.901	0.995	4	0.991	1.102	4	0.73	1.044	4	0.924	1.183	4	0.259	1.113	4	0.531	1.312	3	0.132	1.194
XP_002288513	17	42	-	0.996	40	0.981	0.93	41	0.003	0.985	41	0.926	1.198	40	0.001	0.988	40	0.803	0.956	38	0.057	0.917	39	0.001	0.895	40	0.001	1.037	37	0.491	1.086	41	0.074	1.075	40	0.068	1.043	39	0.405	0.606	40	0.001	0.614	42	0.001	0.743	40	0.001	0.753
XP_002288141	3	4	-	1.069	4	0.718	1.168	4	0.173	1.108	4	0.609	0.876	3	0.422	0.754	4	0.154	0.691	4	0.044	0.867	4	0.47	0.801	4	0.214	0.799	3	0.377	0.735	3	0.229	0.749	4	0.465	0.692	4	0.301	1.096	3	0.718	1.059	4	0.786	0.971	4	0.891	0.895
XP_002297063	4	7	-	1.057	6	0.625	0.951	7	0.702	1.04	7	0.752	1	7	0.999	1.152	7	0.079	1.05	7	0.718	1.092	7	0.458	0.994	7	0.965	1.03	7	0.891	0.934	7	0.657	1.061	7	0.695	0.966	7	0.888	1.251	7	0.114	1.128	7	0.557	1.227	7	0.223	1.106
XP_002289991	8	14	-	0.978	11	0.918	1.007	14	0.963	1.019	11	0.896	1.063	14	0.627	1.292	13	0.001	1.227	14	0.012	1.243	14	0.001	1.266	13	0.001	1.016	13	0.891	0.99	13	0.969	1.052	14	0.483	1.037	14	0.821	0.857	12	0.007	0.919	11	0.172	0.977	14	0.886	0.927
XP_002286020	2	4	-	1.094	4	0.675	1.164	4	0.182	1.061	4	0.94	1.159	4	0.218	1.118	3	0.676	1.108	3	0.749	1.292	3	0.261	1.238	4	0.233	1.08	4	0.809	0.972	4	0.953	0.99	3	0.985	0.954	3	0.938	0.867	4	0.357	0.828	3	0.381	0.998	4	0.989	0.923
XP_002287516	20	103	-	0.991	97	0.932	1	101	0.997	0.993	98	0.969	0.858	101	0.001	0.734	100	0.001	0.754	103	0.001	0.738	103	0.001	0.756	103	0.001	0.585	103	0.001	0.597	103	0.001	0.583	103	0.001	0.597	103	0.001	1.207	103	0.001	1.235	102	0.001	1.032	102	0.266	1.048
XP_002294721	13	25	-	1.001	24	0.994	0.998	23	0.989	0.962	25	0.679	1.004	22	0.969	1.2	25	0.001	1.186	25	0.001	1.18	25	0.001	1.179	25	0.001	0.982	25	0.864	0.963	24	0.481	0.936	25	0.258	0.919	24	0.03	0.868	23	0.001	0.865	23	0.001	0.931	24	0.28	0.928
XP_002290132	2	2	-	0.975	2	0.97	1.188	2	0.523	1.028	2	0.98	1.02	2	0.964	1.199	2	0.723	1.203	2	0.73	1.397	2	0.423	1.417	2	0.405	0.983	2	0.982	0.993	2	0.993	1.002	2	0.999	1.015	2	0.989	1.149	2	0.767	1.156	2	0.766	1.148	2	0.752	1.162
XP_002289589	3	4	-	0.857	3	0.235	1.08	4	0.633	1.064	4	0.91	0.965	4	0.949	0.987	3	0.978	1.18	3	0.531	1.091	4	0.714	1.115	4	0.631	1.007	4	0.985	1.025	4	0.973	1.015	3	0.98	1.232	3	0.495	1.367	4	0.568	1.023	3	0.948	1.3	4	0.379	1.323
XP_002295277	4	21	-	0.903	20	0.047	0.91	21	0.025	0.972	20	0.79	0.882	20	0.002	1.645	21	0.001	1.886	21	0.001	1.474	21	0.001	1.706	21	0.001	1.326	21	0.007	1.529	21	0.001	1.295	21	0.008	1.498	21	0.001	1.918	20	0.001	2.076	21	0.001	1.684	19	0.001	1.789
XP_002294281	2	2	-	0.991	2	0.99	1.137	2	0.688	0.965	2	0.973	0.89	2	0.709	0.84	2	0.738	0.829	2	0.726	0.937	2	0.915	0.934	2	0.904	1.129	2	0.876	1.121	2	0.883	1.079	2	0.929	1.075	2	0.936	1.048	2	0.933	1.038	2	0.95	0.92	2	0.864	0.917
XP_002293649	11	20	-	1.025	18	0.844	1.002	19	0.992	0.955	18	0.386	1.05	15	0.1	1.097	19	0.094	1.123	20	0.067	1.178	17	0.001	1.13	19	0.002	0.984	19	0.92	0.962	18	0.557	0.914	19	0.173	0.918	19	0.104	0.846	17	0.017	0.866	13	0.001	0.925	20	0.283	0.921
XP_002287810	2	2	-	1.028	2	0.967	1.052	2	0.908	0.784	2	0.379	1.108	2	0.767	1.022	2	0.981	0.979	2	0.977	1.066	2	0.916	1.024	2	0.964	1.085	2	0.919	1.039	2	0.97	0.842	2	0.792	0.809	2	0.767	0.843	2	0.698	0.806	2	0.618	0.929	2	0.883	0.887
XP_002295437	14	152	-	0.973	129	0.803	1.026	131	0.526	1.14	139	0.009	0.819	144	0.001	1.014	135	0.76	1.07	133	0.014	1.088	132	0.01	1.118	130	0.001	1.152	133	0.001	1.201	133	0.001	1.287	139	0.001	1.329	136	0.001	7.497	145	0.001	7.416	143	0.001	6.631	145	0.001	6.595
XP_002292119	4	4	-	0.942	3	0.856	1.275	4	0.575	1.185	4	0.196	1.037	3	0.894	1.061	4	0.791	1.018	4	0.955	1.331	4	0.552	1.286	4	0.42	1.191	4	0.398	1.221	3	0.505	1.398	4	0.198	1.351	4	0.117	1.169	4	0.516	1.119	4	0.503	1.12	4	0.439	1.079
XP_002286404	4	4	-	0.977	3	0.966	0.863	4	0.705	0.964	4	0.934	0.891	4	0.45	1.07	3	0.828	1.278	4	0.291	0.965	4	0.941	1.345	3	0.192	0.957	4	0.943	1.266	3	0.398	0.914	4	0.904	1.261	3	0.42	1.123	3	0.63	1.065	4	0.918	0.827	4	0.351	0.936
YP_316600	2	2	-	1.091	2	0.839	0.879	2	0.682	0.874	2	0.755	1.184	2	0.525	1.442	2	0.357	1.287	2	0.603	1.237	2	0.668	1.121	2	0.827	0.985	2	0.982	0.888	2	0.879	0.852	2	0.81	0.771	2	0.684	1.61	2	0.163	1.448	2	0.31	1.866	2	0.043	1.693
XP_002290314	2	2	-	1.029	2	0.967	0.973	2	0.952	1.027	2	0.982	0.772	2	0.275	1.655	2	0.18	1.569	2	0.261	1.577	2	0.239	1.514	2	0.294	1.014	2	0.984	0.97	2	0.978	1.032	2	0.973	0.99	2	0.994	1.084	2	0.884	1.032	2	0.955	0.831	2	0.628	0.797
XP_002295652	5	13	-	1.011	13	0.936	1.026	13	0.702	1.027	13	0.872	1.035	11	0.538	1.399	13	0.001	1.355	13	0.001	1.412	13	0.001	1.38	13	0.001	1.245	13	0.001	1.212	13	0.006	1.23	12	0.001	1.195	12	0.003	0.897	13	0.262	0.87	13	0.057	0.89	12	0.016	0.869
XP_002293997	24	92	-	0.938	85	0.004	0.952	88	0.147	1.002	89	0.995	1.032	88	0.272	1.435	92	0.001	1.556	91	0.001	1.324	91	0.001	1.446	90	0.001	1.514	92	0.001	1.662	92	0.001	1.528	92	0.001	1.651	90	0.001	0.964	90	0.175	1.054	90	0.062	0.987	88	0.751	1.105
XP_002292200	4	9	-	0.966	8	0.743	1.083	7	0.267	0.966	8	0.875	1.069	9	0.207	0.765	9	0.001	0.785	8	0.013	0.803	8	0.009	0.846	9	0.031	0.827	9	0.035	0.913	7	0.466	0.856	8	0.05	0.839	8	0.048	0.679	9	0.001	0.676	7	0.001	0.716	9	0.002	0.789
XP_002287464	2	3	-	0.96	3	0.925	1.106	3	0.582	1.074	3	0.848	0.847	3	0.499	1.296	3	0.792	1.326	3	0.767	1.417	3	0.613	1.457	3	0.557	1.466	3	0.45	1.502	3	0.444	1.559	3	0.225	1.603	3	0.214	1.457	3	0.751	1.483	3	0.729	1.226	3	0.849	1.255
YP_874507	23	746	-	1.057	718	0.004	1.032	717	0.017	0.986	712	0.865	0.879	715	0.001	0.597	744	0.001	0.56	740	0.001	0.626	743	0.001	0.574	746	0.001	0.704	729	0.001	0.657	732	0.001	0.697	741	0.001	0.645	743	0.001	1.671	716	0.001	1.528	716	0.001	1.45	705	0.001	1.326
XP_002286230	12	74	-	1.036	68	0.019	0.964	71	0.355	0.976	68	0.591	1.06	71	0.146	0.592	74	0.001	0.59	73	0.001	0.57	73	0.001	0.569	74	0.001	0.598	74	0.001	0.606	74	0.001	0.591	74	0.001	0.586	73	0.001	0.451	74	0.001	0.455	74	0.001	0.479	74	0.001	0.484
XP_002294275	18	96	-	0.996	87	0.984	1.019	93	0.791	1.047	92	0.043	0.798	93	0.001	0.408	95	0.001	0.428	95	0.001	0.413	96	0.001	0.434	96	0.001	0.44	96	0.001	0.461	96	0.001	0.456	96	0.001	0.479	96	0.001	1.285	84	0.001	1.369	91	0.001	1.042	89	0.141	1.108
XP_002292358	11	51	-	0.87	51	0.024	0.999	46	0.994	1.107	50	0.014	0.887	49	0.001	1.034	49	0.276	1.166	51	0.003	1.014	47	0.852	1.063	50	0.146	1.003	51	0.982	1.15	44	0.002	1.11	51	0.016	1.217	47	0.001	1.145	48	0.001	1.333	50	0.001	1.029	51	0.717	1.167
XP_002290738	17	40	-	1.105	37	0.004	1.009	37	0.925	1.024	37	0.815	0.918	39	0.002	0.421	39	0.001	0.396	37	0.001	0.435	36	0.001	0.399	37	0.001	0.441	40	0.001	0.413	40	0.001	0.465	39	0.001	0.441	37	0.001	0.41	39	0.001	0.401	38	0.001	0.387	38	0.001	0.38
XP_002296710	3	3	-	0.926	3	0.74	1.084	3	0.713	1.038	3	0.957	1.071	3	0.772	1.171	3	0.748	1.24	3	0.628	1.25	3	0.492	1.334	3	0.353	1.188	3	0.78	1.263	3	0.632	1.222	3	0.72	1.304	3	0.572	0.904	3	0.684	0.958	3	0.886	0.955	3	0.872	1.016
XP_002293255	2	2	-	1.013	2	0.987	1.148	2	0.648	0.875	2	0.762	0.95	2	0.891	0.829	2	0.711	0.803	2	0.672	0.939	2	0.917	0.916	2	0.873	1.163	2	0.826	1.13	2	0.878	1.008	2	0.994	0.983	2	0.987	1.078	2	0.893	1.044	2	0.943	1.008	2	0.988	0.982
XP_002296506	2	4	-	0.857	4	0.146	0.962	4	0.949	1.089	4	0.609	0.885	4	0.538	0.818	4	0.276	0.932	4	0.828	0.772	4	0.135	0.89	4	0.563	0.977	4	0.954	1.122	4	0.686	1.054	4	0.889	1.214	4	0.377	0.87	3	0.53	1.097	4	0.6	0.838	4	0.195	0.965
XP_002295589	4	6	-	0.937	6	0.793	0.939	6	0.528	1.077	5	0.566	0.96	5	0.784	1.394	6	0.006	1.537	5	0.005	1.288	6	0.029	1.358	6	0.011	0.967	6	0.897	1.016	6	0.964	1.063	6	0.761	1.12	6	0.448	1.024	5	0.897	1.023	6	0.891	0.998	6	0.992	0.954
XP_002290406	3	3	-	0.938	3	0.832	0.978	3	0.948	0.925	3	0.811	0.995	3	0.99	1.672	3	0.025	1.743	3	0.02	1.606	3	0.04	1.692	3	0.029	1.866	3	0.016	1.958	3	0.013	1.709	3	0.022	1.801	3	0.028	0.98	3	0.951	1.026	3	0.941	0.961	3	0.892	1.01
XP_002297261	5	12	-	0.983	11	0.914	0.967	12	0.79	0.937	12	0.448	0.907	12	0.099	0.781	12	0.044	0.761	12	0.066	0.743	12	0.047	0.731	12	0.071	0.855	12	0.188	0.838	12	0.252	0.793	12	0.047	0.78	12	0.101	1.325	12	0.001	1.243	11	0.001	1.182	12	0.015	1.107
XP_002286434	10	30	-	1.042	29	0.295	1.063	25	0.707	1.053	27	0.549	0.995	29	0.964	0.83	29	0.001	0.79	29	0.001	0.902	25	0.077	0.862	25	0.008	0.746	30	0.001	0.711	30	0.001	0.737	30	0.001	0.705	30	0.001	0.973	30	0.671	0.925	30	0.114	0.946	30	0.256	0.904
XP_002288857	8	14	-	1.007	14	0.977	1.292	12	0.003	0.968	13	0.743	0.872	12	0.009	0.945	14	0.337	0.918	14	0.278	1.188	13	0.005	1.157	13	0.067	0.691	14	0.001	0.676	14	0.001	0.651	14	0.001	0.639	14	0.001	0.789	13	0.007	0.741	14	0.005	0.647	11	0.001	0.607
XP_002295250	9	24	-	0.954	23	0.296	1.17	23	0.003	0.998	24	0.999	1.164	24	0.003	0.715	24	0.001	0.744	24	0.001	0.802	24	0.001	0.822	23	0.001	0.658	24	0.001	0.69	24	0.001	0.651	24	0.001	0.685	24	0.001	0.563	24	0.001	0.589	24	0.001	0.645	24	0.001	0.68
XP_002290493	6	17	-	1.001	16	0.994	1.057	16	0.054	0.984	16	0.955	1.238	16	0.001	0.999	16	0.995	1.006	16	0.943	1.025	16	0.711	1.035	16	0.431	0.954	17	0.569	0.957	17	0.656	0.948	17	0.402	0.933	16	0.262	0.692	15	0.001	0.718	16	0.001	0.852	16	0.002	0.854
XP_002291985	3	4	-	1.061	3	0.861	1.119	4	0.384	1.005	4	0.996	0.929	4	0.653	0.789	4	0.139	0.786	4	0.17	0.874	4	0.506	0.874	4	0.488	0.923	3	0.86	1.005	4	0.991	1.005	4	0.994	1.004	4	0.995	1.025	4	0.947	0.943	3	0.84	0.84	3	0.352	0.935
XP_002287896	12	23	-	0.956	21	0.036	1.013	23	0.924	0.992	23	0.98	0.977	23	0.816	1.058	21	0.234	1.09	21	0.02	1.087	20	0.005	1.109	21	0.005	1.369	23	0.001	1.411	21	0.001	1.384	22	0.001	1.37	20	0.001	1.287	23	0.001	1.365	22	0.001	1.266	20	0.001	1.281
XP_002297369	4	8	-	1.04	7	0.753	1.124	8	0.042	1.008	8	0.983	1.012	8	0.951	0.949	7	0.615	0.92	7	0.502	1.103	8	0.243	1.097	8	0.546	0.993	8	0.976	0.983	8	0.956	0.992	8	0.978	0.986	8	0.968	0.782	8	0.114	0.838	7	0.046	0.779	8	0.004	0.773
XP_002291756	6	8	-	1.072	8	0.753	0.984	8	0.908	1.042	7	0.943	0.886	8	0.088	1.156	8	0.044	1.052	8	0.758	1.114	8	0.188	1.027	8	0.882	0.832	7	0.2	0.762	7	0.02	0.88	8	0.126	0.856	7	0.152	1.338	8	0.002	1.224	8	0.043	1.167	8	0.022	1.117
XP_002293602	19	30	-	1.01	28	0.952	1.028	30	0.621	0.983	28	0.931	1.031	30	0.63	1.437	30	0.001	1.39	29	0.001	1.451	30	0.001	1.414	29	0.001	1.217	30	0.001	1.188	29	0.001	1.184	30	0.001	1.16	29	0.001	1.004	29	0.964	0.975	28	0.646	1.033	29	0.38	1.032
XP_002291948	2	2	-	0.853	2	0.587	0.901	2	0.763	1.063	2	0.948	0.888	2	0.709	2.341	2	0.043	2.677	2	0.021	2.064	2	0.058	2.391	2	0.028	1.184	2	0.799	1.366	2	0.57	1.246	2	0.71	1.443	2	0.481	1.065	2	0.915	1.224	2	0.642	0.931	2	0.885	1.075
XP_002292924	20	43	-	0.993	41	0.965	0.957	42	0.16	0.977	42	0.698	1.213	43	0.001	1.265	43	0.001	1.246	43	0.001	1.238	36	0.001	1.219	41	0.001	0.986	43	0.855	0.977	43	0.732	0.957	42	0.327	0.942	41	0.103	0.751	42	0.001	0.742	42	0.001	0.912	43	0.006	0.879
XP_002286699	4	6	-	0.963	6	0.894	1.115	5	0.259	0.953	6	0.934	1.144	5	0.156	0.648	6	0.223	0.662	6	0.32	0.675	6	0.277	0.693	6	0.358	1.027	6	0.967	1.049	6	0.963	0.969	6	0.963	0.994	6	0.997	1.04	6	0.936	1.059	6	0.918	1.131	6	0.739	1.158
YP_874614	26	94	-	1.039	92	0.004	1.082	91	0.003	1.012	88	0.938	0.957	93	0.011	0.795	91	0.001	0.733	93	0.001	0.825	94	0.001	0.789	94	0.001	0.754	90	0.001	0.712	91	0.001	0.78	90	0.001	0.737	89	0.001	1.222	93	0.001	1.161	93	0.001	1.163	90	0.001	1.109
XP_002289323	10	17	-	1.032	17	0.78	1.02	16	0.843	1.026	17	0.942	1.035	16	0.695	1.306	17	0.001	1.239	17	0.001	1.335	17	0.001	1.304	16	0.001	1.231	15	0.001	1.195	14	0.001	1.322	17	0.001	1.266	17	0.001	0.913	17	0.112	0.867	17	0.008	0.96	17	0.431	0.917
XP_002291084	13	35	-	1.048	34	0.075	1.118	30	0.003	0.995	33	0.982	1.074	33	0.083	0.747	35	0.001	0.691	35	0.001	0.844	32	0.003	0.757	30	0.001	0.868	34	0.003	0.811	34	0.001	0.884	34	0.001	0.838	33	0.001	0.68	35	0.001	0.631	35	0.001	0.716	35	0.001	0.656
XP_002295583	2	2	-	1.083	2	0.864	0.955	2	0.918	1.072	2	0.934	1.095	2	0.788	1.153	2	0.794	1.042	2	0.954	1.084	2	0.896	0.989	2	0.982	1.079	2	0.921	0.98	2	0.984	1.146	2	0.85	1.045	2	0.964	1.017	2	0.976	0.92	2	0.879	1.098	2	0.841	1
XP_002293711	5	11	-	1.03	11	0.827	0.936	11	0.575	1.015	11	0.973	0.921	9	0.088	1.275	11	0.001	1.209	11	0.008	1.171	11	0.013	1.131	9	0.07	1.12	10	0.07	1.106	11	0.17	1.165	11	0.019	1.07	10	0.439	0.909	11	0.219	0.865	11	0.03	0.896	10	0.029	0.827
XP_002292487	2	3	-	1.032	3	0.943	0.856	3	0.291	0.935	3	0.865	0.963	3	0.883	1.657	3	0.027	1.568	3	0.05	1.391	3	0.139	1.332	3	0.207	1.464	3	0.105	1.396	3	0.186	1.356	3	0.183	1.298	3	0.339	1.361	3	0.128	1.294	3	0.208	1.29	3	0.157	1.234
XP_002286206	22	91	-	0.97	88	0.684	0.996	89	0.963	0.991	88	0.947	1.2	88	0.001	1.615	91	0.001	1.643	89	0.001	1.593	90	0.001	1.596	88	0.001	2.361	91	0.001	2.408	90	0.001	2.346	91	0.001	2.392	90	0.001	0.83	87	0.001	0.896	85	0.002	0.992	90	0.855	1.012
XP_002291769	3	4	-	0.991	4	0.987	0.927	4	0.642	1.031	4	0.96	0.888	4	0.446	1.228	3	0.349	1.197	3	0.484	1.133	3	0.676	1.115	3	0.707	0.987	3	0.98	0.966	3	0.956	0.959	3	0.939	0.942	3	0.918	0.801	4	0.567	0.794	4	0.505	0.851	3	0.402	0.835
XP_002289806	3	7	-	0.832	7	0.03	0.894	7	0.362	1.012	7	0.98	1.097	7	0.634	2.225	7	0.001	2.61	7	0.001	1.949	7	0.001	2.316	5	0.001	1.482	7	0.012	1.753	7	0.001	1.486	7	0.003	1.764	7	0.001	0.635	7	0.024	0.749	7	0.105	0.687	7	0.038	0.814
XP_002292299	2	2	-	1.027	2	0.968	1.124	2	0.721	1.105	2	0.872	0.919	2	0.812	1.124	2	0.837	1.076	2	0.914	1.25	2	0.646	1.202	2	0.71	1.131	2	0.874	1.083	2	0.925	1.238	2	0.722	1.19	2	0.82	1.068	2	0.91	1.021	2	0.974	0.97	2	0.959	0.926
XP_002287042	8	42	-	1.044	41	0.033	0.924	42	0.003	1.016	41	0.906	0.923	40	0.001	0.816	37	0.001	0.764	38	0.001	0.734	42	0.001	0.69	41	0.001	0.655	42	0.001	0.633	41	0.001	0.659	41	0.001	0.625	41	0.001	0.811	39	0.001	0.748	41	0.001	0.743	40	0.001	0.708
XP_002292709	6	8	-	0.929	8	0.212	0.941	8	0.356	0.994	8	0.995	0.907	7	0.163	1.1	6	0.364	1.158	8	0.079	1.063	7	0.62	1.083	8	0.351	1.022	7	0.92	1.027	8	0.887	1.009	7	0.972	1.055	7	0.79	1.254	8	0.124	1.322	8	0.022	1.221	8	0.202	1.296
XP_002286586	10	45	-	1.034	42	0.492	1.121	44	0.003	1.061	41	0.09	1.222	43	0.001	0.699	45	0.001	0.694	45	0.001	0.786	43	0.001	0.781	45	0.001	0.849	41	0.001	0.825	43	0.001	0.903	45	0.014	0.855	42	0.001	0.727	45	0.001	0.716	45	0.001	0.907	42	0.001	0.882
XP_002295863	2	2	-	0.896	2	0.75	1.022	2	0.962	1.059	2	0.957	0.849	2	0.57	1.092	2	0.887	1.194	2	0.746	1.098	2	0.875	1.212	2	0.695	1.012	2	0.986	1.112	2	0.893	1.061	2	0.945	1.171	2	0.846	1.134	2	0.792	1.242	2	0.612	0.951	2	0.923	1.046
XP_002291898	2	2	-	0.827	2	0.486	0.808	2	0.391	1.139	2	0.776	1.284	2	0.322	1.419	2	0.383	1.684	2	0.177	1.135	2	0.823	1.356	2	0.485	1.478	2	0.374	1.759	2	0.183	1.667	2	0.197	1.99	2	0.1	0.949	2	0.929	1.126	2	0.814	1.205	2	0.625	1.432
XP_002291491	13	22	-	1.051	22	0.248	1.022	21	0.805	0.952	21	0.279	1.016	21	0.847	0.748	22	0.001	0.696	22	0.001	0.763	22	0.001	0.717	22	0.001	0.933	21	0.14	0.894	22	0.043	0.888	21	0.009	0.856	22	0.006	0.791	22	0.001	0.739	22	0.001	0.808	22	0.001	0.759
XP_002290405	2	3	-	0.832	3	0.865	1.044	3	0.89	0.952	3	0.934	0.961	3	0.879	1.15	3	0.872	1.352	3	0.187	1.181	3	0.828	1.402	3	0.135	1.009	3	0.995	1.192	3	0.588	0.951	3	0.964	1.129	3	0.798	1.071	3	0.932	1.263	3	0.261	1.017	3	0.987	1.204
XP_002290311	15	76	-	0.861	70	0.004	0.915	68	0.003	1.022	71	0.742	1.024	75	0.618	1.154	71	0.001	1.335	69	0.001	1.021	67	0.799	1.139	68	0.001	1.342	74	0.001	1.513	72	0.001	1.395	75	0.001	1.587	72	0.001	0.973	70	0.44	1.179	75	0.001	1.006	74	0.91	1.168
XP_002292093	3	3	-	1.096	3	0.628	1.041	3	0.899	0.997	3	0.999	1.09	3	0.674	1.011	3	0.981	0.904	3	0.756	1.036	3	0.924	0.934	3	0.826	1.198	3	0.522	1.075	3	0.88	1.183	3	0.574	1.065	3	0.914	1.181	3	0.437	1.056	3	0.852	1.271	3	0.182	1.144
XP_002289352	13	39	-	1.008	36	0.936	1.074	39	0.158	0.981	39	0.934	0.92	39	0.003	0.623	39	0.001	0.611	39	0.001	0.661	39	0.001	0.652	39	0.001	0.599	37	0.001	0.59	39	0.001	0.583	39	0.001	0.575	39	0.001	1.026	36	0.215	1.028	39	0.318	0.941	37	0.003	0.94
XP_002289487	3	8	-	1.055	6	0.649	0.936	8	0.772	0.893	8	0.108	0.958	8	0.639	0.78	8	0.008	0.698	7	0.003	0.716	8	0.009	0.675	8	0.006	0.659	7	0.001	0.642	8	0.001	0.604	8	0.001	0.57	8	0.001	0.809	7	0.019	0.717	8	0.015	0.721	8	0.002	0.68
XP_002286095	17	85	-	1.015	72	0.938	0.954	80	0.357	1.083	85	0.02	1.243	83	0.001	0.919	83	0.001	0.895	73	0.003	0.854	80	0.001	0.898	80	0.001	0.542	85	0.001	0.604	85	0.001	0.589	84	0.001	0.661	84	0.001	0.779	84	0.001	0.875	85	0.001	0.981	81	0.698	1.077
XP_002288936	2	2	-	0.953	2	0.938	1.22	2	0.437	1.009	2	0.996	0.994	2	0.991	0.966	2	0.963	0.997	2	0.996	1.165	2	0.78	1.207	2	0.702	1.207	2	0.769	1.246	2	0.742	1.206	2	0.768	1.249	2	0.749	0.892	2	0.82	0.917	2	0.874	0.877	2	0.768	0.903
XP_002293520	3	4	-	1.099	3	0.619	0.98	3	0.953	1.054	4	0.868	0.954	3	0.843	1.521	4	0.015	1.391	4	0.061	1.555	3	0.049	1.455	3	0.095	1.262	3	0.348	1.176	3	0.638	1.156	4	0.673	1.232	3	0.493	1.055	4	0.795	0.97	4	0.902	0.956	4	0.821	0.886
XP_002286081	4	7	-	1.039	6	0.831	1.158	7	0.128	1.06	7	0.92	1.111	6	0.211	0.941	6	0.676	0.874	7	0.286	0.966	7	0.92	1.004	7	0.985	1.105	6	0.467	1.037	7	0.87	1.201	6	0.098	1.093	7	0.672	0.977	6	0.889	0.892	7	0.247	1.109	6	0.245	1.026
XP_002293834	7	113	-	1.059	112	0.004	0.867	113	0.003	0.881	113	0.009	0.91	98	0.001	1.915	109	0.001	1.767	110	0.001	1.623	110	0.001	1.515	109	0.001	1.364	111	0.001	1.289	113	0.001	1.211	108	0.001	1.131	111	0.001	0.986	105	0.563	0.901	106	0.001	0.933	100	0.01	0.905
XP_002293104	8	9	-	0.839	9	0.022	0.713	9	0.014	0.985	9	0.973	0.794	9	0.001	1.675	8	0.001	2.068	9	0.001	1.158	8	0.065	1.34	8	0.005	1.39	7	0.002	1.635	9	0.001	1.309	8	0.003	1.602	9	0.001	1.182	8	0.067	1.468	9	0.006	0.942	8	0.378	1.158
XP_002294410	9	30	-	0.908	28	0.004	0.895	30	0.011	0.961	29	0.451	0.942	29	0.009	0.889	30	0.003	0.985	27	0.774	0.804	29	0.001	0.883	30	0.004	0.751	28	0.001	0.831	29	0.001	0.71	29	0.001	0.803	29	0.001	0.895	30	0.011	1.004	30	0.963	0.846	30	0.001	0.956
XP_002289431	7	11	-	0.933	10	0.465	1.04	9	0.762	1.124	9	0.189	0.905	11	0.281	1.146	11	0.236	1.18	10	0.108	1.064	11	0.631	1.172	11	0.043	0.92	10	0.57	0.931	9	0.462	1.044	9	0.722	1.082	10	0.411	0.916	10	0.402	0.941	11	0.702	0.825	10	0.069	0.845
XP_002292268	4	8	-	1.057	8	0.429	1.1	8	0.178	0.973	8	0.948	1.105	8	0.075	0.971	8	0.835	0.898	8	0.186	1.046	8	0.681	0.979	8	0.857	1.061	8	0.737	0.988	8	0.963	1.023	8	0.911	0.958	6	0.884	0.976	8	0.831	0.906	8	0.195	1.059	8	0.596	0.99
XP_002289703	3	4	-	0.937	4	0.786	0.836	4	0.095	1.044	4	0.92	1.144	4	0.575	1.492	4	0.022	1.557	4	0.045	1.226	4	0.252	1.293	4	0.223	1.347	4	0.397	1.212	3	0.531	1.118	3	0.78	1.468	4	0.222	0.848	4	0.622	0.89	4	0.554	0.957	4	0.872	1.007
XP_002292728	18	41	-	0.98	39	0.719	0.991	40	0.924	0.95	39	0.04	0.994	40	0.942	0.851	36	0.001	0.835	37	0.001	0.796	40	0.001	0.813	40	0.001	1.009	41	0.933	1.025	41	0.766	0.933	41	0.051	0.952	41	0.309	0.839	40	0.001	0.849	40	0.001	0.837	40	0.001	0.851
XP_002294228	3	11	-	1.06	9	0.668	0.979	10	0.811	0.967	10	0.609	0.991	10	0.942	1.019	11	0.857	0.856	11	0.053	0.966	11	0.658	0.82	11	0.025	1.304	10	0.001	1.093	10	0.399	1.288	11	0.001	1.114	9	0.19	0.739	11	0.012	0.624	11	0.016	0.759	11	0.002	0.642
XP_002294807	18	30	-	0.982	30	0.937	1.063	30	0.056	1.029	30	0.675	0.952	28	0.052	1.304	29	0.001	1.298	29	0.001	1.324	27	0.001	1.341	30	0.001	1.174	27	0.001	1.138	29	0.002	1.177	30	0.001	1.184	30	0.001	1.067	25	0.019	1.045	28	0.228	0.998	27	0.966	0.98
XP_002295522	10	25	-	0.992	25	0.981	0.916	20	0.003	0.956	25	0.612	1.2	25	0.001	0.963	24	0.532	0.945	24	0.472	0.859	24	0.015	0.852	24	0.015	1.046	25	0.563	1.038	25	0.738	0.991	25	0.959	0.934	23	0.299	0.692	24	0.001	0.709	25	0.001	0.834	23	0.001	0.838
XP_002287945	4	7	-	0.97	7	0.957	0.84	7	0.011	0.972	7	0.959	1.175	7	0.275	1.129	6	0.224	1.161	7	0.216	0.978	5	0.921	0.969	7	0.811	1.318	7	0.008	1.338	7	0.011	1.269	7	0.016	1.292	7	0.097	0.757	6	0.014	0.751	6	0.037	0.943	6	0.576	1.05
XP_002291632	15	57	-	1.056	52	0.004	1.01	55	0.904	1.016	55	0.919	0.983	57	0.687	0.591	55	0.001	0.582	53	0.001	0.57	56	0.001	0.581	54	0.001	0.613	56	0.001	0.655	51	0.001	0.609	53	0.001	0.612	54	0.001	0.854	52	0.001	0.856	55	0.001	0.842	51	0.001	0.824
XP_002286912	18	47	-	1.067	40	0.004	1.021	45	0.705	1.02	43	0.862	1.027	43	0.598	0.543	47	0.001	0.534	46	0.001	0.568	46	0.001	0.538	47	0.001	0.513	46	0.001	0.497	46	0.001	0.535	46	0.001	0.503	47	0.001	0.563	47	0.001	0.54	47	0.001	0.597	45	0.001	0.562
XP_002286162	3	5	-	0.862	5	0.739	1.082	4	0.619	1.056	5	0.829	0.84	4	0.128	1.236	5	0.178	1.411	5	0.017	1.253	4	0.196	1.484	4	0.031	1.128	5	0.473	1.289	5	0.151	1.061	4	0.87	1.354	5	0.072	0.957	5	0.777	1.08	5	0.678	0.844	5	0.116	0.961
XP_002287841	8	19	-	1.029	17	0.785	0.936	19	0.281	1.048	17	0.339	0.926	17	0.072	1.048	19	0.278	1.012	18	0.85	0.94	18	0.275	0.946	18	0.119	1.037	17	0.66	1.003	18	0.987	1.151	18	0.036	1.069	18	0.461	1.31	18	0.001	1.326	18	0.001	1.232	19	0.001	1.238
XP_002289382	2	2	-	0.846	2	0.582	0.959	2	0.924	0.929	2	0.934	0.997	2	0.994	1.038	2	0.958	1.203	2	0.73	0.981	2	0.977	1.146	2	0.793	0.992	2	0.99	1.153	2	0.853	0.913	2	0.908	1.065	2	0.943	0.9	2	0.837	1.039	2	0.949	0.872	2	0.752	1.013
XP_002289070	2	8	-	0.949	7	0.719	0.99	8	0.962	1	8	0.999	1.136	8	0.238	1.319	8	0.042	1.281	8	0.058	1.292	8	0.04	1.261	8	0.041	1.506	8	0.007	1.464	8	0.01	1.492	8	0.004	1.455	8	0.007	0.812	8	0.201	0.843	7	0.043	0.915	8	0.49	0.886
XP_002291955	5	22	-	0.919	21	0.163	0.821	20	0.003	0.844	22	0.023	0.949	20	0.248	1.143	21	0.001	1.222	20	0.001	0.916	21	0.036	0.976	22	0.641	1.933	22	0.001	1.973	20	0.001	1.561	21	0.001	1.619	20	0.001	0.639	21	0.001	0.71	21	0.001	0.566	22	0.001	0.615
XP_002293817	2	2	-	0.935	2	0.892	1.008	2	0.989	0.842	2	0.609	1.079	2	0.832	0.884	2	0.825	0.926	2	0.909	0.877	2	0.815	0.927	2	0.89	1.243	2	0.715	1.309	2	0.645	1.037	2	0.969	1.096	2	0.916	0.551	2	0.088	0.579	2	0.118	0.588	2	0.077	0.62
XP_002296599	6	14	-	0.947	14	0.32	1.019	14	0.863	1.026	14	0.896	0.978	14	0.866	1.147	14	0.001	1.186	14	0.002	1.15	12	0.004	1.2	14	0.003	1.018	14	0.891	1.058	14	0.286	1.012	13	0.913	1.079	14	0.116	1.258	14	0.002	1.264	13	0.001	1.208	14	0.028	1.258
XP_002294886	4	17	-	1.026	16	0.786	1.049	16	0.456	1.004	17	0.995	0.788	14	0.001	0.652	17	0.001	0.615	16	0.001	0.693	17	0.001	0.681	17	0.001	0.691	15	0.001	0.675	15	0.001	0.676	15	0.001	0.687	14	0.001	1.021	15	0.64	1.008	16	0.925	0.83	16	0.001	0.795
XP_002288054	2	2	-	0.846	2	0.561	1.127	2	0.712	0.622	2	0.328	1.013	2	0.976	1.037	2	0.96	1.197	2	0.741	1.145	2	0.81	1.337	2	0.509	1.407	2	0.641	1.636	2	0.561	0.867	2	0.838	1.011	2	0.992	0.826	2	0.714	0.955	2	0.94	0.829	2	0.622	0.967
XP_002286148	2	2	-	0.96	2	0.943	1.005	2	0.991	1.112	2	0.86	0.964	2	0.929	1.114	2	0.855	1.135	2	0.833	1.099	2	0.872	1.132	2	0.811	1.007	2	0.993	1.033	2	0.977	1.109	2	0.892	1.142	2	0.875	1.027	2	0.96	1.05	2	0.935	0.975	2	0.966	1.003
XP_002292835	4	6	-	1.033	6	0.878	1.039	6	0.819	0.992	4	0.995	0.809	6	0.207	1.124	6	0.398	1.067	6	0.759	1.221	5	0.152	1.102	6	0.43	1.1	4	0.735	1.01	5	0.978	1.07	5	0.781	1.073	6	0.749	1.252	6	0.332	1.188	6	0.372	0.951	5	0.744	0.928
XP_002294504	8	18	-	1.011	18	0.957	1.111	18	0.003	0.922	18	0.172	1.024	18	0.596	0.676	18	0.001	0.654	18	0.001	0.738	18	0.001	0.721	18	0.001	0.838	17	0.008	0.794	18	0.002	0.745	18	0.001	0.725	16	0.001	0.917	18	0.129	0.89	18	0.022	0.924	18	0.157	0.903
XP_002297441	3	17	-	0.964	17	0.459	0.917	16	0.149	1.053	13	0.099	1.125	16	0.003	0.72	17	0.001	0.731	17	0.001	0.636	17	0.001	0.652	17	0.001	0.777	16	0.005	0.758	17	0.004	0.795	16	0.004	0.767	17	0.004	0.792	13	0.001	0.855	17	0.045	0.911	17	0.022	0.933
XP_002293973	15	32	-	1.058	29	0.006	1.05	29	0.014	1.028	32	0.846	1.125	30	0.001	0.874	31	0.005	0.867	30	0.014	0.889	30	0.01	0.846	31	0.001	0.827	32	0.003	0.808	32	0.003	0.862	29	0.001	0.829	25	0.001	0.834	30	0.001	0.784	32	0.001	0.91	31	0.001	0.859
XP_002295741	4	14	-	0.981	13	0.923	1.011	14	0.941	0.993	14	0.977	0.916	12	0.022	1.192	13	0.001	1.203	14	0.003	1.187	13	0.001	1.178	13	0.006	1.196	14	0.001	1.18	14	0.003	1.233	12	0.001	1.165	14	0.004	1.225	14	0.02	1.369	11	0.001	1.169	12	0.003	1.191
XP_002289909	2	3	-	0.945	3	0.88	1.11	3	0.565	0.943	3	0.896	0.994	3	0.987	1.135	3	0.615	1.185	3	0.515	1.252	3	0.339	1.309	3	0.242	1.143	3	0.696	1.191	3	0.592	1.067	3	0.894	1.116	3	0.825	0.952	3	0.871	0.986	3	0.969	0.935	3	0.796	0.969
XP_002290885	5	5	-	1.092	4	0.536	1.009	5	0.975	1.007	5	0.995	0.826	3	0.186	1.466	5	0.009	1.347	5	0.034	1.455	5	0.009	1.349	5	0.038	1.299	4	0.14	1.249	5	0.136	1.349	5	0.03	1.282	4	0.219	1.56	5	0.002	1.421	3	0.098	1.271	5	0.026	1.176
XP_002297104	3	4	-	1.024	4	0.954	1.008	3	0.986	1.01	4	0.993	1.024	4	0.911	0.892	3	0.665	0.937	4	0.796	0.926	4	0.751	0.893	4	0.58	1.161	4	0.472	1.115	4	0.715	1.161	4	0.472	1.12	4	0.725	1.065	4	0.745	1.019	4	0.942	1.073	4	0.733	0.978
XP_002293926	2	2	-	0.853	2	0.585	1.095	2	0.804	0.96	2	0.973	0.977	2	0.957	0.775	2	0.575	0.887	2	0.844	0.831	2	0.718	0.963	2	0.948	0.825	2	0.761	0.952	2	0.961	0.784	2	0.666	0.908	2	0.912	0.91	2	0.857	1.047	2	0.94	0.875	2	0.761	1.014
XP_002296279	14	45	-	0.897	42	0.034	0.852	42	0.003	1.071	45	0.099	0.929	45	0.044	1.241	43	0.001	1.397	43	0.001	1.013	45	0.92	1.162	44	0.001	1.173	45	0.001	1.357	45	0.001	1.244	45	0.001	1.35	42	0.001	1.319	45	0.001	1.496	44	0.001	1.204	45	0.001	1.397
XP_002295096	2	4	-	1.06	4	0.792	0.99	4	0.976	1.022	4	0.973	0.982	3	0.952	1.488	4	0.021	1.371	4	0.073	1.443	4	0.037	1.346	4	0.092	1.267	4	0.183	1.176	4	0.476	1.282	4	0.156	1.195	4	0.439	1.379	3	0.114	1.186	4	0.26	1.278	3	0.172	1.231
XP_002294259	2	4	-	0.986	4	0.977	1.003	4	0.996	1.017	4	0.976	1	3	1	0.698	4	0.051	0.691	4	0.041	0.686	4	0.033	0.639	3	0.054	0.773	4	0.196	0.771	4	0.177	0.779	4	0.176	0.78	4	0.219	0.725	4	0.071	0.66	3	0.051	0.729	4	0.08	0.731
XP_002296532	5	8	-	1.045	8	0.604	1.003	8	0.992	0.864	8	0.335	1.076	8	0.532	0.976	8	0.838	0.876	7	0.158	0.895	7	0.263	0.845	7	0.075	1.057	7	0.711	0.994	7	0.982	0.874	7	0.16	0.825	7	0.064	0.953	8	0.687	0.895	8	0.205	1.004	8	0.979	0.949
XP_002289900	13	28	-	0.939	24	0.022	0.985	27	0.853	1.042	28	0.583	0.928	27	0.17	1.472	28	0.001	1.515	28	0.001	1.398	28	0.001	1.454	28	0.001	0.993	28	0.956	1.028	28	0.745	1.027	26	0.689	1.065	28	0.313	1.005	25	0.932	1.059	28	0.179	0.9	26	0.05	0.945
XP_002290161	15	22	-	1.039	20	0.047	1.039	20	0.526	1.007	22	0.991	1.004	19	0.966	1.187	22	0.001	1.125	19	0.001	1.177	22	0.001	1.114	22	0.005	1.053	22	0.3	0.993	22	0.962	1.051	22	0.225	0.995	22	0.967	0.859	21	0.001	0.804	21	0.001	0.85	21	0.001	0.816
XP_002289446	11	71	-	1.01	63	0.938	1.024	64	0.551	1.031	70	0.806	1.119	69	0.001	1.344	71	0.001	1.327	68	0.001	1.274	71	0.001	1.32	71	0.001	1.234	71	0.001	1.253	70	0.001	1.25	71	0.001	1.222	68	0.001	0.736	69	0.001	0.766	70	0.001	0.835	67	0.001	0.85
XP_002292096	2	16	-	1.143	16	0.004	1.147	16	0.003	1.097	16	0.362	1.104	16	0.018	0.798	16	0.002	0.684	16	0.001	0.9	16	0.046	0.778	16	0.001	0.722	15	0.003	0.624	15	0.001	0.77	15	0.006	0.668	15	0.002	1.116	14	0.007	0.976	15	0.798	1.254	15	0.001	1.076
XP_002292528	9	18	-	1.014	18	0.916	0.968	18	0.663	0.927	18	0.617	0.5	18	0.001	0.744	18	0.001	0.717	18	0.001	0.707	18	0.001	0.69	18	0.001	0.669	18	0.002	0.609	17	0.001	0.614	18	0.001	0.598	18	0.001	1.337	18	0.001	1.293	18	0.001	0.661	18	0.001	0.643
XP_002290446	2	3	-	1.005	3	0.994	1.002	3	0.998	0.989	3	0.995	0.957	3	0.861	1.245	3	0.314	1.211	3	0.442	1.224	3	0.407	1.204	3	0.46	1.497	3	0.09	1.466	3	0.124	1.466	3	0.085	1.441	3	0.154	1.288	3	0.207	1.256	3	0.273	1.212	3	0.297	1.19
XP_002287026	11	92	-	1.053	90	0.004	1.053	86	0.004	1.016	90	0.853	0.835	91	0.001	0.903	87	0.001	0.839	88	0.001	0.93	88	0.014	0.861	91	0.001	0.882	89	0.001	0.827	89	0.001	0.888	90	0.001	0.832	88	0.001	1.469	91	0.001	1.364	92	0.001	1.208	92	0.001	1.141
XP_002295470	3	8	-	0.99	8	0.97	0.978	8	0.864	0.987	6	0.973	1.09	7	0.449	1.674	8	0.001	1.712	7	0.001	1.605	8	0.001	1.654	7	0.001	1.42	8	0.001	1.474	7	0.001	1.404	8	0.001	1.457	7	0.003	0.882	7	0.106	0.826	6	0.052	0.878	7	0.107	0.836
XP_002286439	3	3	-	1.06	3	0.864	1.043	3	0.891	0.892	3	0.583	1.168	3	0.295	0.613	3	0.031	0.566	3	0.017	0.628	3	0.042	0.586	3	0.051	0.984	3	0.983	0.913	3	0.925	0.869	3	0.813	0.81	3	0.728	0.814	3	0.347	0.754	3	0.166	0.935	3	0.808	0.872
XP_002290040	11	21	-	1.012	20	0.964	1.026	21	0.729	0.967	20	0.896	1.123	20	0.006	1.151	21	0.027	1.151	21	0.013	1.195	20	0.001	1.173	21	0.001	0.964	20	0.52	0.959	19	0.373	0.923	20	0.11	0.906	21	0.004	0.774	18	0.001	0.754	20	0.001	0.871	19	0.001	0.836
XP_002295941	9	16	-	1.061	16	0.243	1.071	15	0.045	1.034	15	0.609	0.884	14	0.008	1.075	16	0.276	0.99	16	0.935	1.073	15	0.078	1.051	15	0.276	0.893	16	0.079	0.828	16	0.004	0.917	14	0.138	0.843	15	0.01	0.961	16	0.641	0.888	16	0.058	0.856	15	0.054	0.805
XP_002294182	2	22	-	0.99	19	0.967	0.921	22	0.118	1.041	21	0.692	0.968	21	0.204	1.101	18	0.004	1.068	17	0.046	0.979	20	0.792	0.961	22	0.582	1.564	21	0.001	1.556	22	0.001	1.673	20	0.001	1.638	22	0.001	1.619	22	0.001	1.605	21	0.001	1.586	22	0.001	1.591
XP_002286707	7	27	-	0.977	22	0.757	0.958	26	0.669	1.047	27	0.511	1.016	27	0.899	0.994	22	0.94	1.058	25	0.542	0.988	23	0.896	0.985	24	0.844	1.012	23	0.917	1.09	26	0.222	1.111	25	0.018	1.181	27	0.05	1.12	24	0.163	1.214	25	0.012	1.137	27	0.162	1.181
YP_874499	9	16	-	1.106	14	0.004	1.06	16	0.708	0.947	13	0.375	1.242	16	0.042	0.637	16	0.001	0.538	15	0.001	0.662	16	0.001	0.576	15	0.001	0.707	16	0.001	0.614	15	0.001	0.677	15	0.001	0.587	14	0.001	0.647	16	0.001	0.587	16	0.001	0.792	16	0.002	0.725
XP_002289940	3	5	-	0.939	4	0.743	1.178	5	0.126	0.969	5	0.934	1.088	5	0.435	0.551	5	0.104	0.561	5	0.071	0.638	5	0.212	0.655	5	0.186	0.571	5	0.075	0.584	5	0.054	0.548	5	0.074	0.562	5	0.062	0.637	5	0.236	0.651	5	0.208	0.682	5	0.203	0.699
XP_002293857	4	7	-	1.001	7	0.995	0.964	7	0.807	1.054	7	0.664	1.323	6	0.013	0.962	7	0.823	0.942	7	0.719	0.914	7	0.413	0.902	7	0.314	0.986	6	0.957	1.023	7	0.925	1.014	6	0.965	1.072	7	0.684	0.688	6	0.06	0.687	6	0.083	0.969	7	0.923	0.955
XP_002289059	4	9	-	1.235	9	0.318	0.931	8	0.414	0.81	9	0.572	0.978	3	0.939	1.064	7	0.755	0.844	8	0.104	1.304	9	0.033	0.915	8	0.61	0.781	7	0.05	0.606	9	0.12	0.191	9	0.012	0.151	9	0.015	1.132	9	0.439	1.221	9	0.049	0.38	9	0.047	0.173
XP_002292241	3	4	-	0.992	3	0.989	1.115	4	0.446	1.033	4	0.969	0.958	4	0.843	0.928	4	0.789	0.941	4	0.81	1.012	4	0.967	1.006	3	0.986	1.39	4	0.206	1.421	4	0.103	1.422	4	0.149	1.459	4	0.082	0.839	4	0.703	0.855	4	0.691	0.79	4	0.389	0.811
XP_002296759	8	9	-	0.893	9	0.021	0.939	9	0.582	1.076	9	0.366	1.048	9	0.723	1.482	9	0.001	1.635	9	0.001	1.381	9	0.002	1.528	9	0.001	2.45	9	0.001	2.701	9	0.001	2.61	9	0.001	2.889	9	0.001	0.973	8	0.79	1.056	8	0.53	1.042	7	0.669	1.097
XP_002287127	5	26	-	1.032	26	0.705	0.984	25	0.894	1.088	24	0.486	1.225	25	0.001	0.857	26	0.005	0.813	26	0.001	0.842	26	0.005	0.807	26	0.003	0.474	26	0.001	0.453	26	0.001	0.51	26	0.001	0.517	25	0.001	1.197	25	0.001	1.142	23	0.001	1.459	25	0.001	1.375
XP_002291589	4	7	-	1.028	7	0.892	1.2	6	0.01	0.969	7	0.86	0.931	6	0.422	0.603	6	0.001	0.585	6	0.001	0.684	6	0.003	0.721	7	0.044	0.696	7	0.006	0.667	7	0.001	0.668	7	0.003	0.674	6	0.005	0.9	7	0.381	0.859	7	0.079	0.885	7	0.351	0.85
XP_002290486	2	2	-	1.061	2	0.913	0.998	2	0.998	0.929	2	0.934	0.88	2	0.673	1.672	2	0.171	1.537	2	0.29	1.633	2	0.197	1.521	2	0.289	1.08	2	0.92	1.002	2	0.998	0.994	2	0.995	0.925	2	0.93	1.408	2	0.347	1.301	2	0.52	1.226	2	0.585	1.141
XP_002289454	6	9	-	0.979	8	0.905	1.076	9	0.178	1.003	8	0.995	0.882	7	0.049	0.897	9	0.19	0.918	9	0.238	0.993	8	0.971	0.98	9	0.874	0.866	9	0.047	0.87	8	0.11	0.91	8	0.284	0.908	9	0.263	1.242	9	0.01	1.275	9	0.003	1.096	9	0.383	1.092
XP_002292211	2	2	-	0.963	2	0.952	0.967	2	0.941	1.208	2	0.558	0.937	2	0.862	1.567	2	0.232	1.59	2	0.245	1.487	2	0.315	1.525	2	0.284	0.597	2	0.193	0.61	2	0.259	0.715	2	0.478	0.733	2	0.585	0.898	2	0.832	0.914	2	0.869	0.833	2	0.634	0.851
XP_002292252	11	18	-	0.975	15	0.62	1.033	17	0.543	0.964	18	0.673	0.921	18	0.009	1.291	18	0.001	1.276	18	0.001	1.311	17	0.001	1.285	18	0.001	1.142	17	0.001	1.113	18	0.042	1.069	18	0.068	1.067	18	0.283	1.172	18	0.001	1.162	18	0.003	1.065	18	0.196	1.059
XP_002291254	2	2	-	1.169	2	0.595	0.869	2	0.638	1.081	2	0.928	0.983	2	0.969	1.115	2	0.853	0.931	2	0.92	0.95	2	0.945	0.803	2	0.804	0.874	2	0.855	0.736	2	0.578	0.936	2	0.94	0.791	2	0.728	1.267	2	0.843	1.062	2	0.954	1.228	2	0.832	1.038
XP_002296827	2	4	-	0.959	4	0.893	1.078	3	0.748	1.113	3	0.614	0.759	3	0.04	1.406	3	0.122	1.318	4	0.119	1.525	4	0.02	1.572	4	0.015	1.189	4	0.473	1.22	4	0.458	1.205	4	0.656	1.241	4	0.589	1.695	4	0.093	1.733	4	0.055	1.311	4	0.309	1.353
XP_002292970	11	24	-	1.019	22	0.825	1.03	23	0.734	0.99	24	0.969	1.143	23	0.015	1.097	23	0.028	1.084	24	0.075	1.148	21	0.001	1.116	19	0.002	1.35	23	0.001	1.296	21	0.001	1.317	23	0.001	1.287	22	0.001	0.737	23	0.001	0.79	21	0.001	0.821	24	0.003	0.837
XP_002292514	3	3	-	0.793	3	0.726	1.027	3	0.936	0.984	3	0.988	0.978	3	0.942	0.946	3	0.952	1.164	3	0.577	0.952	3	0.952	1.186	3	0.502	0.92	3	0.92	1.141	3	0.743	0.897	3	0.894	1.116	3	0.825	0.939	3	0.929	1.164	3	0.502	0.9	3	0.803	1.121
XP_002287392	2	2	-	1.096	2	0.827	0.787	2	0.406	0.828	2	0.558	0.99	2	0.983	1.854	2	0.441	1.65	2	0.526	1.429	2	0.384	1.289	2	0.582	2.96	2	0.05	2.659	2	0.069	2.428	2	0.066	2.189	2	0.095	1.615	2	0.274	1.445	2	0.402	1.573	2	0.157	1.419
XP_002293976	2	3	-	0.992	3	0.989	1.038	3	0.905	0.982	3	0.98	1.63	3	0.389	1.168	3	0.504	1.149	3	0.624	1.187	3	0.517	1.182	3	0.51	1.063	3	0.905	1.055	3	0.922	1.034	3	0.951	1.029	3	0.965	0.502	3	0.072	0.496	3	0.112	0.8	3	0.243	0.797
XP_002288713	10	24	-	0.979	22	0.905	0.943	21	0.204	1.08	19	0.009	0.973	22	0.771	1.642	24	0.001	1.709	24	0.001	1.414	24	0.001	1.387	21	0.001	1.689	24	0.001	1.768	24	0.001	1.87	24	0.001	1.885	23	0.001	0.775	24	0.001	0.806	24	0.006	0.768	24	0.001	0.803
XP_002289461	2	2	-	0.986	2	0.985	0.84	2	0.516	0.965	2	0.973	0.782	2	0.328	1.083	2	0.898	1.08	2	0.909	0.902	2	0.858	0.904	2	0.85	1.076	2	0.922	1.074	2	0.934	1.029	2	0.975	1.031	2	0.974	1.166	2	0.737	1.159	2	0.761	0.902	2	0.824	0.898
XP_002291861	18	43	-	1.024	41	0.705	1.047	42	0.144	0.952	39	0.119	1.365	42	0.001	1.048	41	0.201	1.009	42	0.883	1.082	40	0.016	1.046	41	0.232	1.436	41	0.001	1.367	41	0.001	1.364	42	0.001	1.335	40	0.001	0.787	43	0.001	0.776	43	0.001	1.054	40	0.009	1.037
XP_002295699	4	14	-	1.07	14	0.093	0.944	14	0.143	1.048	14	0.191	0.954	12	0.249	1.047	14	0.416	0.958	14	0.629	0.972	14	0.642	0.921	13	0.066	0.899	12	0.033	0.834	14	0.006	0.899	12	0.03	0.846	13	0.002	1.004	14	0.96	0.921	14	0.134	0.941	14	0.259	0.871
XP_002293045	7	208	-	0.965	199	0.117	1.019	196	0.579	1.061	204	0.009	0.956	197	0.015	0.709	200	0.001	0.766	205	0.001	0.729	199	0.001	0.751	203	0.001	0.603	207	0.001	0.636	207	0.001	0.641	206	0.001	0.679	206	0.001	0.848	199	0.001	0.896	200	0.001	0.836	201	0.001	0.872
XP_002288382	2	2	-	1.02	2	0.977	0.958	2	0.924	0.986	2	0.995	0.948	2	0.883	0.861	2	0.78	0.824	2	0.716	0.809	2	0.668	0.784	2	0.605	1.015	2	0.983	0.979	2	0.982	0.991	2	0.994	0.96	2	0.967	1.2	2	0.749	1.153	2	0.815	1.125	2	0.794	1.09
YP_874599	3	7	-	0.836	7	0.48	0.925	7	0.723	1.185	6	0.02	0.993	7	0.962	0.709	5	0.013	0.836	7	0.155	0.649	7	0.005	0.767	7	0.1	0.469	7	0.001	0.552	7	0.009	0.528	7	0.001	0.624	7	0.016	1.186	7	0.232	1.417	6	0.003	1.155	7	0.451	1.366
XP_002286996	15	29	-	1.047	28	0.242	1.015	26	0.853	0.967	29	0.861	0.883	29	0.001	1.246	27	0.001	1.167	28	0.001	1.242	28	0.001	1.171	29	0.001	1.007	26	0.95	0.985	29	0.887	1.018	27	0.659	0.962	28	0.339	1.518	26	0.001	1.389	28	0.001	1.269	28	0.001	1.195
XP_002296793	4	5	-	0.986	5	0.971	1.081	4	0.622	0.966	4	0.942	0.937	5	0.599	0.986	3	0.975	0.987	5	0.961	1.056	4	0.835	1.097	5	0.56	1.213	4	0.296	1.224	4	0.328	1.19	5	0.223	1.192	5	0.291	1.125	5	0.569	1.119	5	0.67	1.055	3	0.845	1.037
XP_002291855	4	7	-	0.959	7	0.718	0.854	7	0.195	0.937	7	0.534	0.875	7	0.151	1.646	7	0.001	1.676	7	0.002	1.356	5	0.03	1.421	7	0.003	1.217	6	0.091	1.3	7	0.011	1.107	6	0.443	1.212	7	0.065	1.07	6	0.53	1.125	7	0.144	0.945	7	0.684	0.972
XP_002291416	2	6	-	0.99	5	0.981	1.138	5	0.156	1.058	5	0.742	0.941	6	0.706	0.847	6	0.091	0.797	6	0.103	0.972	5	0.903	0.851	6	0.419	0.839	5	0.22	0.87	6	0.553	0.935	6	0.861	0.887	6	0.687	0.805	6	0.273	0.836	5	0.161	0.745	6	0.043	0.706
XP_002286116	13	69	-	1.022	59	0.819	1.015	63	0.823	0.979	64	0.825	1.25	69	0.001	0.976	67	0.5	0.987	65	0.81	1.03	57	0.249	0.982	65	0.651	1.174	68	0.001	1.206	65	0.001	1.191	68	0.001	1.201	63	0.001	0.74	69	0.001	0.79	69	0.001	0.921	65	0.001	0.972
XP_002287667	8	53	-	1.016	50	0.9	1.057	52	0.035	0.95	52	0.12	0.98	52	0.529	0.695	53	0.001	0.689	53	0.001	0.71	52	0.001	0.716	53	0.001	0.782	53	0.001	0.788	52	0.001	0.739	52	0.001	0.728	53	0.001	1.144	49	0.001	1.123	51	0.001	1.098	51	0.001	1.089
XP_002289998	5	19	-	1.051	19	0.412	1.135	19	0.013	1.13	19	0.535	0.964	19	0.5	0.772	19	0.001	0.725	19	0.001	0.869	19	0.024	0.817	19	0.01	0.395	19	0.001	0.37	19	0.001	0.474	18	0.001	0.415	19	0.001	1.283	17	0.001	1.135	19	0.017	1.161	19	0.008	1.107
XP_002293920	5	5	-	1.008	4	0.989	0.949	3	0.859	0.94	3	0.887	0.959	5	0.802	1.434	4	0.154	1.501	4	0.272	1.033	5	0.941	1.081	5	0.865	1.15	4	0.521	1.211	4	0.397	0.89	5	0.876	0.931	5	0.944	1.07	4	0.718	0.975	5	0.957	0.876	3	0.51	0.923
XP_002289170	2	2	-	1.024	2	0.974	1.05	2	0.911	1.029	2	0.98	1.024	2	0.956	2.081	2	0.058	1.979	2	0.078	2.131	2	0.049	2.058	2	0.062	1.836	2	0.121	1.765	2	0.178	1.872	2	0.106	1.806	2	0.157	0.97	2	0.956	0.929	2	0.893	0.973	2	0.963	0.94
XP_002290536	2	2	-	1.133	2	0.708	1.209	2	0.46	1.078	2	0.96	1.144	2	0.668	0.971	2	0.971	0.845	2	0.761	1.162	2	0.783	1.014	2	0.979	1.483	2	0.367	1.289	2	0.679	1.584	2	0.258	1.382	2	0.562	1.287	2	0.533	1.116	2	0.831	1.455	2	0.223	1.264
XP_002296526	8	14	-	1.108	13	0.015	0.961	14	0.611	0.949	13	0.316	0.946	14	0.308	0.858	14	0.081	0.772	14	0.005	0.812	14	0.012	0.737	14	0.003	0.902	14	0.378	0.816	14	0.021	0.834	14	0.022	0.757	14	0.002	1.327	13	0.001	1.175	14	0.002	1.183	13	0.001	1.1
XP_002287649	6	11	-	0.978	11	0.826	1.041	10	0.709	1.039	11	0.68	1.122	11	0.328	1.062	11	0.237	1.082	10	0.215	1.121	11	0.054	1.133	11	0.02	0.875	11	0.069	0.88	11	0.08	0.901	11	0.243	0.909	11	0.28	0.866	11	0.106	0.868	11	0.078	0.961	11	0.794	0.97
XP_002291587	2	3	-	0.95	3	0.889	1.103	3	0.603	1.059	3	0.906	0.859	3	0.322	1.226	3	0.352	1.265	3	0.362	1.33	3	0.208	1.384	3	0.15	1.104	3	0.807	1.144	3	0.736	1.158	3	0.655	1.205	3	0.578	1.513	3	0.046	1.564	3	0.038	1.278	3	0.172	1.327
XP_002294046	2	2	-	0.976	2	0.973	1.168	2	0.584	1.033	2	0.976	0.965	2	0.936	0.978	2	0.98	0.988	2	0.986	1.132	2	0.828	1.146	2	0.793	1.022	2	0.979	1.031	2	0.978	1.045	2	0.961	1.058	2	0.948	1.087	2	0.879	1.093	2	0.87	1.037	2	0.949	1.043
YP_874612	13	232	-	1.029	224	0.158	0.97	229	0.11	0.985	226	0.86	1.135	222	0.001	0.907	218	0.001	0.873	222	0.001	0.901	225	0.001	0.859	230	0.001	0.843	225	0.001	0.798	226	0.001	0.822	229	0.001	0.789	229	0.001	1.118	213	0.001	1.068	215	0.001	1.246	218	0.001	1.164
XP_002292207	25	85	-	0.999	82	0.994	0.905	85	0.003	0.94	78	0.009	1.172	82	0.001	1.49	83	0.001	1.479	82	0.001	1.335	80	0.001	1.299	83	0.001	1.235	82	0.001	1.251	83	0.001	1.193	84	0.001	1.183	84	0.001	0.747	85	0.001	0.739	85	0.001	0.865	84	0.001	0.864
XP_002292585	3	11	-	0.965	10	0.61	1.057	11	0.575	1.019	11	0.957	1.212	11	0.003	0.907	11	0.197	0.931	11	0.515	0.943	11	0.346	0.977	11	0.825	0.916	11	0.358	0.945	11	0.683	0.924	11	0.308	0.957	9	0.765	0.686	11	0.001	0.706	11	0.001	0.821	11	0.001	0.849
XP_002291698	16	27	-	0.967	25	0.692	0.97	25	0.659	1.003	25	0.995	1.33	27	0.001	0.993	26	0.937	1.102	26	0.122	0.983	26	0.864	1.026	27	0.765	1.085	27	0.151	1.172	25	0.001	1.084	27	0.031	1.141	24	0.001	0.599	27	0.001	0.637	27	0.001	0.804	26	0.001	0.838
XP_002293379	3	7	-	1.005	6	0.99	0.897	6	0.163	0.988	6	0.976	1.059	7	0.653	1.267	5	0.062	1.291	7	0.011	1.092	6	0.506	1.11	6	0.384	1.295	6	0.028	1.264	7	0.021	1.185	5	0.234	1.207	7	0.071	0.946	6	0.624	0.954	6	0.706	1.052	5	0.741	1.042
XP_002286696	8	16	-	1.029	15	0.868	0.906	16	0.032	0.929	15	0.133	0.926	14	0.008	1.478	16	0.001	1.374	16	0.002	1.316	16	0.001	1.237	16	0.007	1.336	16	0.001	1.251	16	0.019	1.268	12	0.001	1.181	16	0.019	1.231	16	0.002	1.149	16	0.096	1.131	16	0.03	1.061
XP_002294889	2	2	-	0.97	2	0.963	1.125	2	0.716	1.049	2	0.968	0.9	2	0.741	1.072	2	0.919	1.081	2	0.909	1.183	2	0.748	1.206	2	0.704	0.909	2	0.906	0.923	2	0.925	0.944	2	0.946	0.962	2	0.968	1.334	2	0.45	1.349	2	0.447	1.181	2	0.684	1.203
XP_002294435	3	6	-	0.933	6	0.62	0.799	5	0.007	1.071	5	0.61	0.886	5	0.21	1.445	6	0.038	1.515	6	0.011	1.298	5	0.06	1.273	6	0.038	2.205	6	0.002	2.325	6	0.001	2.206	6	0.001	2.335	6	0.001	1.355	5	0.016	1.518	6	0.002	1.378	6	0.057	1.457
XP_002286157	2	2	-	0.909	2	0.814	1.116	2	0.748	0.85	2	0.65	1.22	2	0.45	1.16	2	0.782	1.248	2	0.664	1.27	2	0.618	1.381	2	0.453	1.44	2	0.422	1.56	2	0.33	1.213	2	0.762	1.319	2	0.652	1.066	2	0.914	1.149	2	0.778	1.279	2	0.472	1.39
XP_002290470	4	5	-	0.961	5	0.868	1.108	5	0.303	1.035	3	0.96	0.946	5	0.69	0.82	5	0.268	0.936	4	0.793	0.996	4	0.986	1.047	4	0.851	0.803	4	0.226	0.841	4	0.432	0.727	5	0.149	0.747	5	0.28	0.746	5	0.082	0.761	5	0.132	0.668	3	0.03	0.778
XP_002296545	2	3	-	0.927	3	0.752	1.042	3	0.894	0.927	3	0.823	1.236	3	0.325	0.888	3	0.65	0.935	3	0.852	0.905	3	0.763	0.965	3	0.916	1.006	3	0.988	1.068	3	0.893	0.924	3	0.863	0.985	3	0.983	0.771	3	0.398	0.816	3	0.576	0.932	3	0.786	0.995
XP_002289802	16	65	-	1.076	54	0.006	1.03	60	0.613	1.062	62	0.256	1.147	64	0.001	0.813	63	0.001	0.834	64	0.001	0.846	61	0.001	0.829	64	0.001	0.778	65	0.001	0.813	65	0.001	0.813	65	0.001	0.824	63	0.001	1.045	59	0.201	1.085	62	0.071	1.24	59	0.001	1.269
XP_002296990	2	2	-	0.926	2	0.869	0.918	2	0.819	0.933	2	0.934	0.869	2	0.644	0.987	2	0.987	1.044	2	0.952	0.893	2	0.843	0.953	2	0.932	3.061	2	0.015	3.253	2	0.017	2.829	2	0.014	3.017	2	0.015	0.914	2	0.865	0.968	2	0.955	0.787	2	0.491	0.837
XP_002288080	11	55	-	1.13	49	0.004	1.046	51	0.068	1.013	50	0.953	0.925	54	0.001	0.752	55	0.001	0.665	51	0.001	0.768	54	0.001	0.707	54	0.001	0.43	55	0.001	0.406	55	0.001	0.427	55	0.001	0.405	55	0.001	1.009	53	0.83	0.894	50	0.001	0.944	51	0.017	0.85
XP_002288742	7	8	-	1.034	7	0.928	1.008	7	0.963	0.95	7	0.876	1.011	8	0.948	0.877	7	0.104	0.892	8	0.545	0.822	6	0.088	0.835	7	0.276	0.879	7	0.236	0.921	7	0.538	0.796	8	0.099	0.849	8	0.546	0.904	6	0.292	0.909	8	0.438	0.874	6	0.125	0.913
XP_002286830	2	3	-	0.902	3	0.559	1.091	3	0.799	0.977	3	0.973	0.991	3	0.976	0.992	3	0.991	1.078	3	0.897	1.066	3	0.896	1.168	3	0.571	0.986	3	0.98	1.076	3	0.88	0.954	3	0.93	1.045	3	0.941	0.948	3	0.912	1.03	3	0.941	0.927	3	0.81	1.013
XP_002286051	10	107	-	1.052	102	0.004	1.016	105	0.746	1.008	101	0.964	0.92	102	0.001	0.882	103	0.001	0.841	104	0.001	0.889	106	0.001	0.847	107	0.001	0.719	104	0.001	0.692	105	0.001	0.734	105	0.001	0.694	107	0.001	0.934	102	0.006	0.889	104	0.001	0.879	104	0.001	0.833
XP_002296195	3	6	-	1.074	5	0.564	1.183	6	0.018	0.983	6	0.973	0.849	6	0.11	1.02	5	0.927	0.966	5	0.875	1.193	5	0.206	1.143	5	0.419	1.229	5	0.144	1.173	5	0.36	1.204	5	0.18	1.153	5	0.437	0.965	6	0.935	0.909	6	0.813	0.811	6	0.214	0.769
XP_002290804	2	2	-	0.866	2	0.633	0.992	2	0.989	1.054	2	0.96	0.935	2	0.855	1.173	2	0.76	1.324	2	0.55	1.143	2	0.813	1.304	2	0.56	1.14	2	0.86	1.295	2	0.668	1.19	2	0.789	1.357	2	0.596	0.8	2	0.586	0.906	2	0.851	0.732	2	0.329	0.833
XP_002288934	6	10	-	0.948	9	0.602	0.922	10	0.397	0.99	10	0.973	0.888	10	0.039	1.233	10	0.005	1.245	9	0.005	1.113	10	0.085	1.199	10	0.004	0.954	10	0.769	1.023	10	0.915	0.936	10	0.477	1.007	10	0.968	1.384	10	0.002	1.409	9	0.001	1.258	9	0.001	1.273
XP_002290141	2	2	-	1.012	2	0.988	1.02	2	0.968	1.102	2	0.879	1.078	2	0.831	0.985	2	0.987	0.952	2	0.945	0.986	2	0.98	0.963	2	0.948	1.048	2	0.956	1.019	2	0.985	1.143	2	0.853	1.116	2	0.899	0.973	2	0.96	0.944	2	0.918	1.029	2	0.961	1.004
XP_002293898	7	42	-	1	33	0.995	0.989	36	0.925	1.019	37	0.957	1.045	40	0.18	0.897	42	0.001	0.949	38	0.316	0.9	36	0.01	0.891	40	0.001	0.475	42	0.001	0.536	42	0.001	0.501	41	0.001	0.588	40	0.001	0.855	38	0.002	1.044	42	0.629	0.93	40	0.313	1.085
XP_002292262	2	14	-	1.006	12	0.988	0.979	14	0.924	0.854	14	0.027	0.955	13	0.786	1.214	14	0.233	1.233	14	0.343	1.288	13	0.029	1.21	14	0.376	1.017	14	0.963	1.018	14	0.974	0.858	14	0.541	0.862	14	0.702	0.782	13	0.025	0.795	13	0.025	0.719	14	0.001	0.704
XP_002296012	2	6	-	0.985	5	0.967	1.027	6	0.898	1.028	5	0.946	1.233	6	0.008	0.901	6	0.391	0.931	5	0.703	0.908	6	0.448	0.892	6	0.331	1.257	5	0.101	1.231	5	0.169	1.28	5	0.072	1.258	5	0.138	0.785	5	0.043	0.811	6	0.07	1.008	4	0.976	0.988
XP_002294605	2	3	-	0.942	3	0.949	1.04	3	0.901	1.066	3	0.973	1.03	3	0.92	1.545	3	0.047	1.615	3	0.04	1.593	3	0.042	1.67	3	0.031	1.051	3	0.92	1.098	3	0.839	1.11	3	0.799	1.164	3	0.706	1.209	3	0.563	1.252	3	0.296	1.231	3	0.473	1.28
XP_002289953	9	26	-	0.846	24	0.022	0.89	23	0.004	1.001	23	0.997	0.996	24	0.966	2.22	24	0.001	2.563	24	0.001	2.01	25	0.001	2.293	24	0.001	2.028	22	0.001	2.342	24	0.001	2.003	24	0.001	2.337	24	0.001	1.993	23	0.001	2.185	24	0.001	1.799	23	0.001	2.19
XP_002294627	2	2	-	1.058	2	0.918	1.059	2	0.893	0.968	2	0.977	1.086	2	0.808	1.198	2	0.724	1.106	2	0.871	1.244	2	0.657	1.162	2	0.77	1.121	2	0.884	1.043	2	0.968	1.075	2	0.932	1.004	2	0.998	0.947	2	0.927	0.879	2	0.793	1.013	2	0.982	0.946
XP_002292003	3	4	-	0.925	4	0.615	1.059	4	0.769	1.067	4	0.774	1.07	4	0.669	1.401	4	0.041	1.387	3	0.146	1.451	4	0.034	1.552	4	0.017	1.397	4	0.06	1.487	4	0.033	1.477	4	0.025	1.473	3	0.132	0.93	4	0.69	1.015	3	0.964	0.979	4	0.923	1.046
XP_002295897	4	4	-	1.001	3	0.994	1.025	4	0.925	1.065	4	0.875	0.891	4	0.364	1.15	4	0.396	1.188	4	0.346	1.067	3	0.859	1.208	4	0.291	1.019	4	0.959	1.152	3	0.716	1.102	3	0.818	1.121	4	0.72	0.942	4	0.763	0.974	4	0.917	0.828	4	0.167	0.82
XP_002290204	6	7	-	0.909	7	0.203	1.026	7	0.906	1.033	7	0.847	0.927	6	0.381	1.041	7	0.891	1.12	7	0.499	1.049	7	0.871	1.14	7	0.428	0.922	7	0.586	0.998	7	0.994	0.944	7	0.754	1.025	7	0.921	0.872	7	0.25	0.886	6	0.211	0.783	6	0.026	0.904
XP_002289500	4	13	-	1.038	12	0.738	1.004	11	0.978	1.074	13	0.423	0.853	11	0.001	1.288	12	0.001	1.212	11	0.002	1.263	12	0.001	1.211	11	0.003	1.746	12	0.001	1.73	12	0.001	1.747	11	0.001	1.682	11	0.001	1.397	11	0.001	1.289	9	0.002	1.142	11	0.004	1.157
XP_002285953	19	39	-	0.998	36	0.993	0.943	37	0.12	1.001	37	0.999	1.161	38	0.001	1.288	39	0.001	1.292	39	0.001	1.188	39	0.001	1.205	39	0.001	1.262	38	0.001	1.33	32	0.001	1.262	39	0.001	1.279	39	0.001	0.794	39	0.001	0.799	39	0.001	0.922	39	0.006	0.933
XP_002294218	3	4	-	0.947	4	0.826	1.027	4	0.92	1.017	4	0.977	0.914	4	0.508	1.307	4	0.138	1.347	4	0.108	1.315	4	0.114	1.372	4	0.072	1.125	4	0.632	1.169	4	0.502	1.133	4	0.592	1.137	3	0.776	1.644	4	0.007	1.703	4	0.006	1.478	4	0.032	1.376
XP_002286987	3	4	-	0.896	3	0.529	0.996	3	0.991	1.024	3	0.973	0.916	3	0.658	1.24	4	0.176	1.307	4	0.129	1.225	4	0.255	1.304	4	0.133	1.264	4	0.186	1.341	4	0.125	1.324	4	0.103	1.409	4	0.069	1.329	4	0.069	1.404	4	0.038	1.255	4	0.158	1.209
XP_002288064	2	2	-	0.98	2	0.977	1.009	2	0.989	1.05	2	0.965	1.113	2	0.743	1.129	2	0.828	1.129	2	0.84	1.123	2	0.84	1.132	2	0.812	1.142	2	0.857	1.146	2	0.86	1.187	2	0.792	1.197	2	0.813	1.055	2	0.927	1.057	2	0.921	1.146	2	0.754	1.152
XP_002289008	12	20	-	1.026	20	0.738	1.023	20	0.772	1.002	20	0.997	0.962	20	0.325	1.294	20	0.001	1.224	18	0.001	1.296	20	0.001	1.21	19	0.002	1.627	19	0.001	1.563	17	0.001	1.606	19	0.001	1.511	20	0.001	1.217	18	0.001	1.131	19	0.006	1.148	16	0.001	1.088
XP_002296749	4	4	-	0.996	4	0.994	1.01	4	0.978	1.041	3	0.949	0.923	4	0.581	0.914	4	0.804	0.895	4	0.794	0.903	4	0.686	0.896	4	0.722	0.935	4	0.884	0.923	4	0.868	0.907	4	0.73	0.9	4	0.754	0.793	4	0.316	0.78	4	0.271	0.717	4	0.168	0.711
XP_002286493	3	7	-	1.002	6	0.994	0.943	5	0.668	1.033	7	0.899	0.869	7	0.035	1.516	6	0.001	1.621	7	0.002	1.475	7	0.003	1.505	7	0.002	1.256	7	0.045	1.277	7	0.015	1.285	7	0.011	1.312	7	0.016	1.266	7	0.029	1.283	7	0.006	1.084	7	0.374	1.105
XP_002289543	8	70	-	1.063	68	0.004	1.217	67	0.003	1.047	68	0.459	1.184	67	0.001	0.866	70	0.001	0.81	70	0.001	1.058	69	0.052	0.986	70	0.782	0.476	70	0.001	0.446	70	0.001	0.494	70	0.001	0.464	70	0.001	1.437	69	0.001	1.355	68	0.001	1.692	67	0.001	1.583
XP_002293945	3	4	-	0.989	3	0.985	1.179	3	0.259	1.009	3	0.995	0.954	3	0.859	0.952	4	0.832	0.939	4	0.802	1.111	4	0.64	1.045	4	0.856	1.024	4	0.953	0.966	4	0.936	1.088	4	0.883	1.03	4	0.95	1.078	4	0.713	1.041	4	0.875	0.996	4	0.988	0.892
XP_002286097	4	4	-	1.005	4	0.994	1.122	3	0.499	1.096	4	0.567	0.91	3	0.634	0.996	4	0.992	0.972	4	0.925	1.041	4	0.888	1.024	4	0.926	0.761	4	0.13	0.745	4	0.127	0.826	4	0.299	0.812	4	0.32	0.822	4	0.326	0.803	4	0.318	0.809	4	0.162	0.793
XP_002295882	3	12	-	0.986	10	0.937	1.168	12	0.004	1.015	10	0.936	1.048	12	0.812	1.131	12	0.073	1.055	12	0.553	1.295	12	0.001	1.221	12	0.003	1.073	12	0.571	0.966	11	0.755	1.095	12	0.456	1.032	12	0.864	0.766	9	0.005	0.716	9	0.001	0.718	11	0.001	0.7
XP_002292914	4	5	-	0.958	4	0.89	1.095	5	0.397	1.018	5	0.973	0.936	4	0.7	1.119	5	0.382	1.251	4	0.201	1.208	5	0.251	1.295	5	0.064	1.066	5	0.796	1.116	3	0.805	1.075	5	0.766	1.151	5	0.445	1.15	3	0.53	1.195	5	0.144	1.116	4	0.455	1.127
XP_002288984	5	18	-	1.023	18	0.807	0.961	18	0.666	1.052	16	0.293	1.022	16	0.83	0.785	18	0.001	0.772	17	0.001	0.739	18	0.001	0.696	17	0.001	0.931	18	0.459	0.895	18	0.177	0.971	18	0.797	0.937	18	0.336	0.891	16	0.106	0.861	18	0.098	0.901	18	0.119	0.87
XP_002286772	2	3	-	0.813	3	0.467	1.263	3	0.07	1.174	3	0.481	0.934	3	0.778	1.459	3	0.085	1.772	3	0.117	1.828	3	0.027	2.221	3	0.078	1.512	3	0.081	1.832	3	0.02	1.758	3	0.018	2.137	3	0.032	1.587	3	0.101	1.905	3	0.166	1.472	3	0.138	1.776
XP_002287802	2	4	-	0.752	4	0.133	0.785	4	0.219	1.07	4	0.936	0.783	3	0.077	1.116	4	0.544	1.626	3	0.038	0.723	3	0.148	1.131	4	0.613	0.75	3	0.228	1.156	4	0.653	0.936	4	0.849	1.377	3	0.217	1.147	4	0.442	1.71	3	0.017	0.955	4	0.832	1.254
XP_002290124	15	94	-	1.084	86	0.004	1.043	88	0.004	0.999	87	0.999	1.059	94	0.014	1.145	90	0.001	1.065	87	0.001	1.198	89	0.001	1.104	92	0.001	0.873	91	0.001	0.814	90	0.001	0.854	89	0.001	0.792	88	0.001	1.064	88	0.001	0.974	87	0.114	1.096	87	0.001	1.01
YP_874588	2	3	-	1.032	3	0.967	1.074	3	0.769	1.009	3	0.999	0.924	3	0.695	0.478	3	0.21	0.453	3	0.158	0.504	3	0.111	0.482	3	0.106	0.364	3	0.275	0.347	3	0.251	0.364	3	0.202	0.348	3	0.211	1.813	3	0.163	1.72	3	0.047	1.641	3	0.239	1.573
XP_002287764	3	4	-	0.973	4	0.968	1.027	4	0.92	1.022	4	0.975	1.086	4	0.584	1.318	4	0.09	1.326	4	0.111	1.332	4	0.097	1.352	4	0.086	1.172	4	0.428	1.185	4	0.448	1.186	4	0.378	1.204	4	0.405	1.025	4	0.929	1.035	4	0.885	1.103	4	0.752	1.176
XP_002287172	2	4	-	1.051	4	0.854	0.916	4	0.711	1.039	4	0.934	0.848	3	0.264	1.035	4	0.891	0.962	4	0.897	0.931	4	0.78	0.875	4	0.493	0.862	4	0.473	0.807	4	0.286	0.886	4	0.612	0.833	4	0.417	1.097	4	0.698	1.023	4	0.931	1.111	4	0.756	0.883
XP_002291502	6	7	-	1.09	7	0.184	1.159	6	0.048	1.104	7	0.265	1.405	6	0.001	0.82	6	0.047	0.77	5	0.059	0.901	6	0.401	0.827	6	0.09	0.718	6	0.028	0.657	6	0.009	0.8	6	0.163	0.829	7	0.539	0.662	6	0.002	0.603	6	0.001	0.952	7	0.789	0.862
XP_002295684	2	3	-	1.009	3	0.988	1.071	3	0.779	1.025	3	0.973	0.936	3	0.776	1.034	3	0.93	1.002	3	0.996	1.088	3	0.81	1.065	3	0.839	1	3	1	0.975	3	0.97	1.016	3	0.979	0.994	3	0.995	1.028	3	0.942	0.999	3	0.999	0.949	3	0.85	0.927
XP_002287539	7	24	-	1.019	22	0.905	0.873	24	0.023	1.095	23	0.319	1.336	24	0.001	1.725	23	0.001	1.649	23	0.001	1.469	24	0.001	1.375	23	0.001	1.318	24	0.001	1.263	24	0.001	1.362	21	0.001	1.292	20	0.001	0.867	24	0.002	0.848	24	0.002	1.15	22	0.001	1.089
XP_002293930	9	31	-	1.037	31	0.408	1.01	31	0.919	0.952	30	0.482	1.197	30	0.001	1.011	31	0.86	0.955	31	0.259	1.004	31	0.966	0.957	31	0.342	0.891	28	0.008	0.809	28	0.001	0.846	31	0.001	0.806	31	0.001	0.833	30	0.001	0.774	31	0.001	0.983	31	0.791	0.925
XP_002295546	11	132	-	0.959	118	0.604	0.977	120	0.81	0.981	120	0.558	1.151	112	0.009	1.283	118	0.001	1.337	121	0.001	1.338	121	0.001	1.403	123	0.001	6.933	124	0.001	7.402	126	0.001	7.456	126	0.001	7.653	126	0.001	1.005	115	0.955	1.03	113	0.654	1.121	109	0.001	1.198
XP_002289964	14	26	-	1	22	0.996	1.06	23	0.307	1.088	25	0.207	1.068	23	0.229	0.716	24	0.001	0.849	26	0.033	0.783	25	0.001	0.834	26	0.001	0.75	25	0.001	0.816	26	0.004	0.804	26	0.001	0.837	24	0.012	0.676	26	0.001	0.751	26	0.002	0.772	24	0.001	0.814
XP_002293123	3	3	-	1.014	3	0.978	0.99	3	0.984	1.036	3	0.96	0.993	3	0.984	0.897	3	0.685	0.867	3	0.611	0.876	3	0.654	0.854	3	0.581	0.955	3	0.926	0.926	3	0.873	0.979	3	0.972	0.954	3	0.938	0.834	3	0.644	0.807	3	0.606	0.818	3	0.489	0.794
XP_002291467	2	2	-	0.994	2	0.994	1.006	2	0.991	1.142	2	0.764	0.916	2	0.803	1.131	2	0.824	1.119	2	0.852	1.127	2	0.835	1.12	2	0.828	0.977	2	0.977	0.967	2	0.974	1.105	2	0.898	1.098	2	0.916	1.059	2	0.926	1.042	2	0.946	0.965	2	0.949	0.953
XP_002287369	5	8	-	0.963	7	0.913	0.957	8	0.595	1.006	7	0.994	1.132	8	0.196	1.18	8	0.025	1.25	6	0.05	1.107	8	0.222	1.197	6	0.106	1.232	8	0.014	1.287	7	0.014	1.294	8	0.003	1.287	7	0.023	0.777	8	0.006	0.847	6	0.091	0.864	8	0.019	0.949
XP_002292168	6	10	-	1.009	10	0.984	0.973	9	0.81	0.979	10	0.97	0.982	8	0.856	1.515	10	0.006	1.468	10	0.021	1.503	10	0.001	1.472	10	0.002	0.838	10	0.03	0.889	8	0.194	0.813	10	0.018	0.796	10	0.016	1.66	10	0.001	1.614	10	0.002	1.39	9	0.001	1.43
XP_002290653	3	4	-	1.035	3	0.938	1.053	3	0.86	1.01	4	0.993	0.926	4	0.613	1.357	4	0.401	1.147	4	0.482	1.146	3	0.638	1.328	4	0.432	1.559	4	0.045	1.325	4	0.141	1.559	4	0.015	1.236	3	0.486	1.285	4	0.489	1.219	3	0.356	1.175	4	0.543	1.001
XP_002296580	5	5	-	1.023	5	0.942	1.093	5	0.412	1.066	5	0.919	0.988	5	0.952	1.339	5	0.038	1.292	3	0.27	1.575	4	0.013	1.493	4	0.03	1.342	4	0.099	1.222	3	0.504	1.271	5	0.083	1.227	5	0.197	1.276	5	0.046	1.223	5	0.103	1.318	4	0.048	1.235
XP_002286395	14	29	-	1.024	29	0.567	1.111	27	0.003	0.989	29	0.934	0.967	27	0.277	0.639	29	0.001	0.612	29	0.001	0.695	28	0.001	0.669	28	0.001	0.668	29	0.001	0.642	29	0.001	0.654	29	0.001	0.631	29	0.001	0.929	27	0.063	0.918	27	0.041	0.895	29	0.003	0.876
XP_002288368	12	16	-	0.989	15	0.967	1.043	15	0.545	1.025	15	0.833	1.021	16	0.906	1.219	15	0.019	1.249	15	0.005	1.227	15	0.016	1.207	14	0.005	1.068	13	0.255	1.078	15	0.396	1.126	14	0.082	1.138	14	0.091	1.031	15	0.89	0.969	16	0.906	1.023	15	0.867	0.945
XP_002292020	5	26	-	0.974	23	0.703	1.105	23	0.004	1.043	26	0.632	1.134	26	0.002	0.856	25	0.001	0.894	24	0.011	0.873	26	0.024	0.931	26	0.271	0.931	26	0.012	0.955	24	0.382	0.963	26	0.387	1.001	25	0.997	0.776	25	0.001	0.846	24	0.001	0.848	26	0.001	0.902
XP_002289207	34	208	-	1.011	199	0.949	0.928	199	0.003	1	192	0.999	1.026	200	0.484	1.093	197	0.001	1.084	201	0.001	1.017	198	0.745	0.995	202	0.899	1.005	186	0.908	1.021	197	0.565	1.015	203	0.715	1	197	1	0.908	196	0.001	0.902	200	0.001	0.952	199	0.017	0.943
XP_002296228	21	316	-	1.012	292	0.967	1.035	297	0.076	0.992	297	0.96	1.024	286	0.398	0.677	306	0.001	0.686	313	0.001	0.709	309	0.001	0.704	314	0.001	0.879	310	0.001	0.89	308	0.001	0.864	299	0.001	0.871	301	0.001	1.139	304	0.001	1.142	299	0.001	1.161	303	0.001	1.164
XP_002288957	2	2	-	1.059	2	0.917	1.401	2	0.118	1.202	2	0.579	0.681	2	0.091	0.889	2	0.834	0.823	2	0.715	1.225	2	0.685	1.143	2	0.797	0.768	2	0.709	0.714	2	0.523	0.915	2	0.911	0.853	2	0.845	1.47	2	0.28	1.362	2	0.427	0.976	2	0.967	0.908
XP_002291248	2	3	-	0.982	3	0.974	1.012	3	0.976	0.984	3	0.983	0.943	3	0.794	1.038	3	0.922	1.032	3	0.943	1.028	3	0.941	1.035	3	0.918	1.198	3	0.632	1.201	3	0.568	1.167	3	0.791	1.174	3	0.745	1.499	3	0.048	1.497	3	0.057	1.388	3	0.071	1.397
XP_002288103	2	3	-	0.978	3	0.967	1.134	3	0.449	0.891	3	0.581	0.756	3	0.057	0.911	3	0.742	0.919	3	0.802	1.025	3	0.948	1.035	3	0.917	0.963	3	0.943	0.97	3	0.962	0.851	3	0.596	0.859	3	0.706	1.138	3	0.575	1.14	3	0.577	0.849	3	0.391	0.852
XP_002289000	10	18	-	0.877	18	0.312	0.943	17	0.668	0.979	16	0.925	1.204	18	0.001	1.142	18	0.04	1.273	18	0.001	1.019	18	0.927	1.149	18	0.003	0.999	17	0.996	1.08	18	0.336	0.931	18	0.204	1.049	18	0.726	0.659	18	0.001	0.735	18	0.002	0.814	17	0.001	0.88
XP_002295874	2	2	-	0.968	2	0.958	1.246	2	0.364	1.045	2	0.969	0.835	2	0.486	1.193	2	0.733	1.201	2	0.732	1.451	2	0.355	1.482	2	0.324	1.009	2	0.99	1.026	2	0.979	1.044	2	0.962	1.066	2	0.942	1.563	2	0.198	1.584	2	0.183	1.281	2	0.47	1.311
XP_002287282	2	5	-	1.067	5	0.688	0.911	4	0.504	0.995	4	0.995	0.905	5	0.322	1.304	5	0.04	1.196	5	0.191	1.299	4	0.133	1.133	3	0.651	1.383	5	0.025	1.275	5	0.101	1.489	4	0.023	1.319	5	0.072	1.451	5	0.014	1.331	5	0.024	1.298	5	0.02	1.199
XP_002294148	4	5	-	1.002	4	0.994	1.032	3	0.922	1.041	4	0.929	0.867	4	0.223	1.097	5	0.495	1.037	5	0.871	1.093	3	0.796	1.083	4	0.718	0.989	5	0.973	0.941	5	0.832	0.998	5	0.997	0.953	5	0.894	1.098	4	0.583	0.958	4	0.85	0.964	4	0.861	0.875
XP_002289678	2	2	-	1.068	2	0.895	0.9	2	0.762	0.97	2	0.979	0.935	2	0.859	1.02	2	0.982	0.939	2	0.925	0.911	2	0.875	0.843	2	0.732	1.222	2	0.747	1.126	2	0.878	1.175	2	0.81	1.086	2	0.926	1.203	2	0.669	1.104	2	0.851	1.113	2	0.818	1.024
XP_002297353	10	33	-	0.966	33	0.429	1.01	31	0.947	0.942	33	0.017	1.164	30	0.001	1.052	31	0.064	1.07	30	0.021	1.067	30	0.176	1.044	30	0.336	1.253	33	0.001	1.276	33	0.001	1.174	31	0.001	1.195	33	0.001	0.721	33	0.001	0.754	32	0.001	0.878	32	0.001	0.896
XP_002295931	13	43	-	1.043	43	0.316	0.965	39	0.49	1.031	41	0.671	0.944	42	0.254	0.965	40	0.228	0.909	42	0.003	0.902	42	0.004	0.879	42	0.001	1.05	42	0.075	1.001	43	0.991	1.078	41	0.006	1.032	42	0.536	0.985	43	0.781	0.927	41	0.018	0.937	42	0.034	0.876
XP_002287249	7	21	-	1.059	21	0.577	0.943	21	0.418	0.907	21	0.023	0.843	20	0.001	1.589	20	0.001	1.42	21	0.001	1.476	18	0.001	1.352	20	0.001	1.433	19	0.001	1.239	20	0.001	1.234	17	0.001	1.095	19	0.008	1.546	21	0.001	1.402	18	0.001	1.333	20	0.001	1.21
XP_002289481	3	4	-	1.004	4	0.994	1.241	4	0.029	0.914	3	0.728	0.994	4	0.983	0.897	4	0.543	0.875	4	0.497	1.094	4	0.702	1.077	4	0.741	0.846	3	0.569	0.967	4	0.971	1.024	4	0.958	0.906	3	0.853	1.12	3	0.636	1.096	3	0.725	0.869	3	0.474	0.942
XP_002287977	4	6	-	0.949	5	0.749	0.985	6	0.941	1.092	5	0.462	0.872	5	0.15	1.254	5	0.076	1.426	4	0.047	1.344	5	0.036	1.385	6	0.008	1.112	6	0.42	1.202	6	0.131	1.153	6	0.219	1.252	6	0.079	1.167	5	0.187	1.298	6	0.012	1.07	6	0.486	1.129
XP_002286956	5	20	-	1.013	16	0.977	1.023	19	0.937	1.046	20	0.872	0.956	20	0.536	0.717	20	0.001	0.84	20	0.164	0.734	19	0.004	0.821	20	0.02	0.664	20	0.001	0.782	20	0.032	0.688	20	0.001	0.813	20	0.211	0.946	19	0.357	1.08	20	0.486	0.897	19	0.074	1.029
XP_002291483	6	7	-	1.071	6	0.466	1.006	6	0.984	1.013	7	0.973	0.956	7	0.866	1.312	7	0.037	1.259	7	0.025	1.27	7	0.015	1.225	7	0.04	1.294	7	0.103	1.316	6	0.027	1.298	7	0.042	1.252	7	0.037	1.724	7	0.004	1.65	7	0.001	1.623	7	0.001	1.635
XP_002296691	3	3	-	0.92	3	0.694	0.952	3	0.866	1.05	3	0.96	0.915	3	0.647	1.349	3	0.172	1.434	3	0.112	1.26	3	0.319	1.354	3	0.182	0.906	3	0.807	0.969	3	0.961	0.941	3	0.904	1.011	3	0.988	1.225	3	0.318	1.308	3	0.19	1.106	3	0.648	1.187
XP_002288110	4	6	-	1.046	5	0.827	0.966	6	0.921	0.999	5	0.999	0.878	6	0.089	1.07	6	0.765	1.179	5	0.234	1.016	6	0.972	1.068	6	0.754	1.076	4	0.822	1.055	6	0.821	1.045	6	0.847	1.093	4	0.814	1.633	6	0.018	1.864	5	0.001	1.401	6	0.132	1.47
XP_002295061	2	2	-	1.017	2	0.983	1.046	2	0.919	1.021	2	0.992	1.047	2	0.902	1.461	2	0.329	1.405	2	0.439	1.5	2	0.304	1.458	2	0.351	1.255	2	0.695	1.215	2	0.781	1.27	2	0.672	1.234	2	0.769	1.28	2	0.54	1.235	2	0.624	1.321	2	0.403	1.282
XP_002289827	28	199	-	1	188	0.998	1.022	192	0.244	1.002	185	0.995	1.073	191	0.001	1.35	197	0.001	1.326	193	0.001	1.369	194	0.001	1.366	194	0.001	1.223	195	0.001	1.216	192	0.001	1.213	191	0.001	1.197	191	0.001	0.998	192	0.949	0.989	192	0.72	1.065	182	0.001	1.058
XP_002293666	2	4	-	0.912	3	0.628	1.079	4	0.64	1.011	4	0.989	1.021	3	0.946	1.449	3	0.094	1.457	3	0.098	1.72	4	0.006	1.614	3	0.044	1.134	3	0.723	1.194	4	0.418	1.195	3	0.534	1.294	3	0.349	1.028	3	0.932	1.105	3	0.692	1.018	3	0.96	1.147
XP_002295531	8	22	-	0.992	21	0.967	0.984	22	0.893	1.059	22	0.557	0.948	22	0.233	1.112	21	0.001	1.079	22	0.045	1.065	21	0.052	1.053	22	0.353	0.955	21	0.586	0.935	22	0.297	1.001	21	0.995	0.984	22	0.918	1.099	21	0.025	1.124	22	0.003	1.071	21	0.04	1.075
XP_002289252	6	12	-	0.959	12	0.878	0.912	12	0.196	0.974	12	0.932	1.005	12	0.976	1.085	9	0.192	1.247	11	0.026	0.96	10	0.62	1.066	12	0.581	1.176	12	0.059	1.206	12	0.054	1.055	9	0.6	1.168	12	0.119	1.21	12	0.041	1.237	12	0.004	1.192	12	0.069	1.228
XP_002296341	6	17	-	1.043	16	0.34	1.033	16	0.286	1.007	16	0.964	1.246	17	0.001	0.964	17	0.549	0.9	16	0.014	0.991	17	0.919	0.953	17	0.428	1.114	17	0.013	1.067	17	0.199	1.099	17	0.02	1.057	17	0.173	1.07	16	0.149	1.018	16	0.809	1.354	17	0.001	1.338
XP_002293729	6	9	-	0.963	8	0.71	0.993	8	0.968	0.95	9	0.651	0.942	9	0.565	1.498	9	0.001	1.526	8	0.001	1.399	9	0.007	1.592	8	0.001	1.417	9	0.001	1.469	6	0.004	1.333	9	0.001	1.407	8	0.002	1.173	8	0.029	1.22	9	0.005	1.037	7	0.724	1.074
XP_002291946	2	2	-	1.082	2	0.867	1.024	2	0.96	0.947	2	0.96	1.029	2	0.945	1.259	2	0.628	1.137	2	0.828	1.264	2	0.626	1.155	2	0.779	1.355	2	0.55	1.233	2	0.759	1.271	2	0.671	1.161	2	0.856	1.088	2	0.878	0.987	2	0.983	1.101	2	0.835	1.005
XP_002286270	3	4	-	1.03	4	0.938	1.081	4	0.688	0.971	4	0.958	1.039	4	0.841	0.954	4	0.842	1.016	3	0.974	1.013	4	0.965	0.971	4	0.909	1.288	4	0.156	1.23	4	0.311	1.152	3	0.672	1.188	4	0.459	1.073	4	0.698	1.021	4	0.936	1.099	4	0.544	1.053
XP_002288132	2	2	-	0.889	2	0.726	0.916	2	0.811	1.002	2	0.999	0.932	2	0.843	0.989	2	0.989	1.087	2	0.899	0.89	2	0.838	0.989	2	0.982	0.916	2	0.916	1.014	2	0.988	0.91	2	0.904	1.011	2	0.994	0.815	2	0.625	0.9	2	0.837	0.749	2	0.378	0.832
XP_002289669	4	4	-	0.966	4	0.927	1.069	4	0.862	1.121	3	0.583	1.036	4	0.865	0.76	4	0.236	0.773	4	0.382	0.891	3	0.706	0.822	4	0.442	0.765	4	0.133	0.779	4	0.228	0.894	4	0.658	0.914	4	0.815	0.823	4	0.429	0.833	4	0.568	0.845	4	0.291	0.86
XP_002294373	8	14	-	1.041	13	0.738	1.04	12	0.361	0.992	12	0.992	0.978	14	0.772	0.872	14	0.001	0.801	12	0.001	0.872	13	0.003	0.807	13	0.002	0.948	14	0.391	0.875	14	0.015	0.928	14	0.262	0.88	12	0.023	1.228	14	0.001	1.142	12	0.002	1.144	13	0.021	1.094
XP_002295875	2	3	-	0.935	3	0.814	1.099	3	0.626	1.042	3	0.966	1.034	3	0.897	1.154	3	0.555	1.205	3	0.459	1.241	3	0.364	1.312	3	0.235	1.06	3	0.911	1.116	3	0.804	1.094	3	0.836	1.156	3	0.726	0.781	3	0.392	0.819	3	0.461	0.794	3	0.468	0.839
XP_002297095	2	4	-	0.987	4	0.985	1.062	4	0.76	1.128	4	0.655	0.888	4	0.379	0.937	4	0.78	0.937	4	0.871	0.992	4	0.977	0.992	4	0.983	1.266	3	0.339	1.161	4	0.534	1.243	3	0.396	1.259	3	0.426	1.021	4	0.932	1.015	4	0.971	0.895	4	0.558	0.888
XP_002287934	10	49	-	1.001	46	0.994	1.127	48	0.004	1.071	49	0.077	0.918	48	0.001	0.881	47	0.007	0.869	47	0.009	0.942	48	0.404	0.953	49	0.618	1.231	48	0.001	1.193	49	0.001	1.304	48	0.001	1.254	46	0.001	2.837	49	0.001	2.852	48	0.001	2.589	49	0.001	2.616
XP_002289010	2	2	-	1.048	2	0.938	1.024	2	0.96	1.19	2	0.608	0.915	2	0.794	0.832	2	0.74	0.779	2	0.723	0.84	2	0.738	0.792	2	0.695	0.826	2	0.763	0.776	2	0.679	0.974	2	0.977	0.918	2	0.921	1.045	2	0.96	0.976	2	0.983	0.941	2	0.936	0.885
XP_002287734	3	8	-	0.89	7	0.036	0.949	8	0.629	1.166	8	0.687	0.93	8	0.268	1.35	7	0.002	1.431	8	0.001	1.278	7	0.012	1.382	6	0.008	1.202	7	0.055	1.294	6	0.035	1.281	6	0.028	1.363	7	0.008	1.253	7	0.075	1.306	8	0.056	1.104	6	0.267	1.208
XP_002290994	6	10	-	0.87	10	0.312	0.97	10	0.906	1.095	10	0.496	1.048	10	0.501	1.076	9	0.253	1.262	10	0.033	1.114	9	0.128	1.216	10	0.003	1.295	9	0.01	1.557	10	0.003	1.494	10	0.001	1.695	10	0.001	0.865	10	0.161	0.975	10	0.845	0.891	10	0.283	1.052
XP_002295244	2	3	-	0.955	3	0.938	0.975	3	0.941	0.998	3	0.999	1	3	0.999	1.284	3	0.252	1.313	3	0.24	1.228	3	0.399	1.27	3	0.307	1.176	3	0.719	1.212	3	0.532	1.163	3	0.637	1.203	3	0.584	1.17	3	0.49	1.203	3	0.395	1.152	3	0.471	1.191
XP_002287803	7	30	-	0.918	29	0.037	0.965	27	0.659	1.053	30	0.547	0.966	28	0.538	2.2	30	0.001	2.395	30	0.001	1.964	30	0.001	2.157	30	0.001	1.249	30	0.001	1.3	28	0.001	1.302	30	0.001	1.379	29	0.001	1.283	30	0.001	1.399	30	0.001	1.247	30	0.001	1.347
XP_002290388	2	2	-	1.043	2	0.941	1.137	2	0.688	1.018	2	0.994	1.115	2	0.741	1.194	2	0.732	1.121	2	0.851	1.336	2	0.512	1.265	2	0.617	1.159	2	0.834	1.093	2	0.917	1.169	2	0.817	1.106	2	0.909	1.02	2	0.972	0.959	2	0.946	1.124	2	0.795	1.062
XP_002296894	4	6	-	0.808	6	0.738	0.8	6	0.508	1.094	6	0.582	0.988	6	0.961	0.884	6	0.506	1.071	6	0.823	0.696	6	0.35	0.796	5	0.101	0.663	5	0.008	0.888	6	0.659	0.728	5	0.022	0.965	6	0.953	0.788	6	0.312	0.96	6	0.886	0.864	5	0.296	0.849
XP_002289961	4	4	-	0.975	3	0.957	0.934	4	0.705	0.933	4	0.743	1.128	4	0.321	1.177	4	0.313	1.132	4	0.541	1.076	4	0.771	1.08	3	0.803	1.103	4	0.719	1.071	4	0.855	1.02	4	0.965	1.053	3	0.929	0.786	4	0.125	0.76	4	0.188	0.871	4	0.326	0.849
XP_002296847	9	12	-	0.978	9	0.878	1.13	12	0.007	1.013	12	0.957	0.985	12	0.859	0.806	12	0.026	0.817	12	0.03	0.896	12	0.173	0.915	12	0.311	0.848	12	0.063	0.863	12	0.07	0.85	12	0.014	0.869	12	0.023	0.845	12	0.034	0.857	12	0.015	0.777	11	0.001	0.8
XP_002297430	6	14	-	1.044	13	0.342	0.998	14	0.991	0.991	14	0.975	0.859	10	0.001	1.602	13	0.001	1.533	13	0.001	1.553	13	0.001	1.454	14	0.001	1.267	14	0.003	1.222	14	0.014	1.244	14	0.015	1.205	14	0.025	1.008	13	0.926	0.976	13	0.672	0.838	13	0.013	0.847
XP_002286232	2	2	-	0.978	2	0.974	1.034	2	0.941	1.021	2	0.993	1.017	2	0.97	1.769	2	0.129	1.779	2	0.135	1.813	2	0.116	1.83	2	0.111	1.408	2	0.472	1.417	2	0.501	1.423	2	0.441	1.437	2	0.487	0.958	2	0.942	0.961	2	0.948	0.969	2	0.955	0.968
XP_002287341	7	9	-	0.981	9	0.959	0.869	7	0.029	0.96	7	0.729	1.051	9	0.613	2.111	9	0.001	2.103	9	0.001	1.876	7	0.001	2.032	8	0.001	2.175	9	0.001	2.183	9	0.001	1.863	8	0.001	1.984	9	0.001	1.413	9	0.001	1.414	9	0.005	1.402	8	0.001	1.473
XP_002294207	2	4	-	0.812	4	0.022	0.978	4	0.936	1.263	3	0.099	0.981	4	0.939	2.306	4	0.009	2.796	4	0.004	2.236	4	0.007	2.72	4	0.006	1.319	3	0.25	1.541	3	0.082	1.753	4	0.026	2.133	4	0.019	1.666	4	0.062	2.01	4	0.045	1.449	3	0.044	1.684
XP_002291975	6	6	-	0.938	6	0.536	0.926	6	0.392	0.992	6	0.995	0.924	6	0.618	1.323	6	0.037	1.378	6	0.02	1.204	6	0.161	1.268	6	0.051	1.331	6	0.016	1.396	6	0.007	1.307	6	0.019	1.376	6	0.013	1.148	5	0.238	1.19	5	0.15	1.125	6	0.276	1.183
XP_002294456	2	2	-	1.011	2	0.989	1.144	2	0.659	1.066	2	0.946	0.927	2	0.831	1.055	2	0.937	1.022	2	0.977	1.186	2	0.743	1.16	2	0.773	1.058	2	0.943	1.03	2	0.978	1.117	2	0.884	1.092	2	0.919	0.795	2	0.575	0.772	2	0.531	0.734	2	0.335	0.716
XP_002297399	4	4	-	1.087	4	0.567	1.172	3	0.28	1.086	4	0.687	1.013	4	0.957	1.436	4	0.036	1.296	4	0.138	1.521	4	0.021	1.382	4	0.067	1.103	4	0.721	0.998	4	0.997	1.186	4	0.379	1.077	4	0.858	1.774	4	0.002	1.6	4	0.006	1.774	4	0.001	1.607
XP_002296746	6	9	-	0.897	8	0.034	0.948	9	0.493	1.181	9	0.462	0.983	9	0.896	1.497	9	0.007	1.601	7	0.002	1.212	7	0.042	1.368	6	0.01	0.859	6	0.2	0.917	7	0.494	0.98	9	0.953	1.064	9	0.823	1.16	9	0.079	1.251	9	0.014	1.129	9	0.19	1.225
XP_002292995	4	6	-	0.986	6	0.967	1.084	5	0.481	1.277	6	0.456	0.927	6	0.479	1.013	6	0.981	1.011	6	0.978	1.126	6	0.633	1.128	6	0.555	0.863	6	0.218	0.824	5	0.212	1.092	6	0.865	1.093	6	0.856	1.236	5	0.075	1.186	6	0.084	1.09	6	0.443	1.087
XP_002289187	4	6	-	0.914	6	0.26	1.013	6	0.954	0.997	6	0.999	1.112	5	0.282	0.894	5	0.381	0.947	5	0.789	0.865	5	0.321	0.878	6	0.264	0.814	6	0.396	0.876	6	0.709	0.804	6	0.188	0.868	6	0.541	1.306	5	0.028	1.389	5	0.012	1.427	5	0.003	1.48
XP_002288959	5	13	-	1.021	13	0.826	1.05	13	0.308	1.025	13	0.91	0.855	12	0.001	0.853	10	0.005	0.843	13	0.003	0.933	10	0.315	0.88	13	0.011	0.883	12	0.055	0.846	12	0.005	0.889	12	0.066	0.855	12	0.017	1.049	11	0.338	1.065	13	0.513	0.96	13	0.628	0.926
XP_002295162	2	2	-	1.147	2	0.656	1.118	2	0.741	1.052	2	0.96	0.708	2	0.111	0.817	2	0.682	0.696	2	0.398	0.895	2	0.844	0.771	2	0.57	0.892	2	0.884	0.765	2	0.646	0.929	2	0.93	0.8	2	0.748	2.029	2	0.044	1.736	2	0.112	1.416	2	0.266	1.22
XP_002293037	2	4	-	1.039	3	0.936	1.122	3	0.504	1.047	4	0.92	0.948	4	0.771	0.56	4	0.01	0.549	4	0.023	0.516	3	0.008	0.491	3	0.007	0.479	3	0.007	0.454	3	0.008	0.557	4	0.012	0.464	3	0.005	0.575	3	0.014	0.543	3	0.009	0.533	3	0.002	0.504
XP_002290418	5	6	-	0.993	5	0.988	0.976	6	0.962	0.975	5	0.96	0.955	6	0.823	0.821	6	0.237	0.764	5	0.09	0.732	5	0.027	0.845	6	0.276	0.765	6	0.024	0.871	5	0.429	0.779	6	0.129	0.832	6	0.328	0.799	6	0.457	0.847	6	0.53	0.747	6	0.248	0.795
XP_002286387	3	4	-	0.948	4	0.831	1.201	4	0.085	1.037	4	0.946	0.959	4	0.828	0.898	4	0.554	0.927	4	0.758	1.059	4	0.827	1.104	4	0.636	0.877	4	0.558	0.91	4	0.775	0.9	4	0.692	0.871	3	0.748	1.051	4	0.903	1.087	4	0.862	0.9	3	0.631	1.035
XP_002291080	7	15	-	1.01	15	0.943	1.072	15	0.01	1.088	15	0.544	1.137	15	0.067	1.163	13	0.001	1.13	13	0.01	1.279	13	0.001	1.199	13	0.001	1.138	15	0.125	1.108	15	0.129	1.197	14	0.001	1.2	15	0.002	0.817	15	0.026	0.79	15	0.006	0.947	14	0.455	0.89
XP_002286556	6	18	-	0.92	15	0.009	0.937	18	0.209	1.039	18	0.695	1.229	17	0.003	1.373	18	0.001	1.395	18	0.001	1.265	18	0.001	1.267	17	0.001	1.57	18	0.001	1.605	18	0.001	1.568	17	0.001	1.658	18	0.001	0.723	17	0.001	0.731	17	0.001	0.869	18	0.002	0.911
XP_002296382	12	39	-	0.978	37	0.629	1.04	38	0.084	0.94	38	0.017	1.356	39	0.001	1.087	39	0.001	1.122	38	0.001	1.095	34	0.001	1.121	38	0.001	1.335	38	0.001	1.362	39	0.001	1.228	36	0.001	1.251	37	0.001	0.675	36	0.001	0.734	35	0.001	0.925	36	0.041	0.973
XP_002295116	6	6	-	1.049	6	0.725	1.024	6	0.898	1.042	6	0.86	0.92	6	0.335	1.275	6	0.022	1.192	6	0.12	1.286	6	0.03	1.264	5	0.09	1.173	4	0.423	1.094	6	0.587	1.203	6	0.093	1.112	5	0.639	1.144	6	0.157	1.023	5	0.909	1.054	5	0.724	0.974
XP_002287275	6	25	-	1.016	25	0.893	0.989	24	0.938	0.96	19	0.062	1.074	23	0.314	0.797	23	0.002	0.705	24	0.001	0.721	25	0.001	0.702	25	0.001	2.5	25	0.001	2.423	25	0.001	2.365	25	0.001	2.3	25	0.001	0.676	24	0.001	0.656	24	0.001	0.701	23	0.001	0.679
XP_002286836	8	27	-	0.973	27	0.484	0.928	26	0.009	0.947	27	0.332	1.075	27	0.271	1.393	27	0.001	1.424	26	0.001	1.25	27	0.001	1.286	26	0.001	1.1	27	0.152	1.113	27	0.076	1.032	27	0.86	1.047	27	0.729	0.962	23	0.393	0.938	27	0.237	1.042	23	0.501	1.001
XP_002287599	4	8	-	1.011	7	0.974	1.168	7	0.011	0.958	6	0.793	0.943	7	0.81	0.98	8	0.895	0.934	8	0.624	1.08	8	0.396	1.07	7	0.543	0.869	8	0.174	0.828	8	0.037	0.908	8	0.425	0.868	8	0.134	0.903	8	0.708	0.857	8	0.406	0.969	8	0.852	0.862
XP_002287126	3	6	-	1.016	6	0.961	1.003	6	0.991	0.991	6	0.988	0.945	6	0.588	1.898	6	0.01	1.826	6	0.033	1.868	6	0.009	1.817	6	0.041	0.765	4	0.132	0.73	6	0.028	0.741	4	0.077	0.72	6	0.017	0.96	4	0.85	0.957	5	0.785	0.867	6	0.143	0.84
XP_002294163	2	2	-	0.959	2	0.941	1.015	2	0.978	1.249	2	0.702	0.886	2	0.699	1.279	2	0.594	1.305	2	0.579	1.275	2	0.607	1.314	2	0.548	1.086	2	0.919	1.114	2	0.891	1.343	2	0.563	1.383	2	0.56	1.265	2	0.562	1.295	2	0.531	1.104	2	0.832	1.136
XP_002291176	4	6	-	0.931	6	0.539	0.884	6	0.749	0.966	6	0.914	0.962	5	0.798	1.821	6	0.055	1.914	6	0.052	1.585	6	0.002	1.681	6	0.003	1.749	4	0.003	1.877	6	0.001	1.7	6	0.002	1.803	6	0.003	1.424	6	0.015	1.5	6	0.005	1.403	6	0.046	1.484
XP_002296715	9	33	-	1.001	30	0.994	1.1	32	0.003	1.003	32	0.995	0.903	32	0.001	0.691	32	0.001	0.651	32	0.001	0.732	33	0.001	0.687	32	0.001	0.754	33	0.001	0.718	33	0.001	0.766	33	0.001	0.732	33	0.001	1.113	32	0.001	1.04	31	0.16	1.015	33	0.817	0.954
XP_002292011	6	7	-	1.049	7	0.622	1.158	5	0.1	0.986	6	0.973	1.035	6	0.783	1.047	7	0.682	0.977	7	0.882	1.192	7	0.096	1.122	7	0.228	1.567	6	0.001	1.454	6	0.004	1.355	7	0.036	1.276	7	0.052	0.894	5	0.351	0.804	6	0.028	0.947	7	0.525	0.889
XP_002293365	2	5	-	0.588	5	0.033	0.841	5	0.429	1.037	5	0.973	1.221	5	0.176	0.58	5	0.005	0.964	5	0.96	0.479	5	0.001	0.806	5	0.442	0.625	4	0.013	1.159	5	0.852	0.711	5	0.305	1.195	5	0.882	0.342	5	0.007	0.568	5	0.243	0.412	5	0.001	0.691
XP_002294135	8	24	-	0.988	24	0.957	0.915	24	0.356	1.058	24	0.675	0.933	24	0.034	0.852	23	0.02	0.84	23	0.036	0.79	24	0.003	0.79	24	0.003	0.845	24	0.001	0.843	24	0.004	0.886	24	0.05	0.886	24	0.14	1.097	20	0.031	1.096	22	0.155	1.018	22	0.862	1.049
XP_002296356	3	6	-	0.968	4	0.936	1.05	6	0.743	0.994	6	0.994	0.849	6	0.035	1.129	6	0.258	1.146	6	0.237	1.161	4	0.442	1.147	5	0.339	1.012	5	0.972	1.03	5	0.931	1.079	5	0.744	1.06	6	0.812	1.213	5	0.102	1.234	5	0.091	1.084	6	0.588	1.101
XP_002294852	2	3	-	1.077	3	0.766	1.045	3	0.888	1.067	3	0.872	0.964	3	0.909	1.399	3	0.128	1.27	3	0.309	1.435	3	0.181	1.317	3	0.245	1.271	3	0.331	1.162	3	0.683	1.344	3	0.198	1.233	3	0.492	1.182	3	0.433	1.078	3	0.785	1.125	3	0.768	1.031
XP_002293058	2	2	-	0.913	2	0.828	0.978	2	0.962	1.095	2	0.896	0.93	2	0.841	1.171	2	0.763	1.257	2	0.647	1.128	2	0.833	1.221	2	0.68	1.101	2	0.904	1.187	2	0.812	1.195	2	0.781	1.293	2	0.687	1.178	2	0.714	1.265	2	0.575	1.076	2	0.883	1.161
XP_002288781	5	6	-	1.007	6	0.994	1.121	6	0.144	1.02	5	0.969	0.969	6	0.812	1.156	6	0.255	1.071	5	0.718	1.279	6	0.089	1.198	5	0.192	0.974	6	0.919	0.952	6	0.873	0.945	6	0.822	1.035	5	0.927	1.189	5	0.143	1.164	5	0.21	1.125	4	0.416	1.073
XP_002290697	3	4	-	0.925	3	0.738	1.096	4	0.516	1.136	4	0.601	1.193	4	0.306	0.851	4	0.317	0.787	3	0.31	0.916	4	0.804	0.822	3	0.427	0.829	4	0.318	0.843	4	0.44	0.933	4	0.834	0.951	4	0.912	0.799	4	0.163	0.739	3	0.142	1.045	3	0.881	1.035
XP_002294611	16	34	-	1.036	33	0.48	1.038	34	0.357	0.975	33	0.698	1.088	34	0.032	0.531	34	0.001	0.498	34	0.001	0.542	34	0.001	0.513	34	0.001	0.611	34	0.001	0.576	34	0.001	0.596	34	0.001	0.563	34	0.001	0.719	34	0.001	0.675	34	0.001	0.748	32	0.001	0.725
XP_002290177	4	10	-	0.969	6	0.882	1.098	9	0.054	1.064	10	0.592	1.017	8	0.871	0.584	10	0.002	0.594	10	0.007	0.64	10	0.002	0.658	10	0.007	0.542	10	0.008	0.555	10	0.021	0.571	10	0.011	0.587	10	0.039	0.564	10	0.002	0.576	10	0.005	0.607	10	0.001	0.624
XP_002286856	3	4	-	0.925	4	0.641	0.972	3	0.93	1.056	4	0.96	0.881	4	0.315	1.242	4	0.173	1.319	4	0.117	1.128	4	0.572	1.206	4	0.298	1.133	4	0.59	1.206	4	0.381	1.094	3	0.836	1.265	4	0.268	1.316	4	0.078	1.394	4	0.043	1.144	4	0.34	1.217
XP_002290637	12	54	-	0.952	48	0.047	1.067	50	0.006	1.073	52	0.014	1.102	51	0.001	0.901	49	0.001	0.972	52	0.528	0.947	49	0.036	0.995	51	0.92	0.621	52	0.001	0.682	52	0.001	0.674	51	0.001	0.771	53	0.001	0.768	52	0.001	0.837	52	0.001	0.849	52	0.001	0.908
XP_002294400	2	3	-	0.974	3	0.957	1.103	3	0.602	1.093	3	0.731	0.993	3	0.982	1.214	3	0.377	1.218	3	0.424	1.312	3	0.234	1.331	3	0.208	0.846	3	0.569	0.854	3	0.655	0.916	3	0.841	0.928	3	0.898	0.875	3	0.553	0.881	3	0.588	0.855	3	0.417	0.866
XP_002287958	7	10	-	0.751	8	0.004	0.856	10	0.126	1.096	10	0.617	0.92	10	0.314	0.921	10	0.275	1.212	10	0.117	0.78	10	0.038	1.034	10	0.803	1.275	10	0.005	1.683	10	0.001	1.362	8	0.002	1.833	10	0.002	1.087	8	0.221	1.427	10	0.005	0.984	10	0.917	1.299
XP_002292614	2	2	-	0.946	2	0.918	1.089	2	0.819	0.876	2	0.766	0.909	2	0.778	1.082	2	0.9	1.123	2	0.849	1.164	2	0.782	1.215	2	0.689	1.066	2	0.935	1.109	2	0.894	0.925	2	0.927	0.966	2	0.97	0.978	2	0.967	1.013	2	0.983	0.882	2	0.778	0.917
XP_002296794	3	5	-	0.938	5	0.628	0.846	5	0.35	1	5	0.999	0.882	5	0.203	1.912	5	0.096	1.995	5	0.067	1.593	5	0.05	1.678	5	0.048	1.092	4	0.767	1.26	4	0.242	1.116	3	0.785	1.281	4	0.22	1.419	4	0.03	1.608	4	0.006	1.288	5	0.023	1.352
XP_002291594	4	10	-	0.984	8	0.938	0.884	9	0.029	0.969	10	0.805	0.867	8	0.011	1.237	10	0.039	1.35	10	0.001	1.121	10	0.397	1.238	10	0.003	1.084	9	0.652	1.115	10	0.11	1.094	8	0.311	1.074	10	0.399	1.314	10	0.232	1.442	10	0.015	1.213	10	0.187	1.339
XP_002293766	2	3	-	0.971	3	0.949	1.108	3	0.575	1.116	3	0.606	1.038	3	0.89	1.016	3	0.971	1.029	3	0.947	1.113	3	0.737	1.133	3	0.65	0.777	3	0.3	0.788	3	0.392	0.859	3	0.629	0.874	3	0.756	0.891	3	0.768	0.902	3	0.771	0.914	3	0.748	0.925
XP_002292212	3	3	-	0.749	3	0.076	0.998	3	0.996	0.893	3	0.942	1.051	3	0.838	0.964	3	0.941	1.257	3	0.328	0.943	3	0.919	1.244	3	0.361	1.122	3	0.762	1.474	3	0.119	0.993	3	0.995	1.309	3	0.315	0.638	3	0.032	0.834	3	0.406	0.655	3	0.08	0.863
XP_002286458	9	19	-	1.012	18	0.967	1.067	15	0.015	1.017	17	0.966	0.924	17	0.001	1.09	19	0.016	1.075	19	0.12	1.165	18	0.002	1.13	19	0.013	1.117	19	0.033	1.107	19	0.068	1.131	18	0.003	1.161	14	0.004	1.656	17	0.001	1.553	19	0.001	1.417	19	0.001	1.408
XP_002291440	2	2	-	0.937	2	0.899	0.96	2	0.925	1.155	2	0.719	1.054	2	0.894	1.746	2	0.138	1.837	2	0.114	1.667	2	0.177	1.757	2	0.136	1.245	2	0.711	1.308	2	0.645	1.424	2	0.44	1.502	2	0.403	1.42	2	0.346	1.485	2	0.282	1.499	2	0.269	1.569
XP_002286409	13	54	-	1.035	50	0.147	0.992	54	0.903	1.018	48	0.719	1.023	49	0.524	1.047	53	0.175	1.004	52	0.944	1.008	54	0.914	0.994	53	0.905	1.113	52	0.001	1.087	50	0.001	1.082	52	0.009	1.073	48	0.001	0.962	52	0.284	0.956	54	0.204	1.001	50	0.988	0.983
XP_002296551	2	2	-	0.914	2	0.831	0.924	2	0.842	1.068	2	0.942	1.066	2	0.863	1.315	2	0.538	1.407	2	0.436	1.193	2	0.735	1.291	2	0.578	1.042	2	0.959	1.123	2	0.882	1.102	2	0.901	1.192	2	0.817	0.893	2	0.822	0.96	2	0.946	0.934	2	0.893	1.009
XP_002294877	6	11	-	0.922	11	0.492	1.005	10	0.975	0.98	11	0.929	1.309	11	0.012	0.85	10	0.028	0.833	11	0.154	0.848	10	0.02	0.882	10	0.226	1.048	10	0.902	0.999	11	0.999	1.003	10	0.994	0.973	11	0.956	0.6	11	0.011	0.64	11	0.019	0.838	10	0.001	0.826
XP_002293792	9	56	-	1.069	52	0.004	1.074	53	0.021	1.044	55	0.778	0.968	55	0.611	0.679	56	0.001	0.666	56	0.001	0.744	55	0.001	0.717	56	0.001	0.424	55	0.001	0.414	55	0.001	0.439	55	0.001	0.431	55	0.001	0.924	54	0.013	0.858	54	0.001	0.912	53	0.001	0.853
XP_002291773	2	2	-	0.844	2	0.551	0.865	2	0.621	1.025	2	0.983	0.849	2	0.552	1.355	2	0.477	1.568	2	0.262	1.149	2	0.805	1.346	2	0.498	1.321	2	0.6	1.54	2	0.347	1.341	2	0.565	1.57	2	0.325	1.671	2	0.137	1.942	2	0.064	1.393	2	0.29	1.631
XP_002287891	2	3	-	0.964	3	0.938	1.088	3	0.702	0.964	3	0.957	0.998	3	0.994	0.718	3	0.134	0.732	3	0.168	0.771	3	0.253	0.791	3	0.318	0.791	3	0.344	0.808	3	0.465	0.755	3	0.225	0.774	3	0.353	0.92	3	0.836	0.936	3	0.895	0.903	3	0.768	0.922
XP_002294820	6	8	-	1.008	8	0.985	0.906	8	0.071	0.97	7	0.894	0.953	8	0.486	1.748	8	0.001	1.691	8	0.003	1.549	8	0.001	1.519	8	0.005	1.633	8	0.001	1.595	8	0.001	1.61	7	0.001	1.499	8	0.002	1.058	8	0.449	1.03	8	0.754	1.013	7	0.923	0.972
XP_002292870	5	7	-	1.076	7	0.337	1.015	7	0.946	1.068	7	0.651	0.94	7	0.599	1.285	7	0.005	1.168	7	0.096	1.237	6	0.061	1.217	6	0.081	1.119	7	0.281	1.023	7	0.925	1.184	7	0.18	1.086	7	0.557	1.366	7	0.001	1.246	7	0.024	1.268	7	0.015	1.162
XP_002289633	15	49	-	1.036	47	0.336	0.956	46	0.037	0.986	47	0.934	0.913	48	0.001	1.155	48	0.001	1.113	48	0.001	1.071	47	0.018	1.049	48	0.243	0.994	49	0.943	0.954	44	0.065	0.997	49	0.982	0.94	47	0.118	1.218	47	0.001	1.139	48	0.001	1.07	48	0.009	1.025
XP_002294971	7	9	-	0.939	9	0.429	1.053	9	0.86	1.004	7	0.999	1.119	8	0.263	1.176	9	0.027	1.224	9	0.012	1.214	9	0.052	1.278	9	0.024	0.961	8	0.852	1.066	9	0.776	1.01	7	0.97	1.091	8	0.424	0.855	9	0.163	0.939	8	0.617	0.965	8	0.736	0.99
XP_002290606	10	13	-	1.011	12	0.938	0.886	13	0.102	0.976	13	0.968	1.156	12	0.033	1.208	13	0.023	1.175	12	0.057	1.013	12	0.932	1.08	13	0.472	1.314	13	0.003	1.342	13	0.006	1.273	11	0.001	1.303	13	0.041	0.745	13	0.002	0.759	13	0.004	0.892	10	0.019	0.897
XP_002295083	2	3	-	1.008	3	0.988	0.979	3	0.952	0.979	3	0.977	0.876	3	0.408	1.35	3	0.171	1.309	3	0.245	1.299	3	0.25	1.273	3	0.302	0.953	3	0.922	0.93	3	0.88	0.924	3	0.863	0.905	3	0.852	1.626	3	0.023	1.582	3	0.034	1.404	3	0.063	1.374
XP_002287846	3	8	-	1.009	8	0.974	0.984	7	0.922	0.966	8	0.746	1.046	8	0.835	1.39	6	0.005	1.346	8	0.002	1.373	8	0.001	1.344	8	0.003	2.758	7	0.001	2.455	6	0.001	2.366	8	0.001	2.518	7	0.001	1.048	8	0.596	1.018	8	0.887	1.077	8	0.268	1.051
XP_002295000	22	52	-	1.075	47	0.004	1.111	50	0.003	1.014	52	0.942	1.022	52	0.724	0.502	52	0.001	0.47	52	0.001	0.562	51	0.001	0.518	52	0.001	0.674	51	0.001	0.622	52	0.001	0.677	51	0.001	0.617	51	0.001	0.7	50	0.001	0.633	52	0.001	0.692	49	0.001	0.631
YP_874548	5	74	-	0.976	71	0.582	1.033	72	0.445	0.989	73	0.957	0.798	68	0.001	0.896	71	0.001	0.893	73	0.002	0.902	72	0.007	0.896	74	0.015	0.87	71	0.001	0.877	71	0.001	0.832	72	0.001	0.851	71	0.001	1.616	71	0.001	1.629	71	0.001	1.301	71	0.001	1.325
XP_002294765	2	4	-	1.096	4	0.576	1.086	4	0.584	1.04	4	0.946	0.863	4	0.214	1.051	4	0.83	0.943	4	0.819	1.129	4	0.569	1.017	4	0.948	1.029	4	0.94	0.924	4	0.824	1.06	4	0.873	0.955	4	0.918	1.372	4	0.299	1.435	3	0.092	1.171	4	0.585	1.194
XP_002294539	2	4	-	1.01	4	0.985	0.903	4	0.442	0.987	4	0.982	0.927	4	0.636	1.605	4	0.007	1.552	4	0.017	1.421	4	0.045	1.39	4	0.063	2.08	4	0.001	2.027	4	0.002	2.034	4	0.002	1.989	4	0.002	0.96	4	0.915	0.932	4	0.874	0.879	4	0.512	0.858
YP_874528	19	421	-	1.045	410	0.004	1.04	403	0.019	0.999	398	0.999	0.819	409	0.001	0.505	416	0.001	0.495	415	0.001	0.556	409	0.001	0.516	416	0.001	0.75	413	0.001	0.715	418	0.001	0.741	416	0.001	0.706	419	0.001	1.48	404	0.001	1.397	400	0.001	1.211	390	0.001	1.137
XP_002287288	2	3	-	0.792	3	0.426	0.896	3	0.806	0.984	3	0.994	1.281	3	0.51	1.164	3	0.523	1.438	3	0.11	1.026	3	0.971	1.28	3	0.371	1.038	3	0.943	1.29	3	0.345	1.012	3	0.981	1.263	3	0.417	0.92	3	0.75	1.136	3	0.588	1.154	3	0.741	1.437
XP_002291414	9	13	-	0.865	13	0.169	1.111	12	0.004	1.058	12	0.513	1.077	12	0.357	0.696	13	0.001	0.788	13	0.009	0.746	13	0.002	0.853	13	0.025	0.747	12	0.002	0.868	11	0.044	0.748	12	0.002	0.822	13	0.031	0.711	13	0.005	0.806	13	0.048	0.726	12	0.001	0.826
XP_002294832	4	10	-	0.971	10	0.89	1.119	10	0.01	0.934	10	0.929	1.005	10	0.989	1.15	10	0.036	1.156	10	0.047	1.258	10	0.006	1.281	10	0.003	2.307	9	0.001	2.506	10	0.001	2.288	10	0.001	2.168	7	0.001	0.926	10	0.691	0.934	10	0.722	0.922	10	0.221	0.936
XP_002294576	2	2	-	1.19	2	0.542	1.389	2	0.129	1.016	2	0.995	0.745	2	0.284	1.553	2	0.473	1.277	2	0.617	2.117	2	0.105	1.757	2	0.136	0.801	2	0.707	0.662	2	0.404	0.807	2	0.72	0.669	2	0.451	2.045	2	0.324	1.672	2	0.387	1.528	2	0.215	1.266
XP_002288450	9	16	-	1.029	15	0.899	1.063	13	0.049	1.01	16	0.978	1.003	15	0.974	1.242	16	0.003	1.208	16	0.001	1.286	16	0.002	1.311	15	0.001	0.979	16	0.936	0.959	16	0.827	0.984	14	0.926	1.007	15	0.957	1.128	16	0.05	1.102	16	0.077	1.149	16	0.027	1.113
XP_002289945	5	12	-	0.995	12	0.988	1.085	11	0.041	1.019	12	0.934	0.987	12	0.863	0.979	11	0.807	1.002	12	0.987	1.069	12	0.282	1.062	12	0.257	0.913	12	0.248	0.904	12	0.164	0.922	12	0.246	0.915	12	0.181	0.977	11	0.808	0.951	11	0.419	0.987	12	0.936	0.934
XP_002287746	8	23	-	1.043	22	0.545	1.08	21	0.021	1.016	22	0.964	0.975	22	0.63	0.991	21	0.898	0.893	22	0.039	0.977	23	0.821	0.946	23	0.481	0.706	23	0.001	0.681	23	0.001	0.725	23	0.001	0.702	23	0.001	1.321	23	0.001	1.317	18	0.001	1.307	22	0.001	1.227
XP_002296300	8	11	-	0.934	10	0.155	1.089	11	0.048	1.034	11	0.924	1.019	8	0.862	1.148	11	0.186	1.29	10	0.002	1.227	11	0.043	1.341	11	0.002	0.943	11	0.779	1.026	11	0.873	1.005	10	0.977	1.034	10	0.815	0.912	8	0.176	0.929	11	0.454	0.925	10	0.416	0.948
XP_002292882	3	3	-	1.077	3	0.764	1.179	3	0.256	1.138	3	0.766	1.048	3	0.849	0.929	3	0.809	0.844	3	0.517	1.075	3	0.84	0.987	3	0.965	0.873	3	0.69	0.798	3	0.426	0.984	3	0.979	0.903	3	0.845	0.914	3	0.764	0.833	3	0.43	0.941	3	0.821	0.863
XP_002290850	15	25	-	0.987	25	0.865	1.039	25	0.372	1.023	23	0.698	0.958	25	0.356	1.165	24	0.001	1.164	21	0.001	1.171	23	0.001	1.168	23	0.001	0.972	25	0.748	0.951	24	0.275	0.988	25	0.906	0.989	25	0.916	1.063	24	0.088	1.037	23	0.433	0.99	23	0.767	0.997
XP_002294697	6	7	-	1.032	6	0.886	1.093	7	0.276	0.975	6	0.934	0.918	7	0.561	1.08	7	0.464	1.049	7	0.777	1.159	7	0.307	1.137	7	0.461	1.025	7	0.912	1.002	7	0.994	0.982	6	0.948	1.027	7	0.934	1.02	7	0.898	0.993	7	0.973	0.928	5	0.561	0.952
XP_002296884	2	2	-	0.944	2	0.913	0.807	2	0.386	0.829	2	0.56	1.199	2	0.503	2.988	2	0.009	3.091	2	0.011	2.363	2	0.031	2.475	2	0.023	2.878	2	0.019	3.002	2	0.02	2.363	2	0.03	2.474	2	0.037	1.298	2	0.515	1.348	2	0.45	1.542	2	0.158	1.612
XP_002289870	4	9	-	1.02	8	0.918	0.998	8	0.991	1.114	9	0.381	0.895	7	0.162	1.063	8	0.449	1.033	7	0.826	1.011	7	0.943	1.002	7	0.987	1.016	9	0.921	0.998	8	0.992	1.122	9	0.096	1.07	8	0.615	1.256	5	0.054	1.198	8	0.016	1.079	8	0.352	1.071
XP_002289785	2	2	-	1.08	2	0.868	1.068	2	0.877	0.943	2	0.953	0.745	2	0.181	1.002	2	0.998	0.904	2	0.871	1.045	2	0.939	0.956	2	0.935	0.955	2	0.956	0.87	2	0.858	0.892	2	0.878	0.815	2	0.779	2.461	2	0.016	2.235	2	0.027	1.8	2	0.054	1.65
XP_002293323	5	10	-	1.003	8	0.994	1.162	10	0.011	1.072	10	0.495	1.485	10	0.001	1.328	10	0.005	1.428	10	0.001	1.517	10	0.002	1.643	8	0.001	1.138	9	0.075	1.172	8	0.062	1.16	10	0.103	1.258	10	0.005	0.762	8	0.01	0.698	10	0.005	1.049	8	0.646	1.071
XP_002293986	3	4	-	1.021	3	0.967	0.941	3	0.818	0.98	3	0.979	0.923	4	0.626	1.274	4	0.13	1.353	4	0.084	1.1	4	0.723	1.172	4	0.398	1.21	3	0.483	1.193	4	0.423	1.194	4	0.351	1.272	4	0.235	1.005	4	0.991	1.068	4	0.751	0.93	4	0.898	0.982
XP_002296908	3	9	-	1.02	9	0.938	1.222	9	0.092	1.092	9	0.669	0.827	9	0.027	0.896	8	0.436	0.807	9	0.06	1.008	9	0.977	0.977	9	0.898	0.706	7	0.008	0.761	8	0.058	0.844	8	0.363	0.907	9	0.765	1.444	9	0.001	1.45	8	0.001	1.177	9	0.02	1.141
XP_002286738	6	14	-	1.013	13	0.943	1.093	13	0.144	0.918	12	0.21	1.329	14	0.006	0.795	13	0.003	0.752	14	0.002	0.88	11	0.021	0.842	13	0.012	1.043	11	0.614	1.01	13	0.937	1.012	12	0.924	0.988	13	0.927	0.535	13	0.001	0.509	14	0.001	0.737	12	0.001	0.704
XP_002289426	3	4	-	0.947	4	0.826	0.963	4	0.888	1.05	3	0.934	1.054	3	0.837	0.988	4	0.97	1.023	4	0.945	0.887	3	0.691	0.98	4	0.934	1.086	3	0.855	1.083	3	0.869	1.13	3	0.75	1.286	4	0.258	0.792	3	0.247	0.704	4	0.137	0.768	4	0.076	0.74
XP_002289205	8	18	-	1.014	16	0.895	1.007	17	0.948	0.971	15	0.609	0.926	18	0.038	1.329	18	0.001	1.336	18	0.001	1.279	18	0.001	1.297	18	0.001	1.33	18	0.001	1.343	18	0.001	1.308	18	0.001	1.326	18	0.001	1.49	18	0.001	1.5	18	0.001	1.419	17	0.001	1.374
XP_002289646	3	3	-	1.105	3	0.741	1.037	3	0.908	1.027	3	0.973	1.003	3	0.994	1.254	3	0.3	1.111	3	0.743	1.278	3	0.285	1.143	3	0.632	1.206	3	0.496	1.074	3	0.883	1.227	3	0.437	1.096	3	0.867	0.906	3	0.693	0.807	3	0.313	0.896	3	0.61	0.799
XP_002292610	2	4	-	1.03	4	0.938	1.131	4	0.311	1.052	4	0.919	1.099	4	0.715	0.926	4	0.708	0.881	4	0.526	1.03	4	0.917	0.92	3	0.782	0.699	4	0.047	0.668	4	0.085	0.728	4	0.062	0.698	4	0.102	0.843	4	0.252	0.801	4	0.154	0.909	4	0.663	0.87
XP_002290897	8	14	-	1.04	14	0.739	1.128	13	0.004	0.954	14	0.423	1.058	13	0.509	1.205	14	0.116	1.131	14	0.239	1.274	14	0.014	1.211	14	0.037	1.227	14	0.009	1.161	14	0.04	1.159	14	0.054	1.101	14	0.191	0.869	14	0.355	0.819	14	0.149	0.884	13	0.046	0.88
XP_002295488	2	2	-	0.799	2	0.546	0.817	2	0.428	1.023	2	0.989	0.847	2	0.558	1.312	2	0.542	1.605	2	0.232	1.055	2	0.927	1.304	2	0.56	1.119	2	0.886	1.378	2	0.555	1.134	2	0.863	1.401	2	0.538	1.048	2	0.934	1.287	2	0.551	0.878	2	0.769	1.083
XP_002287273	2	2	-	0.985	2	0.985	0.916	2	0.81	1.015	2	0.995	0.813	2	0.406	1.844	2	0.103	1.823	2	0.12	1.649	2	0.186	1.654	2	0.192	1.211	2	0.763	1.21	2	0.788	1.218	2	0.754	1.221	2	0.787	1.399	2	0.355	1.393	2	0.381	1.119	2	0.806	1.123
XP_002293919	4	5	-	1.04	4	0.905	0.995	5	0.989	0.979	5	0.96	0.905	5	0.332	1.116	5	0.722	1.185	4	0.368	1.094	5	0.718	1.13	4	0.539	1.114	5	0.716	1.152	4	0.564	1.188	4	0.371	1.129	4	0.688	1.188	5	0.143	1.157	4	0.353	1.06	5	0.685	0.973
XP_002292964	6	187	-	0.933	160	0.004	0.987	160	0.87	0.975	173	0.14	1.101	154	0.008	1.097	166	0.001	1.14	165	0.001	1.082	159	0.027	1.138	157	0.001	6.324	177	0.001	6.64	176	0.001	6.282	176	0.001	6.737	176	0.001	0.887	157	0.002	0.945	156	0.163	0.985	167	0.633	1.035
XP_002292973	3	5	-	0.948	5	0.739	1.038	3	0.906	1.026	5	0.957	0.918	5	0.418	1.438	3	0.1	1.502	3	0.073	1.429	3	0.107	1.452	4	0.04	1.163	5	0.32	1.208	5	0.226	1.181	5	0.247	1.231	5	0.188	1.385	5	0.091	1.434	5	0.048	1.251	5	0.196	1.303
XP_002293407	3	7	-	0.985	7	0.968	1.149	7	0.291	1.012	7	0.997	0.911	7	0.168	1.298	7	0.022	1.391	6	0.007	1.425	6	0.004	1.485	7	0.002	0.968	6	0.9	0.979	6	0.948	0.979	6	0.941	1.053	7	0.845	2.495	7	0.001	2.482	7	0.001	2.245	7	0.001	2.243
XP_002286327	6	16	-	0.951	14	0.826	0.928	13	0.044	1.03	16	0.919	0.816	16	0.001	1.499	16	0.001	1.501	14	0.001	1.274	15	0.006	1.48	15	0.001	1.853	16	0.001	1.996	15	0.001	1.888	16	0.001	1.86	14	0.001	1.005	16	0.969	1.067	14	0.599	0.82	16	0.003	0.944
XP_002288814	3	3	-	0.791	3	0.363	1.108	3	0.575	1.049	3	0.934	1.009	3	0.975	0.764	3	0.22	0.943	3	0.875	0.828	3	0.455	1.035	3	0.919	1.01	3	0.982	1.256	3	0.418	1.05	3	0.928	1.311	3	0.311	0.783	3	0.253	0.97	3	0.925	0.775	3	0.382	0.969
XP_002294103	9	25	-	0.972	23	0.674	1.05	24	0.28	1.003	25	0.996	1.036	21	0.591	0.891	25	0.012	0.893	24	0.042	0.938	25	0.198	0.921	25	0.156	0.857	25	0.001	0.886	23	0.006	0.851	25	0.001	0.836	25	0.001	0.6	25	0.001	0.586	25	0.001	0.638	25	0.001	0.623
XP_002291391	4	7	-	1.035	7	0.868	1.005	7	0.985	1.053	7	0.68	1.027	6	0.841	0.863	7	0.068	0.815	7	0.031	0.852	7	0.117	0.813	7	0.043	0.876	7	0.174	0.833	7	0.069	0.914	7	0.414	0.872	7	0.214	0.988	7	0.928	0.936	7	0.457	1.034	7	0.754	0.987
XP_002293479	2	2	-	0.767	2	0.371	0.987	2	0.985	0.926	2	0.929	1.049	2	0.91	1.151	2	0.797	1.47	2	0.357	1.119	2	0.843	1.441	2	0.371	0.947	2	0.946	1.215	2	0.781	0.869	2	0.842	1.118	2	0.897	1.108	2	0.904	1.419	2	0.352	1.149	2	0.751	1.477
XP_002290315	9	41	-	1.028	41	0.393	1.064	40	0.003	1.024	36	0.733	1.092	41	0.078	0.775	41	0.001	0.736	41	0.001	0.821	40	0.001	0.782	41	0.001	0.989	38	0.838	0.931	40	0.004	0.992	40	0.901	0.952	40	0.101	0.532	39	0.001	0.507	39	0.001	0.563	41	0.001	0.529
XP_002293606	4	5	-	1.086	4	0.584	1.165	4	0.179	1.065	5	0.677	0.955	5	0.756	1.108	5	0.433	1.026	5	0.917	1.249	3	0.346	1.14	3	0.632	1.075	3	0.884	0.966	3	0.956	1.115	5	0.537	1.038	5	0.918	1.104	5	0.433	1.02	5	0.92	1.045	5	0.79	0.969
XP_002295028	7	12	-	0.973	12	0.673	1.003	12	0.991	1.004	12	0.996	0.89	12	0.075	1.089	12	0.081	1.095	12	0.063	1.074	12	0.166	1.091	12	0.104	1.202	12	0.079	1.216	12	0.029	1.227	9	0.005	1.179	11	0.008	1.219	12	0.001	1.228	12	0.001	1.072	12	0.146	1.087
XP_002293209	5	9	-	1.057	8	0.789	1.085	9	0.225	0.957	8	0.601	1.022	9	0.803	0.899	8	0.215	0.823	9	0.007	0.961	8	0.734	0.886	9	0.086	0.925	8	0.569	0.854	9	0.036	0.9	8	0.202	0.836	9	0.022	1.02	5	0.917	0.956	9	0.525	1.053	7	0.561	0.989
XP_002290006	54	742	-	0.937	707	0.004	0.934	720	0.003	0.965	708	0.009	1.175	718	0.001	2.169	738	0.001	2.277	736	0.001	1.984	739	0.001	2.097	735	0.001	2.637	741	0.001	2.804	740	0.001	2.543	740	0.001	2.697	737	0.001	1.151	700	0.001	1.218	700	0.001	1.354	709	0.001	1.418
XP_002291749	3	5	-	1.021	5	0.951	1.026	5	0.906	1.03	4	0.957	0.866	5	0.13	1.195	5	0.15	1.146	5	0.348	1.291	4	0.14	1.259	4	0.196	0.993	5	0.982	0.957	5	0.887	1.046	5	0.877	1.06	4	0.896	1.155	5	0.483	1.109	5	0.653	0.984	3	0.962	0.96
XP_002288273	6	14	-	1.056	14	0.063	1.074	14	0.124	1.052	11	0.255	1.131	12	0.016	0.77	12	0.001	0.742	14	0.001	0.845	14	0.002	0.814	13	0.001	0.761	11	0.001	0.708	13	0.001	0.869	14	0.039	0.813	14	0.011	0.789	12	0.001	0.749	11	0.001	0.897	14	0.015	0.84
XP_002290230	3	4	-	1.016	4	0.974	1	3	0.999	1.098	3	0.696	0.931	3	0.755	1.123	4	0.505	1.037	3	0.931	1.165	4	0.432	1.132	4	0.528	1.019	4	0.96	0.987	4	0.978	1.158	4	0.483	1.075	3	0.899	1	3	1	0.995	4	0.987	1.006	4	0.982	0.973
XP_002288547	9	48	-	0.828	46	0.006	0.896	47	0.027	1.046	47	0.583	1.346	47	0.001	0.688	48	0.001	0.857	48	0.02	0.646	44	0.001	0.751	48	0.001	0.629	48	0.001	0.785	48	0.001	0.659	48	0.001	0.825	48	0.023	0.333	48	0.001	0.411	48	0.001	0.443	48	0.001	0.551
XP_002291784	21	42	-	0.967	41	0.42	0.975	41	0.595	0.982	38	0.86	0.949	39	0.029	1.463	41	0.001	1.504	39	0.001	1.414	41	0.001	1.476	40	0.001	1.154	39	0.001	1.192	41	0.001	1.139	39	0.001	1.209	41	0.001	1.288	39	0.001	1.275	38	0.001	1.197	40	0.001	1.233
XP_002290047	5	8	-	0.973	7	0.89	0.884	7	0.169	0.954	5	0.843	1.019	8	0.899	0.978	8	0.902	1.023	6	0.909	0.896	8	0.206	0.958	8	0.682	1.081	7	0.521	1.107	8	0.574	0.954	7	0.781	0.968	7	0.899	0.789	8	0.028	0.837	8	0.146	0.791	8	0.004	0.809
XP_002295772	2	3	-	0.971	3	0.951	0.983	3	0.962	0.963	3	0.964	0.878	3	0.411	0.317	3	0.001	0.319	3	0.001	0.306	3	0.001	0.311	3	0.001	0.382	3	0.002	0.387	3	0.003	0.364	3	0.001	0.37	3	0.001	0.509	3	0.006	0.514	3	0.005	0.44	3	0.001	0.448
XP_002288863	5	8	-	0.924	7	0.749	0.923	7	0.561	0.972	8	0.975	1.128	7	0.186	1.358	8	0.064	1.536	6	0.002	1.102	8	0.74	1.432	7	0.003	1.622	8	0.007	1.613	7	0.006	1.376	7	0.019	1.591	6	0.002	0.593	8	0.002	0.681	8	0.005	0.629	8	0.009	0.734
XP_002292875	2	2	-	1.012	2	0.988	1.114	2	0.751	0.938	2	0.946	1.045	2	0.909	1.25	2	0.644	1.208	2	0.723	1.368	2	0.465	1.336	2	0.511	1.593	2	0.255	1.549	2	0.338	1.481	2	0.368	1.445	2	0.477	1.265	2	0.563	1.226	2	0.639	1.3	2	0.436	1.268
XP_002291477	10	19	-	0.944	18	0.537	1.012	18	0.894	0.955	17	0.133	1.25	19	0.006	1.552	19	0.001	1.647	19	0.001	1.574	18	0.001	1.628	19	0.001	1.672	19	0.001	1.789	19	0.001	1.581	19	0.001	1.697	19	0.001	0.722	19	0.001	0.77	19	0.014	0.888	19	0.111	0.983
XP_002288809	2	2	-	0.994	2	0.994	0.957	2	0.921	1.088	2	0.914	0.945	2	0.877	0.933	2	0.919	0.917	2	0.895	0.876	2	0.814	0.871	2	0.791	1.04	2	0.96	1.029	2	0.978	1.121	2	0.879	1.113	2	0.9	0.983	2	0.975	0.969	2	0.957	0.913	2	0.849	0.907
XP_002290477	2	3	-	0.922	3	0.715	0.974	3	0.936	0.959	3	0.946	1.011	3	0.974	1.508	3	0.062	1.605	3	0.041	1.45	3	0.095	1.553	3	0.055	1.406	3	0.146	1.501	3	0.102	1.335	3	0.207	1.431	3	0.161	1.099	3	0.714	1.168	3	0.498	1.098	3	0.685	1.171
XP_002296764	6	7	-	1.031	7	0.948	1.102	6	0.226	1.091	6	0.351	0.843	7	0.047	1.284	5	0.05	1.189	7	0.065	1.453	6	0.004	1.324	5	0.05	0.981	5	0.955	0.943	7	0.738	1.045	6	0.847	1.062	7	0.749	1.294	5	0.033	1.228	7	0.025	0.978	6	0.881	1.027
XP_002288156	3	3	-	1.05	3	0.899	1.003	3	0.993	1.138	3	0.498	0.886	3	0.494	1.687	3	0.131	1.575	3	0.178	1.669	3	0.038	1.57	3	0.084	0.866	3	0.792	0.812	3	0.583	0.977	3	0.97	0.919	3	0.881	1.371	3	0.124	1.279	3	0.235	1.188	3	0.587	1.112
XP_002291205	2	3	-	1.023	3	0.967	1.172	3	0.276	0.928	3	0.879	0.973	3	0.957	1.195	3	0.428	1.142	3	0.646	1.372	3	0.159	1.326	3	0.214	1.245	3	0.389	1.198	3	0.576	1.145	3	0.702	1.106	3	0.85	0.877	3	0.678	0.841	3	0.635	0.838	3	0.345	0.808
XP_002293224	3	5	XP_002293220.1	1.027	5	0.934	1.022	5	0.924	1.002	4	0.999	0.925	3	0.715	1.677	5	0.001	1.598	5	0.003	1.686	5	0.002	1.621	5	0.005	1.402	5	0.018	1.26	4	0.242	1.442	5	0.011	1.311	4	0.168	1.146	5	0.249	1.095	5	0.492	1.102	4	0.521	1.033
XP_002293786	2	3	-	1.016	3	0.975	0.956	3	0.885	1.16	3	0.861	1.115	3	0.698	1.613	3	0.033	1.551	3	0.055	1.513	3	0.062	1.471	3	0.084	0.871	3	0.68	0.843	3	0.611	1.001	3	0.999	0.973	3	0.967	1.084	3	0.769	1.046	3	0.925	1.187	3	0.363	1.152
YP_874605	3	8	-	1.069	8	0.429	1.063	8	0.649	0.949	8	0.934	0.831	8	0.03	0.601	8	0.003	0.549	8	0.004	0.679	7	0.004	0.579	8	0.01	0.579	6	0.001	0.546	6	0.001	0.39	8	0.004	0.424	7	0.009	1.533	8	0.001	1.405	8	0.001	1.245	8	0.024	1.151
XP_002292463	3	3	-	0.959	3	0.918	0.973	3	0.934	1.011	3	0.995	1.009	3	0.979	1.021	3	0.957	1.049	3	0.904	0.988	3	0.977	1.017	3	0.959	0.958	3	0.933	0.983	3	0.978	0.959	3	0.94	0.988	3	0.987	0.986	3	0.964	1.01	3	0.976	0.984	3	0.964	1.008
XP_002292461	14	80	-	0.943	71	0.21	0.858	68	0.003	1.031	77	0.587	1.199	78	0.001	1.169	78	0.001	1.256	72	0.001	1.001	74	0.986	1.053	78	0.124	1.328	77	0.001	1.457	75	0.001	1.344	77	0.001	1.405	72	0.001	0.529	79	0.001	0.594	80	0.001	0.639	80	0.001	0.712
XP_002294854	3	7	-	1.092	6	0.274	0.949	7	0.539	0.923	7	0.283	0.932	7	0.326	1.05	7	0.799	0.975	7	0.879	0.976	7	0.89	0.918	7	0.406	1.24	5	0.129	1.134	6	0.361	1.11	6	0.425	1.055	6	0.838	1.013	7	0.931	0.945	7	0.541	0.928	7	0.523	0.872
XP_002294741	4	5	-	1.044	5	0.844	0.942	5	0.9	1.048	4	0.899	0.904	5	0.352	1.452	5	0.064	1.372	5	0.081	1.369	5	0.027	1.294	5	0.065	1.332	5	0.091	1.255	5	0.183	1.345	5	0.031	1.272	5	0.116	1.297	5	0.036	1.215	5	0.115	1.136	4	0.368	1.092
XP_002291922	2	2	-	1.161	2	0.618	1.121	2	0.732	1.064	2	0.947	0.924	2	0.818	0.984	2	0.987	0.83	2	0.728	1.084	2	0.896	0.923	2	0.884	1.118	2	0.886	0.948	2	0.956	1.179	2	0.802	1.003	2	0.999	1.32	2	0.474	1.115	2	0.831	1.206	2	0.624	1.025
XP_002291743	2	4	-	1.075	4	0.658	0.934	4	0.812	0.986	4	0.98	1.09	4	0.781	0.964	4	0.885	0.921	3	0.809	0.885	4	0.566	0.814	4	0.251	1.094	4	0.759	1.002	4	0.997	1.069	4	0.847	0.925	3	0.892	0.724	4	0.451	0.66	4	0.289	0.782	4	0.223	0.717
XP_002294464	2	2	-	0.974	2	0.97	1.26	2	0.342	0.962	2	0.973	1.017	2	0.969	0.723	2	0.433	0.729	2	0.485	0.899	2	0.849	0.912	2	0.866	0.863	2	0.834	0.872	2	0.86	0.823	2	0.758	0.834	2	0.811	1.002	2	0.997	1.009	2	0.988	1.005	2	0.989	1.017
XP_002296489	18	83	-	1.015	72	0.903	1.078	73	0.003	0.978	80	0.805	1.126	83	0.001	1.316	82	0.001	1.332	80	0.001	1.415	73	0.001	1.369	83	0.001	1.137	83	0.001	1.184	81	0.001	1.126	83	0.001	1.116	78	0.001	0.819	83	0.001	0.86	81	0.001	0.92	82	0.008	0.968
XP_002287753	14	96	-	0.981	93	0.723	1.056	95	0.007	0.97	90	0.063	0.938	94	0.002	1.339	96	0.001	1.343	96	0.001	1.384	96	0.001	1.408	95	0.001	1.102	93	0.001	1.105	92	0.001	1.074	89	0.001	1.076	90	0.001	0.883	96	0.001	0.908	93	0.002	0.819	95	0.001	0.826
XP_002290452	7	30	-	1.074	29	0.004	1.077	27	0.006	1.067	30	0.381	0.953	28	0.011	0.9	30	0.065	0.818	29	0.001	0.971	29	0.747	0.879	30	0.014	0.56	29	0.001	0.523	29	0.001	0.561	30	0.001	0.609	27	0.001	1.152	29	0.001	1.047	27	0.1	1.094	28	0.001	0.996
XP_002295509	4	4	-	1.015	3	0.977	0.903	4	0.445	0.963	4	0.934	0.971	4	0.964	1.38	3	0.145	1.349	4	0.087	1.239	3	0.37	1.209	4	0.29	1.34	4	0.101	1.391	4	0.08	1.22	3	0.454	1.332	4	0.14	1.255	4	0.317	1.297	4	0.425	1.192	4	0.628	1.242
XP_002296468	6	12	-	0.911	12	0.429	0.88	12	0.15	1.124	12	0.493	0.885	11	0.013	1.231	11	0.001	1.359	11	0.001	1.026	12	0.849	1.17	11	0.005	1.176	11	0.004	1.256	11	0.048	1.374	12	0.001	1.396	11	0.004	1.069	12	0.144	1.1	9	0.109	0.964	12	0.621	1.039
XP_002291577	5	9	-	0.978	9	0.932	1.001	9	0.996	1.019	7	0.948	1.112	8	0.396	1.141	9	0.059	1.202	8	0.027	1.08	8	0.395	1.136	7	0.177	1.133	9	0.328	1.212	8	0.029	1.147	9	0.044	1.127	8	0.211	0.996	8	0.973	1.094	8	0.199	1.155	6	0.099	1.182
XP_002292874	4	5	-	1	5	0.999	0.967	3	0.918	1.082	5	0.931	0.845	5	0.219	1.161	5	0.229	1.051	4	0.852	1.142	5	0.376	1.128	5	0.465	1.157	5	0.341	1.139	5	0.528	1.328	4	0.099	1.225	5	0.249	1.067	4	0.739	1.105	5	0.444	0.937	5	0.701	0.989
XP_002290865	4	29	-	0.917	25	0.025	0.872	25	0.003	1.032	29	0.717	0.862	28	0.001	1.667	28	0.001	1.754	26	0.001	1.452	28	0.001	1.522	27	0.001	2.246	29	0.001	2.044	24	0.001	2.296	29	0.001	2.178	25	0.001	1.778	29	0.001	1.788	26	0.001	1.373	27	0.001	1.478
XP_002291348	4	5	-	1.144	4	0.189	1.066	4	0.727	0.984	5	0.973	1.144	4	0.251	0.981	5	0.928	0.87	5	0.338	1.072	5	0.712	0.961	5	0.838	0.901	4	0.689	0.844	5	0.296	0.921	5	0.704	0.783	4	0.227	1.173	4	0.289	0.956	5	0.788	1.319	4	0.048	1.164
XP_002293244	2	2	-	0.985	2	0.985	1.123	2	0.727	0.931	2	0.934	0.913	2	0.8	0.889	2	0.837	0.894	2	0.852	0.997	2	0.997	0.999	2	0.999	0.916	2	0.916	0.915	2	0.917	0.845	2	0.816	0.847	2	0.835	1.016	2	0.977	1.014	2	0.982	0.925	2	0.879	0.919
XP_002295246	3	7	-	0.783	7	0.271	0.8	7	0.067	0.998	6	0.999	1.075	7	0.754	0.818	7	0.033	1.026	7	0.913	0.648	7	0.013	0.818	7	0.117	1.252	7	0.069	1.575	7	0.021	1.275	7	0.019	1.609	7	0.026	0.579	6	0.004	0.825	5	0.115	0.66	6	0.001	0.889
XP_002292721	2	3	-	1.021	3	0.979	1.108	3	0.575	0.878	3	0.595	1.055	3	0.832	1.132	3	0.756	1.09	3	0.822	1.24	3	0.432	1.2	3	0.528	1.58	3	0.325	1.524	3	0.382	1.373	3	0.473	1.329	3	0.453	1.07	3	0.83	1.028	3	0.943	1.111	3	0.818	1.071
XP_002289843	3	3	-	1.081	3	0.868	0.924	3	0.721	0.981	3	0.98	1.083	3	0.74	1.225	3	0.464	1.106	3	0.757	1.11	3	0.745	1.014	3	0.965	1.278	3	0.317	1.163	3	0.68	1.242	3	0.399	1.134	3	0.787	0.97	3	0.96	0.88	3	0.617	1.034	3	0.928	0.945
XP_002290340	2	3	-	0.949	3	0.889	1.134	3	0.442	0.988	3	0.994	0.929	3	0.73	1.062	3	0.852	1.093	3	0.789	1.18	3	0.572	1.229	3	0.493	1.275	3	0.324	1.322	3	0.29	1.248	3	0.386	1.299	3	0.337	1.274	3	0.229	1.316	3	0.178	1.165	3	0.429	1.213
XP_002294538	21	227	-	0.976	205	0.531	1.005	211	0.946	1.043	219	0.023	1.052	219	0.003	1.57	226	0.001	1.614	222	0.001	1.48	226	0.001	1.576	224	0.001	1.096	221	0.001	1.132	212	0.001	1.138	220	0.001	1.15	209	0.001	0.811	227	0.001	0.868	226	0.001	0.859	225	0.001	0.913
XP_002291793	16	54	-	0.964	45	0.063	0.994	53	0.972	1.043	53	0.652	1.12	47	0.001	0.774	53	0.001	0.848	51	0.001	0.782	52	0.001	0.861	54	0.001	0.836	54	0.001	0.935	53	0.169	0.864	53	0.001	0.914	49	0.038	0.621	54	0.001	0.701	54	0.001	0.745	50	0.001	0.842
XP_002287441	9	16	-	0.97	14	0.495	1.056	16	0.542	1.014	14	0.934	0.973	15	0.734	1.103	15	0.04	1.112	15	0.121	1.151	15	0.002	1.198	16	0.002	1.114	16	0.011	1.13	16	0.052	1.155	16	0.003	1.176	16	0.009	1.055	15	0.539	1.064	15	0.578	0.986	14	0.86	0.992
XP_002286884	2	8	-	1.084	6	0.342	1.081	8	0.595	1.092	8	0.525	1.049	8	0.785	0.527	8	0.064	0.565	8	0.138	0.563	8	0.088	0.607	8	0.154	0.626	8	0.016	0.673	8	0.069	0.677	8	0.063	0.73	8	0.293	0.828	8	0.319	0.886	8	0.57	0.916	7	0.567	0.917
XP_002285985	2	3	-	1.078	3	0.758	1.117	3	0.526	0.807	3	0.226	0.969	3	0.906	1.441	3	0.098	1.308	3	0.248	1.58	3	0.045	1.448	3	0.098	4.298	3	0.001	3.925	3	0.004	3.434	3	0.002	3.148	3	0.015	1.205	3	0.369	1.097	3	0.78	1.146	3	0.492	1.049
XP_002291881	3	5	-	1.051	5	0.782	1.047	5	0.9	1.004	3	0.999	1.097	5	0.63	1.077	3	0.808	0.999	3	0.999	1.07	4	0.79	1.018	4	0.946	1.056	4	0.884	1.001	4	0.999	1.021	4	0.962	0.971	4	0.951	1.274	5	0.265	1.19	5	0.399	1.34	3	0.105	1.22
XP_002288428	5	5	-	1.045	5	0.868	1.069	5	0.602	0.97	4	0.957	1.055	5	0.809	1.078	4	0.72	0.973	5	0.909	1.05	4	0.853	1.007	3	0.982	1.13	5	0.464	1.064	5	0.827	1.126	5	0.48	1.013	4	0.981	0.88	5	0.28	0.826	5	0.115	0.838	4	0.197	0.858
XP_002292484	6	11	-	0.992	9	0.976	1.064	11	0.383	1.001	10	0.999	0.925	8	0.173	0.611	10	0.001	0.617	11	0.001	0.639	10	0.001	0.652	11	0.001	0.83	9	0.011	0.746	11	0.001	0.79	11	0.006	0.8	10	0.005	0.828	10	0.007	0.846	9	0.008	0.775	11	0.001	0.785
XP_002294568	2	2	-	0.943	2	0.913	1.036	2	0.939	0.96	2	0.973	0.871	2	0.639	1.241	2	0.657	1.286	2	0.604	1.261	2	0.63	1.321	2	0.535	1.014	2	0.984	1.058	2	0.953	0.965	2	0.969	1.01	2	0.994	1.203	2	0.666	1.25	2	0.596	1.033	2	0.955	1.08
XP_002295970	3	5	-	1.01	4	0.985	1.11	4	0.425	1.014	4	0.981	1.064	4	0.709	0.975	5	0.902	0.971	5	0.901	1.067	4	0.804	1.044	4	0.861	1.059	4	0.877	0.944	5	0.858	1.03	5	0.932	1.068	4	0.879	0.84	4	0.237	0.779	5	0.049	0.947	3	0.844	0.929
XP_002289204	3	3	-	0.819	3	0.158	1.175	3	0.275	1.106	3	0.663	0.93	3	0.767	1.028	3	0.941	1.24	3	0.364	1.202	3	0.471	1.449	3	0.098	1.077	3	0.881	1.294	3	0.338	1.179	3	0.584	1.422	3	0.168	0.876	3	0.566	1.056	3	0.858	0.807	3	0.242	0.963
XP_002288665	3	5	-	1.084	5	0.462	0.882	4	0.293	0.933	5	0.652	0.955	4	0.809	0.84	5	0.263	0.76	5	0.089	0.733	3	0.166	0.634	4	0.015	0.714	5	0.175	0.648	5	0.062	0.66	5	0.076	0.601	5	0.034	0.929	5	0.606	0.8	4	0.151	0.838	5	0.259	0.761
XP_002292910	7	14	-	0.981	12	0.956	1.054	10	0.273	1.027	12	0.886	1.149	14	0.04	0.794	14	0.002	0.891	14	0.343	0.826	13	0.038	0.878	14	0.113	0.875	14	0.039	0.902	12	0.247	0.93	14	0.286	0.921	12	0.38	0.709	14	0.002	0.799	14	0.014	0.803	14	0.021	0.95
XP_002294328	4	6	-	1.066	6	0.65	1.27	6	0.195	1.083	6	0.558	0.868	5	0.127	1.052	6	0.738	0.969	6	0.861	1.315	6	0.207	1.219	6	0.266	1.611	5	0.002	1.337	6	0.088	1.587	4	0.012	1.44	6	0.007	2.181	6	0.013	2.011	6	0.011	2.254	5	0.001	1.801
XP_002286494	12	34	-	1.003	32	0.99	1.046	30	0.422	0.946	34	0.354	0.903	32	0.001	0.581	34	0.001	0.589	34	0.001	0.657	34	0.001	0.669	34	0.001	0.918	33	0.543	0.885	34	0.319	0.855	33	0.133	0.832	34	0.097	0.862	33	0.032	0.842	34	0.019	0.773	33	0.001	0.756
XP_002290990	6	6	-	1.029	5	0.925	0.995	6	0.991	1.092	4	0.587	0.876	6	0.115	1.034	6	0.881	1.069	4	0.789	1.12	5	0.477	1.039	6	0.807	1.024	5	0.943	0.976	6	0.936	1.035	6	0.911	1.105	5	0.672	1.2	6	0.48	1.222	6	0.124	1.151	5	0.193	1.062
XP_002293660	2	2	XP_002294428.1	0.975	2	0.972	1.12	2	0.734	1.055	2	0.96	0.907	2	0.772	1.045	2	0.951	1.05	2	0.946	1.152	2	0.8	1.167	2	0.762	1.315	2	0.61	1.326	2	0.622	1.373	2	0.516	1.39	2	0.55	1.197	2	0.677	1.204	2	0.677	1.07	2	0.893	1.081
YP_874616	6	10	-	1.069	9	0.315	1.049	10	0.607	1.008	9	0.996	1.02	10	0.779	0.592	7	0.001	0.608	10	0.009	0.659	10	0.03	0.632	10	0.029	0.481	10	0.007	0.459	10	0.003	0.514	10	0.003	0.493	10	0.007	1.392	9	0.001	1.269	10	0.001	1.4	9	0.001	1.283
XP_002292822	8	16	-	0.941	16	0.576	1.016	16	0.901	0.922	16	0.106	0.944	16	0.315	1.508	14	0.001	1.569	14	0.001	1.521	16	0.001	1.517	15	0.001	2.108	16	0.001	1.952	12	0.001	1.925	16	0.001	1.785	14	0.001	1.132	15	0.098	1.175	15	0.004	1.07	15	0.443	1.112
XP_002294975	4	5	-	0.942	5	0.673	0.924	5	0.487	0.933	5	0.83	0.969	5	0.838	1.283	5	0.287	1.329	5	0.183	1.16	5	0.487	1.217	5	0.267	1.404	5	0.076	1.467	5	0.04	1.297	5	0.063	1.36	5	0.048	1.12	5	0.356	1.227	4	0.183	1.068	5	0.684	1.122
XP_002293070	3	5	-	1.019	3	0.974	1.091	5	0.581	1.013	5	0.993	0.911	5	0.653	1.125	4	0.501	0.996	5	0.988	1.112	5	0.585	1.078	5	0.732	1.381	5	0.176	1.459	4	0.042	1.386	5	0.02	1.412	4	0.069	0.952	5	0.805	0.916	5	0.75	0.853	5	0.142	0.825
XP_002288430	7	11	-	1.014	11	0.957	1.048	10	0.364	0.989	11	0.988	1.12	10	0.219	1.007	11	0.978	0.972	11	0.892	0.983	11	0.919	0.958	11	0.799	1	10	1	0.967	10	0.915	0.947	10	0.624	0.873	11	0.287	1.03	10	0.816	0.967	9	0.793	1.019	11	0.923	0.991
XP_002291158	2	2	-	0.921	2	0.86	0.768	2	0.247	0.779	2	0.36	0.946	2	0.879	1.023	2	0.979	1.083	2	0.903	0.77	2	0.572	0.826	2	0.696	0.724	2	0.51	0.773	2	0.67	0.558	2	0.134	0.598	2	0.237	0.911	2	0.858	0.969	2	0.956	0.846	2	0.68	0.907
XP_002289182	2	2	-	0.925	2	0.868	1.173	2	0.57	0.872	2	0.745	0.96	2	0.915	0.911	2	0.878	0.967	2	0.965	1.054	2	0.927	1.126	2	0.82	0.87	2	0.848	0.926	2	0.929	0.751	2	0.582	0.802	2	0.754	1.668	2	0.139	1.771	2	0.099	1.567	2	0.143	1.671
XP_002286530	4	5	-	1.168	4	0.109	1.195	5	0.038	1.029	4	0.96	1.104	4	0.456	0.923	5	0.582	0.902	4	0.631	1.081	5	0.668	1.046	4	0.852	0.789	4	0.182	0.732	5	0.037	0.873	5	0.387	0.789	5	0.122	0.915	4	0.609	0.727	3	0.128	0.994	4	0.982	0.852
XP_002286337	8	22	-	0.983	21	0.929	0.926	20	0.018	0.95	20	0.275	1.077	21	0.115	0.831	21	0.001	0.819	22	0.001	0.763	22	0.001	0.781	22	0.001	0.695	19	0.001	0.67	21	0.001	0.65	20	0.001	0.681	21	0.001	0.952	22	0.43	0.966	22	0.596	1.031	20	0.687	1.053
XP_002286611	2	7	-	1.135	6	0.056	1.069	7	0.753	0.905	7	0.257	0.986	7	0.912	0.589	7	0.006	0.52	7	0.005	0.619	7	0.005	0.502	6	0.001	0.875	7	0.171	0.778	7	0.019	0.785	7	0.022	0.7	7	0.014	0.89	7	0.33	0.742	6	0.009	0.828	6	0.036	0.731
XP_002288407	18	56	-	0.989	48	0.918	0.994	52	0.948	0.988	51	0.942	1.082	50	0.015	1.366	53	0.001	1.343	53	0.001	1.297	53	0.001	1.319	54	0.001	1.912	56	0.001	2.001	56	0.001	1.994	55	0.001	1.958	54	0.001	0.743	56	0.001	0.776	56	0.001	0.85	55	0.001	0.881
XP_002294783	16	371	-	0.988	321	0.977	0.99	303	0.893	0.974	341	0.014	1.167	302	0.001	1.035	324	0.098	1.035	316	0.056	1.051	307	0.053	1.014	312	0.771	5.531	341	0.001	5.466	338	0.001	5.609	343	0.001	5.476	338	0.001	0.925	298	0.005	0.911	297	0.001	1.079	314	0.001	1.052
XP_002291789	5	8	-	1.058	7	0.529	0.929	7	0.707	1.132	8	0.92	0.972	8	0.771	1.696	8	0.001	1.673	8	0.002	1.553	7	0.003	1.444	8	0.004	1.482	7	0.001	1.37	8	0.062	1.393	7	0.003	1.541	8	0.044	1.291	6	0.015	1.266	7	0.044	1.217	7	0.039	1.343
XP_002290263	3	7	-	0.947	6	0.918	1.084	6	0.364	0.971	7	0.874	0.969	6	0.818	0.952	6	0.712	0.924	6	0.566	1.029	6	0.872	1.135	7	0.384	0.836	5	0.211	0.908	7	0.425	0.82	6	0.069	0.876	7	0.238	0.988	6	0.953	0.971	6	0.839	0.919	6	0.353	0.977
XP_002286063	2	2	-	1.053	2	0.928	1.095	2	0.805	1.187	2	0.609	0.948	2	0.883	1.044	2	0.952	0.967	2	0.967	1.118	2	0.844	1.049	2	0.932	1.005	2	0.996	0.939	2	0.945	1.181	2	0.799	1.108	2	0.906	1.219	2	0.634	1.136	2	0.796	1.137	2	0.774	1.067
XP_002291061	8	17	-	0.984	16	0.913	1.04	16	0.597	0.991	14	0.973	1.107	16	0.396	1.095	16	0.024	1.078	16	0.033	1.083	15	0.038	1.101	16	0.007	1.1	16	0.025	1.115	17	0.028	1.101	15	0.013	1.166	17	0.007	0.764	17	0.007	0.75	17	0.005	0.878	17	0.01	0.868
XP_002292656	2	2	-	1.044	2	0.938	1.055	2	0.901	1.159	2	0.698	0.94	2	0.865	1.301	2	0.56	1.219	2	0.71	1.348	2	0.496	1.276	2	0.602	0.864	2	0.835	0.815	2	0.766	0.993	2	0.995	0.939	2	0.943	1.325	2	0.526	1.243	2	0.627	1.224	2	0.617	1.157
XP_002290163	4	6	-	1.04	6	0.889	1.111	6	0.181	1.058	4	0.848	0.871	6	0.079	1.079	6	0.748	1.116	5	0.482	1.184	6	0.252	1.209	5	0.17	1.303	6	0.239	1.397	5	0.026	1.387	6	0.045	1.317	6	0.057	1.623	4	0.006	1.578	4	0.006	1.377	6	0.129	1.326
XP_002297285	3	28	-	1.106	26	0.004	1.041	28	0.568	1.019	27	0.932	1.062	25	0.131	0.533	28	0.001	0.499	28	0.001	0.574	28	0.001	0.524	28	0.001	0.507	28	0.001	0.462	28	0.001	0.521	28	0.001	0.476	28	0.001	0.69	28	0.01	0.621	28	0.003	0.688	28	0.009	0.617
XP_002287200	30	471	-	1.021	421	0.536	0.988	440	0.851	0.964	459	0.009	1.102	463	0.001	0.567	470	0.001	0.588	465	0.001	0.549	467	0.001	0.564	470	0.001	0.954	455	0.001	0.981	451	0.637	0.907	465	0.001	0.932	455	0.001	0.678	467	0.001	0.705	468	0.001	0.76	450	0.001	0.769
XP_002288483	12	29	-	0.962	28	0.203	1.007	28	0.941	1.017	29	0.917	1.015	27	0.874	1.301	27	0.001	1.328	27	0.001	1.265	29	0.001	1.329	26	0.001	1.082	25	0.027	1.134	28	0.001	1.092	29	0.051	1.13	29	0.001	0.94	29	0.244	0.966	29	0.612	0.977	28	0.678	0.977
XP_002296250	2	2	-	0.946	2	0.918	1.017	2	0.974	1.001	2	0.999	0.679	2	0.083	1.141	2	0.812	1.185	2	0.758	1.149	2	0.805	1.199	2	0.713	1.102	2	0.904	1.146	2	0.86	1.092	2	0.911	1.14	2	0.877	1.952	2	0.058	2.024	2	0.05	1.304	2	0.429	1.356
XP_002292838	7	14	-	0.983	14	0.95	1.042	14	0.525	1.023	13	0.849	1.08	14	0.462	1.233	14	0.017	1.228	14	0.013	1.263	14	0.01	1.223	13	0.011	1.058	14	0.381	1.087	13	0.101	1.106	14	0.032	1.112	14	0.059	0.946	14	0.247	0.945	14	0.46	0.973	10	0.697	1.044
XP_002288839	2	4	-	0.997	4	0.994	1.11	3	0.562	1.051	4	0.946	0.903	4	0.531	0.812	4	0.306	0.689	3	0.103	0.844	4	0.367	0.837	4	0.327	0.723	4	0.249	0.713	4	0.312	0.752	4	0.12	0.745	4	0.145	2.285	4	0.001	2.247	4	0.001	2.019	4	0.005	2.003
XP_002288889	2	2	-	0.982	2	0.979	1.243	2	0.378	1.17	2	0.665	0.992	2	0.986	1.104	2	0.867	1.109	2	0.867	1.361	2	0.473	1.369	2	0.466	0.887	2	0.878	0.889	2	0.88	1.028	2	0.976	1.034	2	0.971	1.359	2	0.422	1.355	2	0.442	1.333	2	0.382	1.334
XP_002291352	5	17	-	0.977	15	0.684	0.917	17	0.095	1.074	17	0.265	0.891	16	0.004	1.97	17	0.001	1.887	16	0.001	1.77	17	0.001	1.795	17	0.001	1.426	17	0.001	1.382	16	0.001	1.517	17	0.001	1.47	16	0.001	1.864	16	0.001	1.801	15	0.001	1.615	17	0.001	1.636
XP_002296407	3	4	-	0.974	4	0.949	0.925	4	0.616	0.932	4	0.729	1.055	4	0.776	1.129	4	0.481	1.133	4	0.538	1.025	4	0.927	1.04	4	0.874	1.35	4	0.092	1.364	4	0.101	1.246	4	0.207	1.264	4	0.252	0.787	3	0.234	0.868	4	0.527	0.897	4	0.457	0.908
XP_002294296	3	4	-	0.983	4	0.971	0.849	4	0.144	1.109	3	0.644	0.991	4	0.971	1.208	4	0.237	1.201	4	0.312	1.007	4	0.978	1.055	3	0.869	1.102	4	0.723	1.103	4	0.762	1.129	3	0.753	1.148	3	0.747	0.917	4	0.623	0.915	4	0.619	0.896	4	0.451	0.898
XP_002295717	2	3	-	1.019	3	0.973	1.147	3	0.379	1.031	3	0.969	0.868	3	0.354	0.741	3	0.172	0.712	3	0.132	0.835	3	0.486	0.81	3	0.482	0.726	3	0.173	0.701	3	0.186	0.741	3	0.191	0.719	3	0.304	1.262	3	0.245	1.215	3	0.363	1.079	3	0.766	1.046
XP_002287396	2	3	-	1.033	3	0.939	1.096	3	0.643	0.962	3	0.957	1.062	3	0.798	1.037	3	0.923	0.983	3	0.971	1.119	3	0.719	1.07	3	0.828	1.03	3	0.956	0.981	3	0.977	0.982	3	0.975	0.938	3	0.912	1.023	3	0.944	0.971	3	0.931	1.069	3	0.798	1.019
XP_002295226	3	3	-	1.034	3	0.938	1.159	3	0.337	0.985	3	0.989	0.92	3	0.702	0.76	3	0.21	0.721	3	0.146	0.867	3	0.619	0.829	3	0.455	0.831	3	0.503	0.791	3	0.399	0.81	3	0.419	0.774	3	0.353	1.216	3	0.342	1.153	3	0.538	1.101	3	0.784	1.051
XP_002286993	7	12	-	0.971	12	0.943	0.962	11	0.43	0.908	11	0.265	1.068	10	0.151	1.091	12	0.369	1.162	11	0.102	1.057	12	0.655	1.076	12	0.636	1.59	9	0.001	1.592	10	0.001	1.333	11	0.001	1.441	12	0.001	0.859	10	0.004	0.886	11	0.015	0.926	11	0.063	0.91
XP_002287984	3	4	-	1.018	4	0.969	0.955	4	0.841	0.966	4	0.961	0.939	3	0.784	1.092	4	0.655	1.052	4	0.851	1.03	4	0.918	0.999	4	0.998	1.013	4	0.977	0.979	4	0.978	0.97	4	0.942	0.941	4	0.89	1.264	4	0.121	1.217	4	0.202	1.27	4	0.084	1.099
XP_002294316	4	5	-	1.074	5	0.565	1.006	5	0.988	0.992	5	0.993	1.087	5	0.455	1.087	4	0.679	1.01	4	0.976	1.054	4	0.843	0.989	4	0.965	0.945	4	0.879	1.045	5	0.958	0.913	4	0.762	0.846	4	0.48	0.768	5	0.036	0.701	5	0.014	0.824	5	0.069	0.756
XP_002289542	5	103	-	1.03	102	0.453	0.951	100	0.054	0.969	99	0.41	0.833	102	0.001	0.7	103	0.001	0.681	103	0.001	0.676	102	0.001	0.642	103	0.001	0.846	101	0.001	0.81	101	0.001	0.807	102	0.001	0.777	102	0.001	1.431	101	0.001	1.355	100	0.001	1.153	99	0.001	1.1
XP_002288467	2	6	-	1	6	0.999	0.796	6	0.129	0.903	5	0.366	0.845	6	0.022	1.431	6	0.025	1.547	5	0.004	1.115	6	0.375	1.157	5	0.305	1.227	5	0.147	1.276	4	0.214	1.155	5	0.351	1.121	5	0.59	1.219	4	0.175	1.272	4	0.122	0.968	5	0.845	1.035
XP_002286961	2	3	-	1.101	3	0.61	1.069	3	0.796	1.081	3	0.811	0.96	3	0.887	1.159	3	0.54	1.044	3	0.917	1.241	3	0.362	1.113	3	0.71	0.921	3	0.855	0.823	3	0.523	0.986	3	0.98	0.885	3	0.797	1.053	3	0.864	0.938	3	0.826	1.004	3	0.988	0.889
XP_002294349	2	7	-	0.98	7	0.957	0.846	7	0.039	1.015	7	0.973	0.868	7	0.053	1.59	7	0.001	1.583	7	0.002	1.316	7	0.006	1.288	5	0.069	1.26	7	0.023	1.266	7	0.02	1.267	7	0.016	1.278	7	0.025	2.062	5	0.001	2.203	6	0.001	1.776	7	0.001	1.793
XP_002291518	4	6	-	0.99	4	0.985	1.036	6	0.813	1.2	4	0.099	0.977	6	0.874	1.408	6	0.098	1.412	6	0.082	1.433	6	0.121	1.451	6	0.078	0.821	6	0.213	0.828	6	0.229	0.974	6	0.954	1.073	5	0.82	0.866	6	0.506	0.873	6	0.415	0.838	6	0.389	0.845
XP_002294610	2	10	-	1.009	9	0.971	0.937	10	0.503	1.021	10	0.968	0.879	10	0.004	0.719	10	0.058	0.681	10	0.056	0.662	10	0.039	0.633	10	0.041	0.77	10	0.004	0.733	10	0.006	0.778	10	0.016	0.743	10	0.026	1.258	10	0.002	1.163	9	0.016	1.047	9	0.558	1.036
XP_002286719	6	10	-	1.006	9	0.982	1.129	9	0.014	1.011	8	0.973	0.928	9	0.13	1.071	9	0.292	1.039	9	0.699	1.191	10	0.007	1.149	10	0.025	0.877	10	0.047	0.842	10	0.01	0.933	10	0.668	0.9	10	0.242	1.444	8	0.001	1.42	8	0.001	1.295	9	0.005	1.328
XP_002294565	6	9	-	0.936	9	0.567	1.046	9	0.843	0.999	8	0.999	1.087	7	0.221	1.115	9	0.204	1.207	8	0.025	1.142	9	0.423	1.134	8	0.11	0.966	8	0.919	1.039	6	0.88	1.095	9	0.61	1.104	8	0.331	0.847	9	0.138	0.938	7	0.481	0.963	8	0.825	0.998
XP_002296625	3	3	-	0.916	3	0.665	1.016	3	0.97	0.981	3	0.98	1.402	3	0.057	0.919	3	0.773	0.98	3	0.965	0.915	3	0.794	0.987	3	0.965	1.111	3	0.791	1.194	3	0.587	1.079	3	0.867	1.164	3	0.706	0.651	3	0.055	0.697	3	0.225	0.9	3	0.628	0.971
XP_002295867	3	4	-	1.049	4	0.868	1.016	4	0.96	1.051	4	0.884	0.851	3	0.282	1.617	4	0.129	1.511	4	0.061	1.619	4	0.034	1.524	4	0.022	2.021	4	0.1	1.896	4	0.07	2.103	4	0.057	1.98	4	0.033	1.587	4	0.125	1.481	4	0.066	1.403	4	0.159	1.198
XP_002294498	36	138	-	1.001	130	0.994	0.96	131	0.046	1.012	131	0.891	1.222	137	0.001	1.752	135	0.001	1.737	136	0.001	1.593	137	0.001	1.628	136	0.001	1.597	137	0.001	1.607	136	0.001	1.621	138	0.001	1.61	133	0.001	0.788	138	0.001	0.787	137	0.001	0.943	135	0.003	0.957
XP_002293067	4	5	-	1.068	3	0.826	1.08	4	0.633	0.983	5	0.98	0.947	5	0.675	1.227	4	0.199	1.092	4	0.708	1.247	5	0.323	1.176	5	0.263	1.188	4	0.369	1.065	4	0.87	1.116	4	0.667	0.983	5	0.967	1.316	4	0.075	1.15	5	0.25	1.141	5	0.235	1.047
XP_002295999	9	19	-	0.967	18	0.846	0.907	19	0.103	1.09	15	0.009	0.931	19	0.298	1.214	18	0.001	1.251	18	0.001	1.086	18	0.044	1.164	19	0.003	1.138	18	0.026	1.222	19	0.013	1.192	18	0.001	1.192	17	0.001	1.152	14	0.001	1.155	16	0.002	0.998	19	0.988	1.057
XP_002291235	3	12	-	0.989	11	0.967	0.958	12	0.88	1.088	12	0.421	0.831	11	0.004	0.549	11	0.001	0.492	12	0.006	0.521	11	0.004	0.473	12	0.007	0.501	11	0.001	0.441	12	0.004	0.534	11	0.001	0.549	11	0.003	0.531	12	0.001	0.58	11	0.002	0.417	12	0.001	0.423
XP_002288545	8	15	-	0.996	15	0.99	1.022	13	0.858	1.083	15	0.355	0.91	14	0.12	0.743	15	0.001	0.736	15	0.002	0.799	15	0.022	0.793	15	0.034	0.847	13	0.01	0.809	14	0.001	0.913	15	0.15	0.88	14	0.008	1.369	15	0.001	1.347	15	0.001	1.266	15	0.005	1.252
XP_002286617	23	101	-	0.991	86	0.913	1.089	101	0.003	1.051	99	0.109	1.171	96	0.001	0.617	99	0.001	0.649	101	0.001	0.698	98	0.001	0.702	101	0.001	0.736	98	0.001	0.738	97	0.001	0.769	98	0.001	0.769	97	0.001	0.787	99	0.001	0.797	100	0.001	0.908	91	0.001	0.926
XP_002293536	3	10	-	1.005	10	0.989	1.022	8	0.87	1.104	10	0.229	1.122	8	0.071	0.903	9	0.089	0.909	10	0.121	0.897	9	0.125	0.92	10	0.181	0.747	10	0.001	0.731	10	0.001	0.838	9	0.012	0.803	10	0.005	0.477	9	0.001	0.497	10	0.001	0.554	9	0.001	0.564
XP_002297083	4	4	-	0.973	4	0.944	1.027	4	0.924	0.955	4	0.934	1.063	4	0.743	1.287	4	0.116	1.293	4	0.143	1.297	4	0.134	1.316	4	0.118	1.411	4	0.141	1.427	4	0.09	1.178	3	0.59	1.354	4	0.114	0.982	4	0.941	0.989	4	0.967	1.016	4	0.948	1.029
XP_002287849	3	6	-	1.143	6	0.063	1.147	5	0.129	0.98	6	0.973	0.951	6	0.745	1.034	4	0.897	0.866	6	0.209	1.094	4	0.701	0.931	6	0.595	1.177	5	0.267	0.988	5	0.977	1.056	6	0.792	0.912	6	0.6	1.035	6	0.817	0.887	6	0.221	1.014	5	0.947	0.803
XP_002288307	4	24	-	1.027	23	0.426	0.967	23	0.586	1.002	21	0.995	1.181	24	0.006	0.628	24	0.001	0.594	24	0.001	0.606	24	0.001	0.579	24	0.001	0.666	24	0.001	0.632	24	0.001	0.652	24	0.001	0.621	24	0.001	0.463	24	0.001	0.439	24	0.001	0.556	23	0.001	0.513
XP_002287294	2	5	-	1.073	4	0.684	1.018	5	0.941	1.003	3	0.999	0.89	5	0.248	1.303	5	0.04	1.16	4	0.433	1.308	5	0.052	1.222	3	0.415	1.08	3	0.871	1.022	4	0.966	1.088	5	0.694	1.025	3	0.968	1.465	5	0.032	1.408	5	0.011	1.288	5	0.03	1.243
XP_002294399	3	4	-	0.943	3	0.861	1.247	4	0.493	1.214	4	0.429	1.132	4	0.464	1.61	4	0.007	1.604	4	0.01	1.976	4	0.007	1.982	4	0.025	1.22	4	0.278	1.22	4	0.337	1.467	4	0.027	1.635	3	0.058	1.057	3	0.851	1.099	3	0.72	1.039	4	0.853	1.133
XP_002288628	6	11	-	0.985	11	0.957	1.195	11	0.077	1.081	10	0.063	1.112	9	0.031	0.58	11	0.001	0.577	11	0.001	0.682	11	0.009	0.684	11	0.005	0.496	11	0.001	0.496	11	0.001	0.52	11	0.002	0.522	11	0.003	0.724	11	0.002	0.721	11	0.001	0.793	11	0.005	0.795
XP_002295271	4	6	-	0.794	6	0.534	0.725	6	0.239	1.047	6	0.871	0.863	6	0.703	1.488	6	0.003	1.833	6	0.047	0.931	5	0.723	1.322	6	0.258	1.178	6	0.164	1.461	6	0.068	1.221	6	0.068	1.52	6	0.126	1.111	6	0.835	1.365	6	0.503	0.932	6	0.902	1.156
XP_002292935	5	25	-	1.027	21	0.24	0.956	24	0.556	0.979	23	0.819	0.914	23	0.001	1.359	25	0.001	1.283	24	0.001	1.246	23	0.001	1.191	24	0.001	1.332	25	0.001	1.307	25	0.001	1.309	25	0.001	1.225	24	0.001	1.194	24	0.001	1.175	22	0.001	1.113	21	0.001	1.073
XP_002294276	4	8	-	0.927	8	0.511	0.946	7	0.507	1.097	7	0.379	0.949	8	0.691	1.671	8	0.007	1.767	8	0.002	1.45	8	0.002	1.546	8	0.001	1.208	8	0.023	1.283	8	0.008	1.271	8	0.004	1.355	8	0.011	1.191	6	0.066	1.253	8	0.036	1.112	8	0.086	1.18
XP_002291038	7	15	-	1.015	15	0.957	1.015	14	0.851	0.945	15	0.131	0.954	15	0.457	1.633	15	0.001	1.574	15	0.001	1.6	15	0.001	1.558	15	0.001	1.736	15	0.001	1.684	15	0.001	1.625	15	0.001	1.582	15	0.001	1.478	14	0.001	1.412	13	0.001	1.335	15	0.001	1.351
XP_002294730	4	8	-	1.094	7	0.147	0.927	8	0.378	0.988	8	0.984	1.195	8	0.108	1.394	8	0.009	1.295	8	0.028	1.267	8	0.02	1.154	7	0.126	1.166	8	0.103	1.129	7	0.267	1.14	8	0.101	1.076	6	0.731	0.729	8	0.06	0.681	8	0.016	0.855	8	0.062	0.832
XP_002297273	3	7	XP_002289084.1	0.938	7	0.421	1.082	7	0.727	1.079	7	0.804	0.964	7	0.719	0.349	7	0.003	0.366	7	0.006	0.374	7	0.016	0.394	7	0.025	0.375	7	0.001	0.394	7	0.001	0.401	7	0.002	0.423	7	0.004	0.416	7	0.002	0.435	7	0.002	0.396	7	0.002	0.416
XP_002293494	2	2	-	0.953	2	0.938	0.87	2	0.642	0.893	2	0.838	1.01	2	0.981	1.259	2	0.628	1.288	2	0.627	1.071	2	0.911	1.111	2	0.844	1.056	2	0.946	1.09	2	0.922	0.934	2	0.938	0.968	2	0.972	1.425	2	0.326	1.465	2	0.296	1.414	2	0.267	1.467
XP_002292444	4	22	-	0.993	19	0.943	1.041	21	0.716	1.112	22	0.023	1.356	19	0.009	0.819	22	0.001	0.826	20	0.001	0.816	20	0.001	0.838	19	0.001	0.908	22	0.083	0.94	21	0.334	1.001	22	0.995	1.005	20	0.968	0.348	22	0.001	0.372	22	0.001	0.6	21	0.001	0.637
XP_002287789	5	7	-	1.07	6	0.474	1.113	5	0.267	1.154	6	0.063	1.022	6	0.931	1.121	6	0.255	1.04	7	0.813	1.171	7	0.086	1.144	7	0.152	0.851	7	0.235	0.828	7	0.158	0.889	6	0.343	0.914	7	0.585	0.822	7	0.215	0.796	7	0.169	0.877	6	0.133	0.809
XP_002286149	2	3	-	0.796	3	0.703	0.955	3	0.956	1.077	3	0.83	1.104	3	0.715	1.024	3	0.953	1.269	3	0.312	0.971	3	0.971	1.205	3	0.457	0.908	3	0.814	1.123	3	0.789	0.969	3	0.954	1.203	3	0.584	0.648	3	0.48	0.788	3	0.539	0.71	3	0.417	0.871
XP_002295103	2	2	XP_002294951.1	0.986	2	0.985	1.008	2	0.989	0.864	2	0.702	1.039	2	0.925	0.99	2	0.992	0.982	2	0.98	0.98	2	0.977	0.983	2	0.973	1.255	2	0.695	1.253	2	0.734	1.074	2	0.934	1.076	2	0.935	0.672	2	0.273	0.669	2	0.261	0.689	2	0.226	0.688
XP_002287377	2	37	-	0.998	36	0.994	0.618	34	0.003	1.031	37	0.724	0.913	36	0.001	1.157	37	0.1	1.178	37	0.105	0.739	34	0.001	0.73	35	0.001	0.779	35	0.001	0.769	36	0.001	0.816	33	0.001	0.805	32	0.001	1.172	34	0.001	1.144	35	0.001	1.06	32	0.002	1.026
XP_002293439	3	9	-	1.054	9	0.8	0.933	8	0.403	1.015	9	0.984	1.063	8	0.631	1.826	9	0.001	1.593	8	0.001	1.728	8	0.001	1.765	9	0.002	1.534	9	0.001	1.433	9	0.005	1.543	9	0.001	1.446	9	0.001	0.924	7	0.338	0.883	8	0.204	0.997	9	0.982	0.931
XP_002290227	4	6	-	0.869	6	0.114	1.039	6	0.793	0.996	6	0.996	1.073	6	0.597	0.749	5	0.03	0.907	6	0.71	0.756	5	0.044	0.843	5	0.224	0.823	6	0.167	0.932	6	0.857	0.765	5	0.049	0.923	6	0.789	0.645	6	0.004	0.728	6	0.124	0.684	6	0.009	0.776
XP_002291752	2	2	-	1.088	2	0.85	1.201	2	0.477	1.056	2	0.96	1.066	2	0.861	1.373	2	0.448	1.232	2	0.691	1.615	2	0.208	1.467	2	0.342	1.214	2	0.759	1.098	2	0.91	1.27	2	0.672	1.153	2	0.864	1.242	2	0.599	1.12	2	0.824	1.31	2	0.419	1.189
XP_002287290	4	9	-	1.049	9	0.89	0.989	8	0.946	0.892	9	0.378	1.1	9	0.191	1.235	9	0.089	1.162	9	0.383	1.191	9	0.209	1.12	9	0.523	1.025	9	0.914	0.908	8	0.322	0.903	9	0.514	0.766	6	0.038	0.934	9	0.264	0.881	9	0.24	1.017	9	0.902	0.993
XP_002293073	3	3	-	0.702	3	0.595	1.057	3	0.946	1.109	3	0.64	1.195	3	0.245	0.883	3	0.908	1.231	3	0.528	0.917	3	0.894	1.29	3	0.271	0.895	3	0.9	1.256	3	0.419	0.984	3	0.983	1.384	3	0.211	0.528	3	0.245	0.742	3	0.364	0.628	3	0.387	0.881
XP_002290001	4	6	-	0.994	5	0.989	1.08	6	0.415	1.074	6	0.8	0.913	5	0.378	0.854	5	0.203	0.887	5	0.428	0.86	6	0.229	0.892	6	0.459	0.638	5	0.004	0.67	5	0.008	0.752	4	0.098	0.78	6	0.158	0.897	6	0.251	0.923	6	0.478	0.848	4	0.229	0.872
XP_002289196	4	20	-	1.042	19	0.426	0.962	20	0.527	1.02	19	0.957	1.155	20	0.005	1	19	0.998	0.953	19	0.338	0.927	20	0.166	0.895	20	0.05	0.634	20	0.001	0.61	20	0.001	0.663	20	0.001	0.64	20	0.002	0.958	19	0.463	0.874	19	0.003	1.025	19	0.789	0.961
XP_002289748	6	10	-	0.992	10	0.977	1.042	9	0.526	1.091	10	0.241	1.041	10	0.776	1.314	9	0.001	1.259	8	0.007	1.332	10	0.001	1.282	9	0.003	1.144	10	0.123	1.074	9	0.46	1.176	7	0.079	1.178	9	0.033	1.066	10	0.562	0.997	7	0.982	1.104	10	0.211	1.095
XP_002289786	8	20	-	0.993	20	0.977	1.028	19	0.712	1	20	0.999	1.089	19	0.002	1.215	20	0.001	1.201	20	0.001	1.213	18	0.001	1.239	19	0.001	1.094	20	0.14	1.043	19	0.36	1.084	20	0.045	1.045	19	0.25	0.797	18	0.001	0.765	19	0.001	0.855	19	0.001	0.835
XP_002287329	5	12	-	0.976	12	0.938	0.949	12	0.617	1.002	9	0.996	0.932	10	0.108	1.326	11	0.001	1.311	12	0.001	1.22	12	0.002	1.198	11	0.003	1.162	12	0.005	1.215	11	0.001	1.127	12	0.016	1.14	12	0.126	1.058	11	0.236	1.037	12	0.662	1.001	12	0.989	1.011
XP_002290680	15	106	-	0.964	97	0.22	0.953	104	0.042	0.977	97	0.728	0.936	101	0.001	1.287	102	0.001	1.314	99	0.001	1.203	102	0.001	1.244	103	0.001	0.928	103	0.001	0.982	104	0.812	0.905	102	0.001	0.911	100	0.003	1.122	104	0.001	1.172	104	0.001	1.034	96	0.082	1.095
XP_002287446	3	10	-	0.903	10	0.472	1.045	10	0.778	1.012	7	0.973	1.467	10	0.014	0.789	10	0.052	0.855	10	0.275	0.81	10	0.099	0.886	10	0.341	0.516	10	0.002	0.633	9	0.003	0.539	10	0.003	0.73	8	0.009	0.736	10	0.021	0.8	10	0.084	1.062	10	0.707	1.161
XP_002291432	5	18	-	1.083	18	0.047	1.043	18	0.409	0.975	17	0.83	0.827	18	0.001	0.686	18	0.001	0.621	18	0.001	0.705	18	0.001	0.643	18	0.001	0.763	17	0.001	0.617	15	0.001	0.735	18	0.001	0.653	17	0.001	1.191	18	0.001	1.078	18	0.029	0.973	18	0.603	0.886
XP_002296912	3	3	-	1.012	3	0.985	1.097	3	0.86	1.099	3	0.691	0.871	3	0.385	1.145	3	0.647	1.108	3	0.767	1.235	3	0.378	1.206	3	0.457	1.188	3	0.554	1.155	3	0.703	1.293	3	0.283	1.263	3	0.416	1.556	3	0.121	1.508	3	0.155	1.334	3	0.222	1.301
XP_002288980	20	109	-	0.857	108	0.004	0.846	107	0.003	1.11	108	0.017	0.969	104	0.303	1.403	106	0.001	1.504	103	0.001	1.13	109	0.007	1.324	102	0.001	1.539	105	0.001	1.781	108	0.001	1.696	108	0.001	1.786	102	0.001	0.838	107	0.001	0.957	108	0.229	0.795	108	0.001	0.934
XP_002290979	4	8	-	0.884	7	0.104	0.953	8	0.516	1.068	8	0.609	0.893	8	0.045	1.489	8	0.001	1.735	6	0.001	1.393	8	0.001	1.505	8	0.002	0.908	6	0.49	0.967	8	0.883	0.952	6	0.822	1.027	8	0.905	1.313	8	0.033	1.409	8	0.003	1.157	8	0.324	1.248
XP_002288087	2	2	-	1.001	2	0.995	0.917	2	0.822	0.878	2	0.849	0.879	2	0.709	1.233	2	0.672	1.229	2	0.694	1.143	2	0.813	1.124	2	0.823	2.014	2	0.075	1.978	2	0.222	1.755	2	0.156	1.73	2	0.196	1.197	2	0.693	1.184	2	0.729	1.075	2	0.883	1.038
XP_002291106	5	14	-	1.099	14	0.277	0.972	14	0.731	0.981	13	0.968	1.16	10	0.001	0.909	13	0.315	0.796	13	0.003	0.868	13	0.117	0.767	13	0.003	1.04	14	0.814	0.895	13	0.025	1.046	14	0.863	0.94	14	0.757	0.717	14	0.003	0.641	14	0.002	0.82	14	0.009	0.735
XP_002288838	3	3	-	1.032	3	0.944	1.127	3	0.475	1.041	3	0.948	0.856	3	0.321	1.025	3	0.954	0.977	3	0.965	1.142	3	0.65	1.094	3	0.764	1.037	3	0.956	0.989	3	0.987	1.069	3	0.911	1.024	3	0.968	1.314	3	0.294	1.251	3	0.362	1.108	3	0.642	1.057
XP_002294707	3	22	-	1.041	22	0.441	1.076	20	0.006	0.935	21	0.076	1.039	20	0.536	0.944	22	0.065	0.887	22	0.004	1.03	22	0.572	0.978	22	0.707	0.828	22	0.001	0.783	22	0.001	0.776	22	0.001	0.736	22	0.001	0.926	22	0.369	0.873	22	0.104	1.002	22	0.988	0.951
XP_002296296	5	21	-	1.139	23	0.006	0.952	19	0.112	0.992	22	0.992	1.23	23	0.001	0.95	22	0.372	0.813	23	0.002	0.974	21	0.738	0.864	22	0.023	0.565	22	0.001	0.452	23	0.001	0.523	23	0.001	0.454	23	0.001	1.033	21	0.446	0.897	22	0.001	1.224	23	0.001	1.07
XP_002293165	5	9	-	1.001	9	0.995	1.021	9	0.925	1.049	9	0.687	0.929	9	0.484	1.313	9	0.028	1.281	9	0.054	1.263	8	0.007	1.297	9	0.006	0.959	8	0.775	0.953	8	0.759	1.011	8	0.958	1.008	8	0.972	1.025	8	0.799	1.076	9	0.612	0.929	7	0.335	0.953
XP_002291202	2	2	-	1.016	2	0.984	0.943	2	0.893	1.005	2	0.999	0.866	2	0.622	1.333	2	0.507	1.283	2	0.609	1.235	2	0.669	1.201	2	0.71	1.168	2	0.822	1.131	2	0.873	1.163	2	0.827	1.13	2	0.886	1.481	2	0.271	1.429	2	0.333	1.263	2	0.508	1.226
XP_002288040	2	3	-	0.904	3	0.576	1.022	3	0.948	0.975	3	0.973	0.895	3	0.525	1.113	3	0.694	1.203	3	0.464	1.116	3	0.729	1.22	3	0.419	0.996	3	0.996	1.085	3	0.866	0.962	3	0.944	1.051	3	0.934	1.138	3	0.567	1.235	3	0.392	1.002	3	0.994	1.094
XP_002287454	18	80	-	1.024	74	0.667	0.967	75	0.235	1.001	79	0.999	1.334	75	0.001	0.905	77	0.001	0.882	78	0.001	0.86	78	0.001	0.862	77	0.001	2.94	79	0.001	2.825	80	0.001	2.899	79	0.001	2.799	80	0.001	0.681	76	0.001	0.65	77	0.001	0.911	77	0.002	0.895
XP_002290280	6	86	-	1.051	86	0.009	0.938	79	0.114	1.036	86	0.396	0.813	83	0.001	0.599	85	0.001	0.577	84	0.001	0.559	85	0.001	0.534	84	0.001	0.663	86	0.001	0.621	86	0.001	0.689	85	0.001	0.631	78	0.001	1.344	77	0.001	1.367	84	0.001	1.179	84	0.001	1.126
XP_002293781	6	17	-	0.951	15	0.502	0.891	17	0.003	0.972	17	0.861	0.955	16	0.411	1.4	16	0.001	1.483	17	0.001	1.327	14	0.001	1.347	14	0.001	1.132	16	0.203	1.124	14	0.01	1.138	15	0.025	1.119	15	0.008	1.186	16	0.11	1.261	17	0.008	1.089	16	0.349	1.195
XP_002296150	3	4	-	1.054	4	0.943	1.164	4	0.185	1.052	4	0.957	0.997	4	0.992	1.337	3	0.185	1.166	4	0.415	1.437	4	0.039	1.346	4	0.091	1.324	4	0.206	1.236	4	0.297	1.379	4	0.059	1.292	4	0.201	0.979	4	0.931	0.908	4	0.586	0.958	4	0.84	0.892
XP_002291118	27	185	-	0.993	172	0.974	0.988	179	0.83	0.988	171	0.906	0.945	182	0.002	0.721	182	0.001	0.735	181	0.001	0.707	180	0.001	0.72	185	0.001	0.925	183	0.001	0.947	182	0.014	0.928	184	0.001	0.922	175	0.001	0.938	178	0.002	0.968	181	0.181	0.879	176	0.001	0.901
XP_002288291	20	48	-	1.019	46	0.624	1.013	47	0.885	0.995	45	0.976	1.273	46	0.001	0.862	47	0.001	0.844	45	0.001	0.87	47	0.001	0.824	48	0.001	0.925	47	0.012	0.889	47	0.001	0.911	47	0.001	0.886	48	0.001	0.605	47	0.001	0.578	47	0.001	0.76	48	0.001	0.727
XP_002296109	8	11	-	1.067	11	0.134	0.971	11	0.811	1.042	11	0.709	1.01	11	0.952	1.327	11	0.001	1.215	11	0.008	1.263	11	0.003	1.133	10	0.049	1.308	11	0.001	1.207	11	0.021	1.35	11	0.001	1.25	11	0.006	1.284	11	0.001	1.154	10	0.014	1.234	10	0.001	1.143
XP_002292447	3	3	-	0.889	3	0.462	1.044	3	0.891	1.076	3	0.833	0.948	3	0.829	1.145	3	0.582	1.262	3	0.322	1.177	3	0.547	1.308	3	0.243	0.993	3	0.99	1.1	3	0.835	1.059	3	0.91	1.176	3	0.669	1.024	3	0.942	1.131	3	0.609	0.958	3	0.883	1.061
XP_002287964	3	3	-	0.91	3	0.616	1.103	3	0.604	0.989	3	0.995	0.959	3	0.874	0.736	3	0.164	0.793	3	0.322	0.798	3	0.335	0.867	3	0.593	0.863	3	0.65	0.934	3	0.891	0.846	3	0.577	0.919	3	0.88	0.905	3	0.687	0.976	3	0.943	0.855	3	0.414	0.927
XP_002290720	19	55	-	0.975	52	0.858	1.036	51	0.525	1.005	55	0.995	1.381	55	0.001	1.098	55	0.014	1.172	52	0.001	1.175	52	0.001	1.169	53	0.001	1.008	53	0.933	1.028	54	0.637	0.984	55	0.809	1.028	54	0.784	0.615	55	0.001	0.658	52	0.001	0.862	53	0.001	0.891
XP_002296711	3	7	-	1.064	6	0.544	1.086	7	0.247	1.033	6	0.893	0.992	7	0.976	1.116	7	0.258	1.086	7	0.42	1.195	7	0.127	1.171	7	0.093	1.014	7	0.959	0.99	7	0.973	0.955	6	0.838	0.982	7	0.945	1.151	7	0.427	1.118	7	0.53	1.128	7	0.573	1.102
XP_002294580	4	60	-	1.068	60	0.004	0.966	59	0.37	1.072	58	0.009	0.784	59	0.001	0.571	60	0.001	0.538	60	0.001	0.561	60	0.001	0.518	60	0.001	0.67	59	0.001	0.63	60	0.001	0.714	59	0.001	0.671	60	0.001	1.565	56	0.001	1.402	55	0.001	1.237	55	0.001	1.135
XP_002290345	6	8	-	0.974	8	0.903	0.96	7	0.707	1.002	7	0.999	1.044	8	0.8	1.442	8	0.001	1.454	8	0.001	1.408	8	0.001	1.428	8	0.002	1.396	7	0.002	1.383	7	0.003	1.324	6	0.015	1.237	7	0.045	1.131	7	0.114	1.069	8	0.49	1.105	8	0.344	1.115
XP_002287477	3	4	-	0.908	3	0.604	1.071	4	0.776	1.017	4	0.977	0.925	4	0.644	1.023	4	0.936	1.127	3	0.694	1.096	4	0.694	1.146	4	0.484	1.001	3	0.998	0.952	4	0.898	0.92	4	0.795	1.047	3	0.939	0.984	3	0.96	1.162	3	0.521	0.973	4	0.913	1.007
XP_002286627	2	6	-	0.974	5	0.936	0.929	6	0.772	0.932	5	0.602	0.883	5	0.291	1.401	6	0.04	1.51	6	0.105	1.277	6	0.032	1.281	5	0.075	1.501	6	0.037	1.629	6	0.025	1.296	6	0.022	1.411	6	0.034	1.25	6	0.347	1.471	5	0.012	1.185	6	0.153	1.29
XP_002287718	3	4	-	0.882	4	0.449	1.132	4	0.312	1.037	4	0.934	1.023	4	0.917	0.757	3	0.203	0.923	4	0.794	0.85	3	0.549	1.038	4	0.891	0.852	4	0.422	0.951	4	0.898	0.876	4	0.55	0.981	4	0.968	1.017	3	0.958	1.006	4	0.983	1.084	3	0.748	1.026
XP_002293738	14	47	-	0.996	45	0.978	1.015	45	0.799	1.051	44	0.251	0.987	45	0.831	0.599	47	0.001	0.596	47	0.001	0.6	46	0.001	0.603	46	0.001	0.718	45	0.001	0.717	45	0.001	0.753	45	0.001	0.742	46	0.001	0.863	46	0.001	0.86	46	0.001	0.864	46	0.001	0.866
XP_002290750	7	18	-	1.034	18	0.656	1.068	18	0.092	1.024	18	0.925	1.069	17	0.256	1.558	18	0.001	1.474	18	0.001	1.634	18	0.001	1.561	18	0.001	1.432	15	0.001	1.303	16	0.001	1.396	16	0.001	1.316	16	0.001	1.575	17	0.001	1.483	17	0.001	1.569	18	0.001	1.497
XP_002291974	3	41	-	1.02	38	0.799	0.971	35	0.511	0.984	41	0.957	1.07	34	0.167	0.778	33	0.001	0.683	38	0.001	0.756	38	0.001	0.706	38	0.001	0.553	39	0.001	0.516	39	0.001	0.554	38	0.001	0.503	39	0.001	0.652	39	0.001	0.625	37	0.001	0.756	35	0.001	0.675
XP_002291530	2	6	-	1.065	6	0.544	1.028	6	0.924	0.862	6	0.207	0.927	6	0.675	1.171	6	0.106	1.117	5	0.473	1.178	6	0.388	1.094	6	0.636	1.164	6	0.199	1.076	6	0.71	0.995	6	0.985	0.954	5	0.897	1.176	6	0.552	1.083	6	0.782	1.076	6	0.689	0.999
XP_002294753	3	6	-	0.992	5	0.985	1.042	6	0.761	1.022	6	0.948	1.072	6	0.619	1.305	6	0.016	1.366	5	0.027	1.411	5	0.016	1.332	5	0.047	1.223	6	0.083	1.25	6	0.064	1.238	6	0.051	1.27	6	0.064	0.877	6	0.385	0.893	6	0.479	0.93	6	0.449	0.993
XP_002289868	5	5	-	0.979	5	0.982	0.944	4	0.771	1.157	5	0.535	0.895	4	0.392	1.158	5	0.237	1.198	3	0.481	1.011	5	0.962	1.021	5	0.927	1.171	5	0.287	1.177	5	0.319	1.341	5	0.033	1.354	5	0.053	1.21	4	0.196	1.262	4	0.137	1.044	5	0.831	1.117
XP_002288468	5	15	-	1.013	15	0.967	1.119	15	0.032	1.048	14	0.654	0.844	15	0.001	1.134	15	0.043	1.093	15	0.183	1.242	15	0.002	1.211	15	0.001	0.789	15	0.001	0.743	14	0.001	0.835	15	0.002	0.814	15	0.003	0.871	15	0.016	0.843	15	0.023	0.723	15	0.001	0.704
XP_002289912	4	7	-	1.002	7	0.994	1.082	7	0.273	1.08	7	0.547	1.109	6	0.315	1.049	7	0.803	1.025	7	0.917	1.116	7	0.415	1.101	7	0.488	0.978	5	0.946	0.99	7	0.98	0.985	6	0.961	1.063	7	0.882	0.926	6	0.602	0.924	6	0.6	0.829	6	0.039	0.863
XP_002294740	3	3	-	0.992	3	0.994	1.048	3	0.896	1.641	3	0.874	1.041	3	0.882	0.789	3	0.277	0.781	3	0.363	0.817	3	0.407	0.814	3	0.647	0.475	3	0.183	0.472	3	0.338	0.772	3	0.513	0.769	3	0.335	0.574	3	0.101	0.568	3	0.281	0.598	3	0.029	0.592
XP_002289294	2	4	-	0.932	4	0.688	0.961	3	0.899	0.989	4	0.995	0.842	3	0.245	1.025	4	0.928	1.102	4	0.662	0.971	4	0.917	1.088	3	0.78	1.21	4	0.305	1.278	4	0.212	1.102	3	0.817	1.255	4	0.268	1.186	4	0.563	1.249	4	0.416	0.969	3	0.918	1.031
XP_002291765	12	23	-	0.752	23	0.004	0.901	19	0.003	0.965	22	0.696	1.082	21	0.092	1.197	20	0.003	1.381	22	0.001	0.927	23	0.52	1.231	22	0.001	1.177	23	0.051	1.497	22	0.001	1.142	23	0.167	1.441	22	0.001	0.618	22	0.001	0.862	20	0.006	0.717	21	0.001	0.939
XP_002288606	11	27	-	0.967	24	0.676	0.953	25	0.252	0.982	26	0.947	1.205	27	0.001	1.849	27	0.001	1.915	27	0.001	1.66	27	0.001	1.742	27	0.001	1.362	27	0.001	1.423	27	0.001	1.348	27	0.001	1.413	27	0.001	0.74	26	0.001	0.793	27	0.001	0.903	27	0.098	0.946
XP_002295982	2	2	-	0.733	2	0.166	0.929	2	0.865	1.061	2	0.955	0.915	2	0.823	1.23	2	0.676	1.705	2	0.165	1.196	2	0.73	1.611	2	0.217	0.928	2	0.921	1.247	2	0.741	0.972	2	0.978	1.312	2	0.662	1.034	2	0.955	1.361	2	0.47	0.991	2	0.988	1.3
XP_002293903	4	7	-	1.106	7	0.211	0.984	6	0.932	0.95	6	0.689	0.974	5	0.878	1.369	7	0.002	1.259	6	0.046	1.303	6	0.023	1.212	7	0.047	1.222	6	0.083	1.051	7	0.795	1.12	6	0.369	1.05	7	0.816	0.969	6	0.82	0.89	7	0.148	0.99	7	0.96	0.882
XP_002294152	2	3	-	0.954	3	0.903	1.034	3	0.918	1.073	3	0.849	0.831	3	0.185	0.94	3	0.845	0.962	3	0.925	0.953	3	0.902	0.987	3	0.965	0.79	3	0.34	0.815	3	0.49	0.84	3	0.548	0.87	3	0.742	1.762	3	0.013	1.811	3	0.009	1.439	3	0.047	1.491
XP_002292906	25	50	-	1.038	44	0.032	0.956	49	0.068	0.994	50	0.973	0.951	48	0.033	1.236	49	0.001	1.168	50	0.001	1.174	46	0.001	1.107	47	0.001	1.362	50	0.001	1.308	49	0.001	1.341	50	0.001	1.288	49	0.001	1.375	50	0.001	1.31	49	0.001	1.296	49	0.001	1.246
XP_002286150	3	5	-	1.06	5	0.69	1.003	5	0.991	1.085	4	0.632	0.939	5	0.629	1.204	5	0.33	1.11	5	0.617	1.169	3	0.572	1.021	4	0.933	0.979	3	0.967	0.903	3	0.821	0.977	5	0.962	0.91	5	0.737	1.238	3	0.288	1.137	3	0.583	1.209	4	0.164	1
XP_002296722	4	10	-	0.925	10	0.216	1.096	10	0.273	1.081	9	0.173	0.987	10	0.902	0.897	10	0.213	0.951	10	0.726	0.967	10	0.741	1.034	10	0.752	0.803	10	0.002	0.88	9	0.088	0.797	9	0.002	0.885	10	0.125	1.159	10	0.089	1.229	8	0.008	1.127	10	0.098	1.203
XP_002289906	8	21	-	0.995	18	0.983	0.953	21	0.513	0.937	21	0.265	0.937	21	0.141	1.118	20	0.008	1.112	21	0.011	1.074	21	0.321	1.007	19	0.887	1.512	20	0.001	1.512	21	0.001	1.436	21	0.001	1.408	21	0.001	1.113	21	0.006	1.063	20	0.019	0.977	18	0.428	1.001
XP_002296560	5	8	-	1.008	8	0.974	1.016	7	0.94	1.017	8	0.942	1.077	8	0.615	1.21	8	0.029	1.214	7	0.042	1.259	8	0.013	1.233	8	0.012	0.891	7	0.252	0.908	6	0.538	0.932	8	0.483	0.913	8	0.391	0.786	8	0.101	0.764	8	0.08	0.802	7	0.005	0.837
XP_002296839	5	16	-	1.009	16	0.983	0.941	16	0.53	1.032	16	0.86	0.843	15	0.001	1.495	16	0.001	1.496	13	0.001	1.38	16	0.001	1.352	16	0.001	1.203	15	0.001	1.22	14	0.003	1.227	15	0.001	1.172	14	0.004	1.644	14	0.001	1.59	14	0.001	1.339	16	0.001	1.354
XP_002296823	2	2	-	1.044	2	0.941	0.984	2	0.975	1.046	2	0.969	0.864	2	0.615	1.015	2	0.987	0.95	2	0.944	0.979	2	0.974	0.928	2	0.89	0.771	2	0.638	0.728	2	0.559	0.799	2	0.702	0.757	2	0.647	0.915	2	0.867	0.861	2	0.754	0.781	2	0.47	0.738
XP_002293205	4	11	-	0.972	11	0.934	1.11	10	0.017	1.013	11	0.969	0.989	11	0.905	0.734	11	0.006	0.742	11	0.008	0.797	11	0.042	0.81	11	0.064	0.863	11	0.082	0.896	10	0.107	0.866	11	0.062	0.879	9	0.101	0.91	10	0.142	0.919	10	0.109	0.926	11	0.418	0.938
XP_002286756	3	4	-	0.873	4	0.186	0.939	4	0.819	1.008	3	0.995	1.116	4	0.396	0.956	3	0.897	1.143	4	0.497	0.941	4	0.823	1.065	4	0.784	0.849	4	0.404	0.957	4	0.922	0.884	4	0.6	1	4	1	0.745	4	0.147	0.837	4	0.542	0.818	4	0.443	0.924
XP_002287194	2	3	-	1.066	3	0.837	1.062	3	0.844	0.983	3	0.983	0.875	3	0.441	0.986	3	0.975	0.915	3	0.812	1.045	3	0.911	0.968	3	0.922	1.157	3	0.651	1.069	3	0.892	1.127	3	0.758	1.045	3	0.941	1.452	3	0.074	1.336	3	0.162	1.26	3	0.201	1.16
XP_002291807	11	36	-	1.014	36	0.889	0.929	36	0.01	0.998	33	0.995	1.312	35	0.001	1.352	35	0.001	1.306	35	0.001	1.219	36	0.001	1.189	36	0.001	1.647	35	0.001	1.622	34	0.001	1.622	36	0.001	1.581	36	0.001	0.837	36	0.002	0.81	36	0.001	1.088	33	0.001	1.068
XP_002290313	3	4	-	0.865	3	0.285	0.954	4	0.87	1.19	4	0.876	0.937	4	0.675	1.54	3	0.05	1.327	4	0.418	1.538	3	0.054	1.63	3	0.042	1.019	4	0.96	1.089	4	0.842	1.201	4	0.329	1.288	4	0.252	1.268	4	0.143	1.351	4	0.104	1.168	4	0.343	1.254
XP_002290067	3	3	-	0.903	3	0.792	0.961	3	0.903	1.061	3	0.957	0.916	3	0.675	1.21	3	0.389	1.313	3	0.24	1.147	3	0.636	1.255	3	0.336	0.806	3	0.398	0.878	3	0.75	0.847	3	0.582	0.927	3	0.894	1.034	3	0.918	1.122	3	0.651	0.931	3	0.78	1.014
XP_002295239	2	9	-	0.652	9	0.133	0.932	6	0.446	0.959	8	0.94	1.08	7	0.303	7.844	9	0.001	10	9	0.014	6.067	9	0.005	10	9	0.027	0.954	9	0.95	5.921	9	0.121	1.026	9	0.978	6.391	9	0.104	1.115	9	0.412	1.783	7	0.031	1.118	6	0.203	4.318
XP_002286733	6	15	-	1.044	13	0.457	1.075	15	0.062	0.994	15	0.993	0.993	15	0.958	0.816	14	0.001	0.76	12	0.001	0.891	15	0.15	0.812	14	0.003	0.929	14	0.566	0.839	15	0.119	0.878	15	0.289	0.829	15	0.079	0.779	14	0.001	0.711	15	0.001	0.746	15	0.001	0.701
XP_002294037	2	3	-	0.889	3	0.462	1.19	3	0.222	0.981	3	0.98	0.878	3	0.423	0.845	3	0.46	0.931	3	0.846	0.989	3	0.978	1.1	3	0.749	1.066	3	0.899	1.181	3	0.625	1.036	3	0.947	1.152	3	0.738	1.215	3	0.345	1.339	3	0.156	1.052	3	0.857	1.167
XP_002290946	2	4	-	0.942	4	0.773	0.957	3	0.889	0.959	4	0.96	1.001	4	0.995	1.493	3	0.071	1.682	4	0.009	1.463	4	0.031	1.536	4	0.02	1.416	4	0.054	1.359	3	0.232	1.345	4	0.081	1.411	4	0.089	1.079	4	0.676	1.124	4	0.479	1.06	4	0.757	1.112
XP_002292808	4	8	-	0.9	8	0.529	0.992	8	0.985	0.982	8	0.969	1.222	8	0.148	0.96	8	0.86	0.935	7	0.71	0.937	8	0.769	1.028	8	0.916	0.954	8	0.835	0.958	7	0.853	0.928	8	0.613	0.958	7	0.855	0.782	8	0.157	0.85	8	0.413	0.941	8	0.59	0.986
XP_002294047	2	2	-	0.987	2	0.987	1.059	2	0.893	0.933	2	0.934	1.086	2	0.804	1.104	2	0.867	1.09	2	0.895	1.142	2	0.813	1.144	2	0.796	1.155	2	0.837	1.152	2	0.854	1.068	2	0.94	1.069	2	0.94	0.778	2	0.529	0.773	2	0.531	0.83	2	0.624	0.832
XP_002295901	4	6	-	0.939	5	0.636	1.041	5	0.82	1.149	6	0.104	0.896	5	0.277	1.163	5	0.225	1.125	6	0.316	1.184	6	0.135	1.208	6	0.111	0.935	5	0.781	0.941	5	0.831	1.113	6	0.405	1.136	6	0.377	1.583	6	0.018	1.603	6	0.01	1.509	6	0.06	1.379
XP_002288431	16	87	-	0.988	79	0.943	1.022	78	0.45	0.968	82	0.487	1.052	86	0.011	1.003	81	0.956	1.029	77	0.216	1.004	84	0.948	1.024	83	0.494	0.819	86	0.001	0.867	83	0.001	0.804	83	0.001	0.824	86	0.001	1.317	84	0.001	1.335	86	0.001	1.357	81	0.001	1.394
XP_002291542	5	30	-	1	26	0.999	1.063	27	0.129	1.088	27	0.251	0.923	29	0.009	0.688	30	0.001	0.759	30	0.001	0.724	28	0.001	0.751	30	0.001	0.392	30	0.001	0.436	30	0.001	0.417	30	0.001	0.465	30	0.001	0.959	26	0.318	1.052	26	0.395	0.933	23	0.007	1.039
XP_002289768	6	9	-	0.988	9	0.959	1.12	8	0.037	1.045	9	0.699	1.074	9	0.42	1.052	9	0.485	1.041	9	0.761	1.101	9	0.181	1.101	9	0.164	0.946	8	0.64	0.962	9	0.792	1.047	7	0.789	0.999	9	1	0.892	9	0.045	0.866	8	0.041	0.944	9	0.509	0.943
XP_002289718	10	29	-	1.034	26	0.531	1.08	28	0.077	1.008	28	0.977	1.024	28	0.63	0.959	29	0.397	0.951	29	0.382	1.025	28	0.698	1.005	29	0.94	0.953	28	0.38	0.966	29	0.737	0.955	29	0.612	0.955	29	0.712	1.103	29	0.011	1.08	28	0.028	1.163	27	0.001	1.122
YP_874604	3	8	-	1.029	8	0.918	0.966	8	0.889	1.091	8	0.893	1.006	8	0.968	0.905	6	0.326	0.88	8	0.339	0.881	8	0.284	0.846	8	0.263	0.759	6	0.018	0.634	7	0.086	0.62	8	0.008	0.596	8	0.017	1.488	8	0.015	1.342	7	0.002	1.477	8	0.004	1.356
XP_002297365	17	66	-	1.022	62	0.743	1.016	60	0.688	0.975	62	0.738	1.081	63	0.001	0.851	64	0.001	0.832	64	0.001	0.821	65	0.001	0.817	66	0.001	0.661	65	0.001	0.651	66	0.001	0.647	65	0.001	0.639	66	0.001	1.067	63	0.003	1.039	66	0.202	1.141	63	0.001	1.116
XP_002296980	4	4	-	1.077	4	0.89	0.909	4	0.493	0.992	4	0.995	0.939	3	0.785	1.474	4	0.043	1.341	4	0.145	1.322	4	0.108	1.364	3	0.169	1.167	3	0.622	1.197	4	0.748	1.288	4	0.149	1.181	4	0.725	1.496	4	0.014	1.511	3	0.052	1.402	4	0.022	1.429
XP_002287981	2	4	-	1.049	4	0.868	1.136	4	0.286	0.939	3	0.88	1.119	4	0.368	1.097	3	0.743	0.962	4	0.895	1.15	4	0.484	1.084	4	0.714	1.179	3	0.578	1.038	4	0.931	1.129	4	0.608	1.063	4	0.89	1.115	3	0.649	1.067	3	0.816	1.317	4	0.077	1.241
XP_002290913	6	10	-	1.03	8	0.832	1.034	10	0.858	0.98	8	0.932	1.001	9	0.994	0.732	10	0.001	0.699	10	0.001	0.773	9	0.005	0.717	10	0.003	0.873	10	0.026	0.838	10	0.008	0.845	10	0.005	0.791	9	0.005	0.92	8	0.215	0.862	9	0.014	0.967	10	0.828	0.932
XP_002287267	3	3	-	0.969	3	0.943	0.963	3	0.905	1.253	3	0.228	0.952	3	0.873	1.245	3	0.314	1.264	3	0.319	1.187	3	0.525	1.21	3	0.443	1.123	3	0.758	1.141	3	0.743	1.394	3	0.141	1.422	3	0.168	1.303	3	0.19	1.316	3	0.183	1.245	3	0.227	1.265
XP_002288826	3	5	-	1.071	3	0.804	1.039	5	0.841	1.192	5	0.322	1.178	5	0.43	0.537	3	0.011	0.57	5	0.066	0.499	4	0.001	0.589	5	0.087	0.667	5	0.115	0.684	5	0.191	0.909	4	0.766	0.81	5	0.669	0.475	5	0.001	0.487	5	0.025	0.559	5	0.013	0.651
XP_002287054	5	15	-	1.012	14	0.911	0.975	15	0.819	0.977	15	0.891	1.014	14	0.899	1.088	13	0.038	1.067	12	0.211	1.051	15	0.483	1.012	15	0.852	0.925	11	0.182	0.883	13	0.013	0.872	14	0.02	0.837	14	0.002	0.886	14	0.024	0.867	15	0.007	0.931	15	0.191	0.895
XP_002296391	2	2	-	0.98	2	0.977	1.095	2	0.803	1.036	2	0.973	0.889	2	0.714	0.937	2	0.925	0.937	2	0.923	1.01	2	0.985	1.019	2	0.97	1.313	2	0.613	1.319	2	0.63	1.348	2	0.554	1.359	2	0.593	1.013	2	0.981	1.014	2	0.982	0.888	2	0.79	0.893
XP_002287131	4	6	-	1.066	4	0.738	1.206	6	0.015	1.069	6	0.535	0.93	6	0.423	0.975	6	0.953	0.901	6	0.622	1.156	6	0.492	1.077	6	0.616	1.027	6	0.959	0.953	6	0.892	1.088	6	0.828	1.013	6	0.977	1.194	4	0.233	1.077	5	0.593	1.106	5	0.376	0.95
XP_002288348	6	41	-	1.091	41	0.004	1.16	39	0.003	1.01	41	0.973	0.946	39	0.012	0.676	41	0.001	0.607	41	0.001	0.771	41	0.001	0.698	41	0.001	0.401	41	0.001	0.362	41	0.001	0.401	41	0.001	0.363	41	0.001	1.107	41	0.01	0.981	40	0.748	1.055	38	0.171	0.952
XP_002287621	2	12	-	0.696	11	0.004	0.996	10	0.977	1.047	12	0.879	1.003	12	0.993	0.215	12	0.001	0.29	12	0.001	0.196	12	0.001	0.265	12	0.003	0.225	12	0.001	0.304	12	0.001	0.234	12	0.001	0.316	12	0.001	0.353	12	0.001	0.476	12	0.001	0.348	12	0.001	0.47
XP_002295750	3	3	-	0.943	3	0.861	1.162	3	0.314	1.069	3	0.957	1.291	3	0.295	0.894	3	0.676	0.925	3	0.825	1.016	3	0.968	1.065	3	0.84	1.066	3	0.9	1.112	3	0.81	1.128	3	0.756	1.182	3	0.652	0.681	3	0.247	0.708	3	0.158	0.867	3	0.817	0.91
YP_874586	4	7	-	1.069	7	0.559	0.943	7	0.469	1.045	7	0.934	1.058	6	0.567	0.779	6	0.019	0.688	7	0.004	0.696	7	0.002	0.644	7	0.004	0.556	6	0.001	0.518	6	0.001	0.599	6	0.001	0.561	6	0.004	1.313	6	0.01	1.102	6	0.338	1.292	6	0.006	1.256
XP_002295618	3	4	-	1.098	3	0.622	1.041	4	0.87	1.069	4	0.887	1.091	4	0.556	1.242	4	0.173	1.195	4	0.326	1.386	3	0.143	1.234	4	0.241	0.986	4	0.969	0.954	4	0.906	1.044	4	0.942	1.013	4	0.981	0.817	4	0.442	0.789	4	0.378	0.881	4	0.625	0.853
XP_002286031	3	5	-	0.801	5	0.171	0.867	4	0.216	0.991	4	0.994	1.115	5	0.303	0.773	5	0.182	0.949	5	0.9	0.747	4	0.089	0.863	5	0.328	0.813	5	0.144	0.999	5	1	0.847	3	0.582	1.05	5	0.89	0.623	5	0.003	0.764	5	0.234	0.685	5	0.017	0.841
XP_002291563	6	7	-	1.021	5	0.951	0.987	6	0.949	1.015	6	0.973	1.125	6	0.131	1.216	6	0.05	1.127	7	0.206	1.107	7	0.316	1.083	7	0.455	1.045	6	0.85	0.964	6	0.887	1.051	7	0.766	1.027	7	0.915	1.062	7	0.712	1.031	7	0.87	1.123	5	0.293	1.128
XP_002288886	15	29	-	0.988	29	0.938	1.054	28	0.064	1.087	27	0.043	1.124	27	0.001	1.001	29	0.989	0.993	29	0.945	1.034	28	0.491	1.048	29	0.293	0.902	23	0.001	0.906	24	0.002	0.943	27	0.197	0.98	25	0.811	0.803	29	0.001	0.78	28	0.001	0.878	28	0.001	0.892
YP_874591	6	21	-	1.039	21	0.426	1.051	20	0.511	1.017	18	0.968	1.002	20	0.985	0.629	19	0.001	0.616	20	0.001	0.665	21	0.001	0.632	21	0.001	0.504	21	0.001	0.477	21	0.001	0.503	21	0.001	0.478	21	0.001	1.441	18	0.001	1.379	19	0.001	1.441	20	0.001	1.345
XP_002295829	3	4	-	0.682	4	0.569	0.767	4	0.605	1.151	4	0.265	1.057	3	0.818	0.77	3	0.231	0.996	4	0.994	0.525	4	0.17	0.791	3	0.319	0.739	3	0.201	1.011	4	0.991	0.798	4	0.199	1.157	4	0.853	0.675	4	0.321	0.97	4	0.902	0.742	4	0.374	1.073
XP_002290537	10	52	-	1.087	49	0.004	1.07	50	0.003	1.009	51	0.968	0.977	51	0.532	0.4	52	0.001	0.374	52	0.001	0.421	52	0.001	0.405	51	0.001	0.386	52	0.001	0.359	52	0.001	0.394	51	0.001	0.369	51	0.001	0.972	44	0.442	0.899	46	0.006	0.974	49	0.616	0.905
XP_002296165	2	3	-	0.975	3	0.957	0.972	3	0.932	0.966	3	0.96	0.856	3	0.294	1.326	3	0.197	1.327	3	0.218	1.262	3	0.316	1.28	3	0.291	1.312	3	0.26	1.325	3	0.286	1.256	3	0.368	1.273	3	0.394	1.47	3	0.06	1.479	3	0.068	1.236	3	0.248	1.253
XP_002288404	7	16	-	1.023	16	0.905	1.053	16	0.526	1.03	16	0.861	0.865	15	0.001	0.793	15	0.001	0.787	16	0.002	0.851	16	0.05	0.822	16	0.013	0.808	16	0.05	0.777	16	0.028	0.824	16	0.038	0.808	14	0.004	1.247	12	0.001	1.216	15	0.001	1.063	12	0.115	1.066
XP_002296525	2	2	-	0.926	2	0.868	1.282	2	0.286	1.017	2	0.995	0.942	2	0.865	1.359	2	0.468	1.43	2	0.408	1.699	2	0.16	1.815	2	0.116	1.16	2	0.844	1.234	2	0.758	1.169	2	0.817	1.247	2	0.752	1.139	2	0.873	1.208	2	0.676	1.054	2	0.945	1.127
XP_002292038	2	5	-	0.858	3	0.24	1.134	4	0.294	1.196	5	0.133	0.999	5	0.998	1.177	5	0.184	1.353	5	0.034	1.433	4	0.041	1.562	5	0.005	0.889	4	0.628	1.004	4	0.993	1.122	5	0.503	1.303	5	0.084	0.863	5	0.215	0.995	5	0.981	0.854	5	0.144	0.991
XP_002291323	4	4	-	0.922	4	0.59	1.054	4	0.799	1.062	3	0.894	0.926	4	0.599	0.95	3	0.879	1.048	4	0.863	1.022	4	0.938	1.095	4	0.669	0.9	4	0.687	0.961	4	0.925	0.882	4	0.585	0.945	4	0.899	1.243	4	0.145	1.322	4	0.078	1.132	4	0.435	1.214
XP_002290834	3	19	-	1.008	19	0.956	0.956	19	0.597	0.932	17	0.034	1.658	19	0.001	1.162	19	0.019	1.125	19	0.058	1.107	18	0.002	1.082	18	0.012	1.138	19	0.054	1.112	19	0.149	1.05	19	0.528	1.029	19	0.817	0.586	19	0.001	0.597	17	0.001	0.906	18	0.212	0.885
XP_002292529	12	28	-	0.985	26	0.917	1.01	27	0.924	0.938	26	0.195	1.013	28	0.899	1.247	27	0.001	1.343	23	0.001	1.235	25	0.001	1.245	28	0.001	0.924	26	0.024	0.968	26	0.692	0.904	27	0.026	0.89	26	0.001	0.677	28	0.001	0.68	28	0.001	0.676	28	0.001	0.683
XP_002296888	2	2	-	0.895	2	0.75	0.862	2	0.609	0.999	2	0.999	0.992	2	0.986	1.234	2	0.668	1.348	2	0.517	1.046	2	0.938	1.155	2	0.779	1.215	2	0.757	1.336	2	0.609	1.202	2	0.772	1.326	2	0.641	1.161	2	0.746	1.271	2	0.566	1.134	2	0.778	1.25
XP_002291346	4	4	-	1.069	4	0.889	0.974	4	0.924	0.954	4	0.896	0.932	4	0.662	1.164	4	0.571	0.916	3	0.794	1.12	4	0.711	0.889	3	0.677	1.181	4	0.545	0.942	3	0.909	1.116	4	0.772	0.888	3	0.804	1.476	3	0.06	1.22	4	0.392	1.222	4	0.2	1.127
XP_002286255	16	220	-	0.969	201	0.426	0.99	202	0.878	0.997	208	0.995	0.902	212	0.001	1.409	220	0.001	1.472	214	0.001	1.356	215	0.001	1.417	215	0.001	1.414	215	0.001	1.46	209	0.001	1.434	217	0.001	1.449	208	0.001	1.427	213	0.001	1.514	212	0.001	1.292	213	0.001	1.361
XP_002295742	8	19	-	1.073	14	0.021	1.06	17	0.024	0.985	19	0.947	0.939	18	0.048	0.756	14	0.001	0.675	17	0.001	0.758	14	0.001	0.696	16	0.001	1.063	16	0.108	0.923	18	0.016	0.996	18	0.973	0.887	19	0.007	1.009	17	0.918	0.918	17	0.144	0.975	18	0.74	0.866
XP_002293429	8	15	-	0.971	15	0.913	1.062	15	0.444	0.962	15	0.579	1.502	14	0.001	1.251	15	0.001	1.261	15	0.003	1.264	14	0.002	1.276	14	0.003	1.397	15	0.001	1.416	15	0.001	1.331	15	0.001	1.313	14	0.001	1.075	15	0.56	1.126	14	0.057	1.645	15	0.001	1.672
XP_002292657	7	9	-	0.966	9	0.938	1.024	6	0.899	1.101	7	0.242	1.024	9	0.857	1.114	9	0.255	1.132	9	0.444	1.099	9	0.465	1.124	9	0.453	0.95	8	0.682	1.05	9	0.871	1.085	8	0.518	1.087	8	0.737	0.931	9	0.543	0.943	9	0.618	0.95	9	0.647	1.048
YP_874497	7	211	-	1.028	194	0.384	0.983	200	0.663	0.951	197	0.023	1.1	209	0.001	0.458	211	0.001	0.479	211	0.001	0.461	211	0.001	0.475	211	0.001	0.689	208	0.001	0.707	208	0.001	0.662	208	0.001	0.682	208	0.001	0.819	201	0.001	0.807	204	0.001	0.91	198	0.001	0.887
XP_002295809	19	122	-	1.017	115	0.774	1.112	114	0.003	0.958	112	0.051	1.004	119	0.972	0.762	118	0.001	0.719	114	0.001	0.827	120	0.001	0.778	116	0.001	0.876	119	0.001	0.855	121	0.001	0.848	119	0.001	0.829	121	0.001	0.806	122	0.001	0.774	121	0.001	0.796	121	0.001	0.781
XP_002287629	2	3	-	0.933	3	0.803	1.011	3	0.978	1.062	3	0.946	0.973	3	0.926	1.393	3	0.248	1.459	3	0.101	1.383	3	0.27	1.464	3	0.133	1.041	3	0.938	1.098	3	0.839	1.095	3	0.834	1.159	3	0.719	0.801	3	0.274	0.842	3	0.436	0.769	3	0.164	0.81
XP_002289630	20	39	-	0.959	38	0.614	0.879	37	0.003	0.948	37	0.378	1.166	37	0.001	1.756	39	0.001	1.81	39	0.001	1.478	39	0.001	1.543	39	0.001	1.574	39	0.001	1.636	39	0.001	1.518	39	0.001	1.584	39	0.001	0.815	39	0.003	0.844	39	0.021	1.004	36	0.966	1.045
XP_002296519	8	12	-	0.975	11	0.741	1.123	12	0.513	0.892	12	0.023	1.013	10	0.877	0.548	12	0.001	0.561	12	0.001	0.634	11	0.001	0.66	11	0.002	1.009	12	0.964	1.037	12	0.808	0.892	12	0.325	0.92	12	0.486	1.107	12	0.027	1.134	12	0.003	1.154	12	0.001	1.192
XP_002290500	5	5	-	0.965	4	0.918	1.006	3	0.99	0.982	3	0.982	0.991	5	0.972	1.299	5	0.041	1.196	4	0.324	1.272	5	0.08	1.269	5	0.086	1.222	3	0.447	1.183	3	0.62	1.082	4	0.803	1.127	3	0.801	1.028	3	0.931	0.996	5	0.987	0.98	5	0.914	0.975
XP_002287926	2	2	-	1.014	2	0.985	1.019	2	0.968	1.037	2	0.973	0.982	2	0.965	1.352	2	0.481	1.298	2	0.588	1.344	2	0.501	1.311	2	0.553	1.111	2	0.892	1.079	2	0.929	1.141	2	0.855	1.112	2	0.902	0.892	2	0.817	0.863	2	0.759	0.859	2	0.721	0.84
XP_002292303	3	3	-	0.935	3	0.818	1.067	3	0.799	1.085	3	0.785	0.957	3	0.864	1.172	3	0.495	1.229	3	0.393	1.232	3	0.384	1.302	3	0.253	1.146	3	0.687	1.207	3	0.549	1.232	3	0.424	1.302	3	0.331	1.299	3	0.193	1.362	3	0.161	1.225	3	0.269	1.291
XP_002291523	5	10	-	1.057	9	0.561	0.964	10	0.602	1.003	10	0.999	1.029	10	0.783	1.081	10	0.149	1.041	10	0.66	1.029	10	0.764	0.998	10	0.987	0.925	10	0.303	0.831	8	0.033	0.941	9	0.508	0.892	10	0.106	1.156	9	0.022	1.088	9	0.163	1.155	9	0.014	1.077
XP_002287668	2	2	-	0.952	2	0.936	1.231	2	0.408	1.123	2	0.829	0.9	2	0.748	1.144	2	0.807	1.177	2	0.77	1.383	2	0.441	1.436	2	0.377	1.079	2	0.921	1.116	2	0.891	1.2	2	0.775	1.245	2	0.755	1.063	2	0.918	1.095	2	0.867	0.943	2	0.911	0.977
XP_002296048	3	4	-	0.985	4	0.974	1.072	3	0.775	1.074	4	0.712	0.9	4	0.405	1.054	4	0.82	1.045	4	0.881	1.15	4	0.484	1.154	4	0.457	0.824	4	0.312	0.935	3	0.892	0.876	4	0.66	1.015	3	0.984	1.08	4	0.671	1.175	3	0.468	0.956	4	0.821	0.959
XP_002287839	2	10	-	1.034	9	0.754	1.089	10	0.739	0.914	8	0.313	0.869	10	0.001	1.239	10	0.033	1.205	10	0.212	1.224	9	0.01	1.17	9	0.036	1.545	10	0.002	1.51	10	0.008	1.565	8	0.001	1.503	8	0.001	2.838	10	0.001	2.761	10	0.002	2.421	10	0.001	2.373
XP_002293297	6	20	-	0.989	19	0.949	0.962	20	0.525	1.038	20	0.583	0.959	19	0.059	1.421	18	0.001	1.385	20	0.001	1.341	20	0.001	1.322	20	0.001	1.062	20	0.38	1.043	20	0.645	1.092	20	0.04	1.076	20	0.177	1.076	19	0.037	1.067	20	0.24	1.043	20	0.317	1.026
XP_002289659	4	12	-	1.009	12	0.977	1.059	12	0.579	0.949	11	0.407	0.868	12	0.01	0.948	12	0.289	0.918	12	0.319	0.985	12	0.857	0.965	12	0.71	1.057	10	0.492	0.987	10	0.937	0.989	11	0.942	1.008	12	0.968	0.773	12	0.002	0.751	12	0.001	0.643	11	0.001	0.648
XP_002291441	3	4	-	0.979	4	0.96	1.132	4	0.303	1.02	4	0.973	1.046	4	0.899	1.07	4	0.832	1.068	4	0.806	1.029	3	0.938	1.058	3	0.861	1.304	4	0.161	1.192	3	0.589	1.318	4	0.108	1.33	4	0.143	0.919	4	0.648	0.98	3	0.953	0.934	4	0.82	0.943
XP_002291856	5	7	-	0.979	6	0.938	1.051	7	0.821	1.012	6	0.984	0.906	7	0.139	0.987	7	0.954	1.012	7	0.955	1.105	6	0.434	1.154	6	0.206	0.96	5	0.891	1.009	5	0.981	0.962	7	0.907	1.008	5	0.987	1.067	7	0.557	1.096	7	0.354	0.903	6	0.248	0.982
XP_002294132	9	20	-	1.006	20	0.985	0.934	18	0.041	0.968	18	0.499	0.944	20	0.197	1.31	19	0.001	1.212	19	0.001	1.216	18	0.001	1.192	20	0.001	1.045	18	0.243	0.99	20	0.944	1.013	18	0.853	0.997	20	0.988	1.202	20	0.001	1.172	20	0.001	1.119	18	0.002	1.096
XP_002292148	3	3	-	1.004	3	0.994	0.927	3	0.747	0.924	3	0.804	1.157	3	0.359	0.901	3	0.707	0.88	3	0.665	0.824	3	0.44	0.812	3	0.39	1.644	3	0.038	1.612	3	0.058	1.505	3	0.066	1.481	3	0.125	0.82	3	0.345	0.801	3	0.55	0.936	3	0.797	0.919
XP_002286731	6	12	-	1.056	12	0.154	1.034	11	0.543	1.058	12	0.494	0.948	11	0.496	1.673	12	0.001	1.547	12	0.001	1.657	12	0.001	1.55	12	0.001	0.972	11	0.863	0.898	11	0.171	1.066	12	0.689	0.943	11	0.659	1.184	11	0.004	1.09	11	0.163	1.104	11	0.056	1.022
XP_002294453	3	4	-	0.967	3	0.955	0.887	4	0.427	1.156	4	0.349	0.914	4	0.688	0.985	4	0.987	1.609	3	0.04	1.624	3	0.237	1.041	3	0.934	1.116	3	0.78	0.955	4	0.951	1.135	3	0.73	1.167	3	0.694	1.273	3	0.327	1.293	3	0.317	1.212	3	0.498	0.992
XP_002290261	8	13	-	1.077	11	0.042	1.168	11	0.003	1.07	13	0.09	0.832	13	0.002	0.922	12	0.196	0.796	11	0.001	1.005	12	0.955	0.933	13	0.14	0.901	13	0.13	0.821	13	0.014	0.955	13	0.712	0.873	13	0.138	1.711	12	0.001	1.549	12	0.001	1.388	12	0.001	1.23
XP_002296104	3	4	-	0.954	4	0.868	1.062	4	0.753	1.103	3	0.673	1.01	4	0.969	1.026	4	0.924	1.053	4	0.848	1.07	4	0.787	1.109	4	0.618	1.071	4	0.838	1.053	3	0.925	1.135	4	0.58	1.094	3	0.873	1.297	4	0.09	1.334	4	0.069	1.227	3	0.265	1.335
XP_002288515	2	2	-	0.955	2	0.938	0.967	2	0.943	0.996	2	0.999	1.043	2	0.911	1.242	2	0.656	1.268	2	0.629	1.173	2	0.768	1.215	2	0.689	1.395	2	0.492	1.438	2	0.471	1.376	2	0.513	1.424	2	0.506	0.775	2	0.52	0.796	2	0.586	0.795	2	0.52	0.824
XP_002287311	2	2	-	0.888	2	0.723	1.07	2	0.872	1.054	2	0.96	0.812	2	0.428	0.881	2	0.819	0.973	2	0.973	0.928	2	0.904	1.033	2	0.954	0.866	2	0.836	0.959	2	0.968	0.903	2	0.897	1.005	2	0.998	0.895	2	0.825	0.987	2	0.988	0.718	2	0.291	0.796
XP_002289038	5	11	-	1.043	10	0.462	0.993	10	0.969	1.036	10	0.872	1.027	10	0.883	0.371	11	0.001	0.342	11	0.001	0.375	11	0.001	0.348	11	0.001	0.618	8	0.001	0.589	9	0.001	0.664	11	0.001	0.616	11	0.002	0.492	10	0.001	0.474	9	0.001	0.449	11	0.001	0.416
XP_002290115	2	2	-	1.168	2	0.597	1.039	2	0.932	0.805	2	0.479	0.903	2	0.746	1.155	2	0.8	0.964	2	0.965	1.173	2	0.768	0.993	2	0.988	1.002	2	0.998	0.844	2	0.818	0.799	2	0.702	0.676	2	0.43	1.523	2	0.231	1.278	2	0.551	1.352	2	0.351	1.145
XP_002292051	2	4	-	0.962	4	0.906	1.011	4	0.975	1.051	3	0.931	0.944	4	0.735	1.254	3	0.299	1.354	4	0.083	1.321	4	0.108	1.357	4	0.083	1.452	4	0.051	1.486	4	0.125	1.449	4	0.034	1.488	4	0.041	1.11	4	0.53	1.132	4	0.447	1.032	4	0.883	1.059
XP_002294885	6	17	-	0.987	17	0.959	0.996	17	0.962	1.113	17	0.19	0.912	17	0.155	1.263	17	0.001	1.25	17	0.001	1.233	17	0.001	1.257	12	0.002	0.842	17	0.002	0.84	17	0.011	0.929	17	0.31	0.963	14	0.726	1.253	17	0.021	1.245	17	0.006	1.126	17	0.041	1.126
XP_002288829	5	9	-	0.947	9	0.391	0.961	9	0.862	1.131	8	0.261	0.984	9	0.956	1.538	8	0.001	1.552	5	0.004	1.465	8	0.001	1.535	8	0.001	1.002	7	0.992	1.165	9	0.213	1.2	7	0.051	1.239	9	0.164	0.98	9	0.938	0.935	8	0.453	0.946	9	0.674	0.975
XP_002293984	2	4	-	1.029	4	0.938	0.976	4	0.926	0.982	4	0.977	0.959	4	0.866	1.124	4	0.503	1.065	4	0.841	1.074	4	0.78	1.031	4	0.933	1.157	4	0.492	1.106	4	0.753	1.125	4	0.656	1.249	3	0.449	1.229	4	0.163	1.171	4	0.301	1.161	4	0.277	1.116
XP_002296543	4	9	-	1.043	8	0.628	1.087	8	0.149	1.002	7	0.999	1.178	6	0.032	1.063	9	0.37	0.982	7	0.915	1.131	8	0.122	1.034	9	0.716	1.119	9	0.326	0.984	8	0.943	1.11	9	0.155	0.998	8	0.994	0.637	9	0.008	0.588	9	0.005	0.737	9	0.017	0.683
XP_002286821	17	58	-	1.039	54	0.006	1.022	55	0.694	0.999	58	0.999	0.992	54	0.9	0.689	57	0.001	0.657	58	0.001	0.706	58	0.001	0.671	58	0.001	0.772	57	0.001	0.738	56	0.001	0.773	58	0.001	0.734	58	0.001	0.715	58	0.001	0.664	57	0.001	0.724	58	0.001	0.687
XP_002286599	8	15	-	0.892	15	0.103	0.963	15	0.778	1.009	13	0.968	1.134	15	0.105	2.027	14	0.001	2.12	15	0.001	1.941	14	0.001	2.148	14	0.001	1.402	13	0.001	1.583	14	0.001	1.433	14	0.001	1.585	14	0.001	1.026	14	0.87	1.173	13	0.002	1.084	13	0.145	1.235
XP_002287072	7	11	-	1.013	11	0.937	1.078	11	0.245	1.027	11	0.932	0.927	11	0.221	0.942	11	0.597	0.908	11	0.251	0.994	11	0.965	0.915	9	0.213	0.932	11	0.246	0.905	9	0.212	0.931	10	0.298	0.934	10	0.438	1.163	10	0.004	1.1	11	0.129	1.001	10	0.988	0.961
XP_002288144	2	5	-	0.956	5	0.826	0.842	5	0.043	0.938	5	0.936	0.973	5	0.874	1.127	5	0.359	1.154	5	0.316	0.935	5	0.744	0.966	5	0.868	0.904	5	0.588	1.006	4	0.99	0.84	5	0.292	0.868	5	0.51	0.795	5	0.052	0.816	5	0.107	0.758	5	0.014	0.734
XP_002294339	2	2	-	0.954	2	0.938	0.802	2	0.364	1.015	2	0.995	0.953	2	0.897	1.2	2	0.721	1.228	2	0.696	0.945	2	0.923	0.979	2	0.966	1.153	2	0.84	1.188	2	0.81	1.159	2	0.83	1.199	2	0.809	1.287	2	0.529	1.322	2	0.486	1.204	2	0.625	1.246
XP_002297161	3	4	-	0.935	4	0.712	1.066	3	0.805	1.209	4	0.498	0.95	4	0.776	1.463	3	0.084	1.438	4	0.043	1.298	4	0.133	1.372	4	0.072	0.979	4	0.956	1.031	4	0.947	1.173	4	0.534	1.102	3	0.857	1.177	4	0.281	1.235	4	0.174	1.11	4	0.593	1.17
XP_002291453	9	19	-	1.019	19	0.905	0.977	18	0.716	1.016	18	0.934	0.996	19	0.976	1.267	19	0.001	1.216	19	0.001	1.236	19	0.001	1.198	19	0.001	1.254	19	0.001	1.211	19	0.001	1.279	19	0.001	1.239	19	0.001	1.045	18	0.506	1.004	18	0.974	1.051	19	0.391	1.017
XP_002292587	7	28	-	0.955	28	0.263	1.035	26	0.514	1.027	28	0.832	1.192	28	0.009	1.096	22	0.001	1.125	28	0.001	1.078	24	0.009	1.11	25	0.003	1.071	28	0.204	1.078	27	0.288	1.074	27	0.018	1.087	26	0.048	0.704	28	0.001	0.724	28	0.001	0.8	27	0.001	0.851
XP_002286932	2	5	-	1.114	4	0.346	1.09	5	0.618	0.995	5	0.999	0.837	4	0.094	1.077	3	0.808	1.118	3	0.721	1.207	3	0.457	1.106	4	0.631	1.359	4	0.153	1.18	3	0.627	1.411	4	0.045	1.25	4	0.279	1.662	4	0.003	1.325	5	0.146	1.364	4	0.079	1.176
XP_002293940	2	6	-	0.914	5	0.366	0.855	5	0.076	0.99	6	0.98	1.093	6	0.485	2.734	5	0.001	2.297	6	0.011	2.308	5	0.001	2.074	6	0.004	2.806	5	0.001	2.487	6	0.003	2.799	5	0.001	2.447	6	0.004	1.084	5	0.559	1.049	6	0.735	1.106	6	0.459	1.128
XP_002294178	10	19	-	1.057	18	0.264	1.044	18	0.302	0.99	18	0.969	1.041	19	0.548	0.846	19	0.041	0.803	19	0.012	0.853	19	0.018	0.818	19	0.013	0.816	18	0.002	0.818	19	0.019	0.852	19	0.053	0.817	19	0.014	1.052	18	0.31	0.978	19	0.709	1.079	16	0.01	1.01
XP_002291251	3	6	-	0.933	6	0.495	0.965	5	0.855	0.906	6	0.745	0.845	6	0.02	1.282	6	0.302	1.34	6	0.251	1.244	6	0.283	1.317	6	0.193	0.971	5	0.923	1.094	6	0.725	0.93	6	0.702	0.985	6	0.965	1.657	6	0.008	1.741	6	0.011	1.375	6	0.013	1.458
XP_002288962	6	11	-	0.965	11	0.918	1.031	8	0.778	1.051	11	0.813	0.98	11	0.821	0.701	11	0.001	0.71	11	0.014	0.727	11	0.009	0.745	11	0.034	0.656	11	0.001	0.617	10	0.001	0.683	11	0.003	0.633	10	0.001	0.894	11	0.019	0.913	9	0.126	0.861	11	0.01	0.881
XP_002293129	10	24	-	0.98	23	0.818	0.964	24	0.641	1.023	24	0.906	0.928	21	0.003	1.21	24	0.001	1.222	24	0.001	1.171	23	0.001	1.17	24	0.001	1.232	23	0.001	1.245	21	0.001	1.269	22	0.001	1.272	23	0.001	1.416	24	0.001	1.433	24	0.001	1.312	24	0.001	1.335
XP_002286405	15	63	-	0.994	63	0.974	1.076	58	0.003	0.963	61	0.382	1.018	60	0.781	1.056	60	0.046	1.045	62	0.231	1.095	61	0.001	1.1	62	0.003	1.02	63	0.775	1.011	63	0.908	1.007	61	0.948	0.981	63	0.866	0.83	63	0.001	0.828	62	0.001	0.849	63	0.001	0.85
XP_002287687	3	3	-	0.924	3	0.723	1.06	3	0.834	1.141	3	0.489	1.013	3	0.969	0.874	3	0.587	0.934	3	0.852	0.921	3	0.814	0.985	3	0.964	0.81	3	0.414	0.864	3	0.696	0.916	3	0.841	0.979	3	0.973	0.888	3	0.62	0.944	3	0.843	0.888	3	0.575	0.944
XP_002289051	4	9	-	0.898	9	0.222	1.032	8	0.776	1.067	9	0.839	1.133	8	0.033	0.618	9	0.005	0.674	9	0.023	0.657	9	0.005	0.723	9	0.023	0.66	9	0.001	0.767	8	0.003	0.667	8	0.001	0.735	8	0.003	0.504	9	0.001	0.525	8	0.001	0.545	8	0.001	0.608
XP_002290000	2	2	-	1.03	2	0.967	1.029	2	0.949	1.066	2	0.946	0.907	2	0.768	1.384	2	0.433	1.312	2	0.569	1.395	2	0.425	1.339	2	0.506	1.063	2	0.94	1.016	2	0.988	1.122	2	0.877	1.076	2	0.934	1.352	2	0.424	1.288	2	0.54	1.206	2	0.624	1.157
XP_002286200	3	4	-	1.065	4	0.745	1.183	3	0.245	1.171	4	0.655	1.094	4	0.532	0.792	4	0.146	0.729	4	0.073	0.866	4	0.465	0.804	4	0.326	0.633	4	0.016	0.585	4	0.006	0.734	4	0.069	0.68	4	0.045	0.583	3	0.016	0.527	3	0.007	0.686	4	0.014	0.634
XP_002297038	2	5	-	0.978	5	0.96	1.073	4	0.691	1.041	5	0.969	0.976	5	0.889	1.264	5	0.07	1.162	4	0.425	1.249	5	0.109	1.262	5	0.093	1.358	5	0.144	1.367	5	0.136	1.506	4	0.022	1.348	4	0.121	1.153	5	0.28	1.156	5	0.229	1.107	5	0.367	1.136
XP_002288165	4	6	-	0.963	4	0.913	1.007	6	0.991	1.08	6	0.451	1.038	6	0.939	1.473	6	0.086	1.538	6	0.036	1.287	5	0.159	1.537	6	0.066	1.396	6	0.071	1.633	5	0.002	1.493	6	0.006	1.726	5	0.001	0.793	6	0.413	0.946	5	0.759	0.817	6	0.054	0.821
XP_002290348	3	5	-	0.995	3	0.994	0.965	4	0.893	0.939	4	0.791	0.936	5	0.698	0.869	5	0.378	0.922	5	0.818	0.929	4	0.768	0.921	5	0.778	0.964	5	0.906	1.028	5	0.937	0.915	5	0.667	0.979	5	0.957	1.028	5	0.904	1.085	5	0.674	1.032	4	0.883	0.999
XP_002289820	16	80	-	0.971	78	0.534	1.014	78	0.861	1.01	73	0.934	1.057	75	0.072	0.904	75	0.001	0.93	76	0.004	0.886	78	0.002	0.943	72	0.034	1.816	77	0.001	1.837	78	0.001	1.824	76	0.001	1.864	76	0.001	0.755	76	0.001	0.79	74	0.001	0.791	79	0.001	0.825
XP_002286692	7	19	-	1.009	16	0.938	1.162	18	0.003	1.045	18	0.766	0.905	15	0.002	0.844	16	0.003	0.825	18	0.001	0.963	18	0.737	0.943	19	0.476	0.691	18	0.001	0.672	18	0.001	0.689	18	0.001	0.708	19	0.001	1.177	17	0.001	1.133	18	0.001	1.051	16	0.118	1.038
XP_002294520	3	4	-	0.901	4	0.643	1.047	3	0.888	0.992	4	0.995	1.075	3	0.738	1.299	4	0.105	1.427	4	0.047	1.298	4	0.133	1.423	4	0.047	1.119	4	0.653	1.251	3	0.429	1.1	4	0.74	1.206	4	0.399	0.848	4	0.289	0.91	4	0.606	0.796	4	0.344	0.93
XP_002290887	14	33	-	1.004	32	0.974	1.001	33	0.997	0.967	33	0.665	0.837	29	0.001	0.912	31	0.012	0.879	31	0.001	0.895	33	0.064	0.855	32	0.001	0.868	33	0.001	0.86	32	0.001	0.831	33	0.001	0.823	32	0.001	1.24	31	0.001	1.229	30	0.001	1.044	32	0.486	1.021
XP_002289267	2	3	-	1.014	3	0.981	0.927	3	0.863	0.798	3	0.113	0.957	3	0.859	1.533	3	0.053	1.473	3	0.087	1.389	3	0.141	1.354	3	0.182	1.965	3	0.011	1.908	3	0.016	1.554	3	0.05	1.514	3	0.104	0.912	3	0.715	0.883	3	0.595	0.857	3	0.426	0.836
XP_002288772	5	7	-	0.926	5	0.502	0.984	7	0.924	1.034	7	0.833	1.002	7	0.993	1.21	7	0.025	1.233	6	0.062	1.169	7	0.089	1.242	7	0.029	1.19	7	0.07	1.259	7	0.023	1.219	7	0.037	1.294	7	0.02	1.12	7	0.349	1.18	7	0.1	1.058	6	0.594	1.171
YP_874590	3	6	-	1.088	5	0.429	1.16	6	0.522	1.125	6	0.712	1.107	6	0.178	0.55	6	0.014	0.515	6	0.001	0.563	5	0.002	0.539	5	0.001	0.413	6	0.014	0.39	6	0.003	0.46	6	0.038	0.436	6	0.01	1.662	6	0.002	1.565	6	0.002	1.804	6	0.001	1.715
XP_002293537	2	2	-	0.953	2	0.938	1.224	2	0.429	1.179	2	0.637	0.875	2	0.674	0.847	2	0.748	0.876	2	0.822	1.028	2	0.965	1.065	2	0.911	0.875	2	0.856	0.904	2	0.898	1.022	2	0.98	1.059	2	0.948	1.202	2	0.671	1.237	2	0.623	1.04	2	0.944	1.072
XP_002292508	26	43	-	1.004	43	0.982	0.991	40	0.863	1.01	40	0.942	1.015	39	0.818	1.255	42	0.001	1.237	41	0.001	1.231	41	0.001	1.219	42	0.001	1.131	41	0.001	1.118	42	0.001	1.126	40	0.001	1.125	41	0.001	0.959	42	0.332	0.928	41	0.022	1.006	39	0.924	0.988
XP_002292573	4	5	-	0.931	5	0.706	1.079	5	0.658	1.062	5	0.696	0.943	5	0.793	1.233	5	0.097	1.38	3	0.153	1.311	5	0.087	1.348	3	0.187	1.17	4	0.433	1.198	3	0.574	1.112	3	0.794	1.199	3	0.593	0.88	4	0.422	1.026	5	0.954	0.915	5	0.762	0.966
XP_002290131	3	93	-	1.087	93	0.004	0.953	84	0.445	0.993	82	0.973	0.772	91	0.001	0.287	90	0.001	0.262	90	0.001	0.275	89	0.001	0.249	89	0.001	0.25	87	0.001	0.226	87	0.001	0.245	88	0.001	0.214	89	0.001	0.469	93	0.001	0.424	93	0.001	0.357	93	0.001	0.322
[truncated: 2,152 more rows]
[truncated: 2 more columns]
