# Supplementary material for: Quantitative Proteomics Reveals Common and Specific Responses of a Marine Diatom Thalassiosira pseudonana to Different Macronutrient Deficiencies
Source: Front Microbiol. 2018 Nov 14;9:2761. doi: 10.3389/fmicb.2018.02761 (PMC6246746; doi:10.3389/fmicb.2018.02761)
Supplement: Supplementary file 4 [file Table_4.XLSX]

## Sheet: Table S1
Table S4. Total DEPs in T. pseudonana under different macronutrient deficiencies.
Accession Number	Protein Coverage	Peptide Sequences	Peptide Is Unique	Unique Peptide Number	Unique Spectrum Number	Mean_Ratio (-N vs Control)	Standard Deviation (-N vs Control)	P_value (-N vs Control)	Mean_Ratio (-P vs Control)	Standard Deviation (-P vs Control)	P_value (-P vs Control)	Mean_Ratio (-Si vs Control)	Standard Deviation (-Si vs Control)	P_value (-Si vs Control)	*DEP Group	-N vs Control	-P vs Control	-Si vs Control	NCBInr Description	Swissprot/UniProt Description	COG Function-Description	COG Function-Categories	KEGG(ko_id|rank|evalue|score|identity|ko_definition)	GO Biological_Process	GO Molecular_Function	GO Cellular_Component
XP_002288339	0.168	ESLAPFGDR;QLIDEAK;WIHIHK;LLGLEESK;AAPLLAIADFIIDR;IGPIESALEASVK	1;1;1;1;1;1	6	21	0.33	0.028	0.0001308	0.42	0.033	0.0001947	0.55	0.019	5.246e-05	NPSi	DOWN	DOWN	DOWN	geranylgeranyl pyrophosphate synthetase [Thalassiosira pseudonana CCMP1335]	Geranylgeranyl pyrophosphate synthase, chloroplastic OS=Catharanthus roseus GN=GGPS1 PE=3 SV=1	Geranylgeranyl pyrophosphate synthase	Coenzyme transport and metabolism ;	K13789|1|0.0|657|tps:THAPSDRAFT_268480| geranylgeranyl diphosphate synthase, type II [EC:2.5.1.1 2.5.1.10 2.5.1.29]	GO:0008299//isoprenoid biosynthetic process	GO:0004311//farnesyltranstransferase activity	-
XP_002296860	0.097	DVYADYSNLR;EFINLSIK;GVEILWSPTER;GVEILWSPTERDETLTMK	1;1;1;1	4	7	0.43	0.027	0.0001163	0.43	0.019	4.082e-05	0.52	0.025	0.0001047	NPSi	DOWN	DOWN	DOWN	predicted protein [Thalassiosira pseudonana CCMP1335]	-	Predicted membrane protein	Function unknown ;	-	-	-	-
XP_002287075	0.119	DIGPAIR;FDPSTLPVQF;DADEFATMATK	1;1;1	3	19	0.41	0.042	0.0004209	0.43	0.047	0.0006094	0.65	0.069	0.003774	NPSi	DOWN	DOWN	DOWN	fucoxanthin chlorophyll a/c protein, LI818 clade [Thalassiosira pseudonana CCMP1335]	Chlorophyll a-b binding protein L1818, chloroplastic OS=Chlamydomonas moewusii GN=L1818 PE=2 SV=1	-	-	K08914|1|4e-57|184|aaf:AURANDRAFT_77817| !K08907|2|2e-50|166|aaf:AURANDRAFT_77826| !K08910|3|8e-20|85.9|pti:PHATRDRAFT_44601|	GO:0009765//photosynthesis, light harvesting	0	GO:0016020//membrane;GO:0009507//chloroplast
XP_002294371	0.538	MLVGALR;LVSISPAR;VTPSSK;AAMGGGGK;GGVTTSSGGMR;GSSFAETVAR;QLGLTDK;GLLLMDTTWR;HIAVTVGDK;QAHDSGIDIFR;FLHECPWER;VPDIPFQMLLR;IAGGATFEEIGLR;YNLEYYVK;LAFPESVVQYLR;ILLPPSAAGASK;DFAPDTGTISLYR;DMAGLLTPAATK;GEIGIPPGGFPEPLR;WGADESYLLNK;ILLEHGPEGYAK;VIEMAPAWSLPDSLR;NLIGPLNTYWENVR;YAEANIVLGDIPK;WFMPVTDQNVVK;GKYNLEYYVK;EKVPDIPFQMLLR;ELHDYAVNLTSQAK;NAAIAAGVPVVPGSDALK;LADELVGMGVHSLAIK;AVTELNMGSVAIYVDEDR;ASGPNEVGSP…	1;1;0;1;1;1;1;1;1;1;1;1;1;1;1;1;1;1;1;1;1;1;1;1;1;1;1;1;1;1;1;1;1;1;1;1;1;1;1;1;1;1;1	42	282	0.5	0.016	2.675e-05	0.58	0.019	6.267e-05	0.6	0.035	0.0003954	NPSi	DOWN	DOWN	DOWN	pyruvate carboxylase-like protein [Thalassiosira pseudonana CCMP1335]	Pyruvate carboxylase, mitochondrial OS=Bos taurus GN=PC PE=2 SV=2	Pyruvate carboxylase	Energy production and conversion ;	K01958|1|0.0|2177|tps:THAPSDRAFT_269908| pyruvate carboxylase [EC:6.4.1.1]	GO:0006094//gluconeogenesis	GO:0004736//pyruvate carboxylase activity;GO:0046872//metal ion binding;GO:0005524//ATP binding;GO:0004075//biotin carboxylase activity	-
XP_002296881	0.284	NIGEALR;VAEGAAMLR;MGLAQMLK;DELFVAAK;GEAGTGNIVEAVR;IAEAAGAVAVMALER;NLQAPYELVK;MSDPAMILEIK;GGVIMDVMNVEQAK	1;1;1;1;1;1;1;1;1	9	22	0.64	0.02	9.961e-05	0.54	0.02	6.305e-05	0.6	0.061	0.00204	NPSi	DOWN	DOWN	DOWN	hypothetical protein THAPSDRAFT_42612 [Thalassiosira pseudonana CCMP1335]	Pyridoxal biosynthesis lyase PdxS OS=Chloroflexus aggregans (strain MD-66 / DSM 9485) GN=pdxS PE=3 SV=1	Pyridoxine biosynthesis enzyme	Coenzyme transport and metabolism ;	K06215|1|0.0|587|tps:THAPSDRAFT_42612| pyridoxal 5'-phosphate synthase pdxS subunit [EC:4.3.3.6]	GO:0042823//pyridoxal phosphate biosynthetic process	GO:0003824//catalytic activity	-
XP_002296128	0.456	SEEIFK;ADAAMFGK;TIAIADEVMAQL;AVIAAVPSVEMVR;GAYAWDVDGNK;EAQDLMPGGVSSPVR;VIGGGLPVGAYGGK;STATETYTFTK;FTNSGTEACMGMIR;KLVDGIVATAK;ATLCAEYNNLDAVK;GTSFGAPCALENELAK;VAYGGAQQYFGVTPDLTTMGK;SEEIFKEAQDLMPGGVSSPVR;GVYLAPSMYEAGFMSMSHTDEDIER	1;1;1;1;1;1;1;1;1;1;1;1;1;1;1	15	132	0.38	0.011	7.431e-06	0.45	0.011	8.247e-06	0.64	0.012	1.948e-05	NPSi	DOWN	DOWN	DOWN	predicted protein [Thalassiosira pseudonana CCMP1335]	Glutamate-1-semialdehyde 2,1-aminomutase OS=Nostoc punctiforme (strain ATCC 29133 / PCC 73102) GN=hemL PE=3 SV=1	Glutamate-1-semialdehyde aminotransferase	Coenzyme transport and metabolism ;	K01845|1|0.0|952|tps:THAPS_258111| glutamate-1-semialdehyde 2,1-aminomutase [EC:5.4.3.8]	GO:0006098//pentose-phosphate shunt;GO:0045036//protein targeting to chloroplast;GO:0015995//chlorophyll biosynthetic process;GO:0009965//leaf morphogenesis;GO:0030154//cell differentiation;GO:0009416//response to light stimulus;GO:0019344//cysteine biosynthetic process;GO:0045893//positive regulation of transcription, DNA-templated;GO:0009073//aromatic amino acid family biosynthetic process;GO:0…	GO:0042286//glutamate-1-semialdehyde 2,1-aminomutase activity;GO:0030170//pyridoxal phosphate binding;GO:0008483//transaminase activity	GO:0009941//chloroplast envelope;GO:0048046//apoplast;GO:0016021//integral component of membrane;GO:0009570//chloroplast stroma;GO:0012511//monolayer-surrounded lipid storage body
XP_002293419	0.192	HDLMLK;VVGSTGEYEF;NYYMGFAK;AQQYENYALQK;AAFVGDASNDWSVTPSDGYLK	1;1;1;1;1	5	11	0.34	0.02	3.983e-05	0.37	0.025	8.174e-05	0.46	0.025	9.984e-05	NPSi	DOWN	DOWN	DOWN	predicted protein [Thalassiosira pseudonana CCMP1335]	-	-	-	-	-	-	-
XP_002289281	0.262	LSSPAPGIK;FDLMFEHVK;GHSLESIMASIEAR;VSGLTALNTAEQK;DGEVPIVIGLAADSGCGK;KVSGLTALNTAEQK;GVADFTPTYLFDEGSEIEWAPSADK	1;1;1;1;1;1;1	7	100	0.66	0.046	0.001217	0.6	0.035	0.0004227	0.58	0.037	0.0004378	NPSi	DOWN	DOWN	DOWN	phosphoribulokinase [Thalassiosira pseudonana CCMP1335]	Phosphoribulokinase, chloroplastic OS=Triticum aestivum PE=2 SV=1	Uridine kinase	Nucleotide transport and metabolism ;	K00855|1|0.0|679|tps:THAPSDRAFT_4376| phosphoribulokinase [EC:2.7.1.19]	GO:0005975//carbohydrate metabolic process;GO:0016310//phosphorylation	GO:0008974//phosphoribulokinase activity;GO:0005524//ATP binding	-
XP_002295557	0.441	GAMIFFR;VAHYFDR;MGTPALTSR;AVSIANK;GEYNVDFVA;VELLCQER;YFESMPYR;LIVAGASAYSR;SAELFRPK;GFMEEDFAK;VLELACIASNK;SSLVLIASENFTSR;NTVPGDTSALNPGGIR;AVLDALGSVLSNK;QANTPEFVEYQK;EMCAVGPSVDPELVQLR;KGEPIMYDLEEK;LTQVDPTLSTLIEQEK;YYGGNENIDRVELLCQER;EVSEFASSFPTVGFEESEMEFK	1;1;1;1;1;1;1;1;1;1;1;1;1;1;1;1;1;1;1;1	20	103	0.44	0.027	0.0001092	0.44	0.023	7.223e-05	0.45	0.04	0.0003631	NPSi	DOWN	DOWN	DOWN	glycine or serine hydroxymethyltransferase, serine methylase [Thalassiosira pseudonana CCMP1335]	Serine hydroxymethyltransferase 1, mitochondrial OS=Arabidopsis thaliana GN=SHM1 PE=1 SV=1	Glycine/serine hydroxymethyltransferase	Amino acid transport and metabolism ;	K00600|1|0.0|1028|tps:THAPS_269942| glycine hydroxymethyltransferase [EC:2.1.2.1]	GO:0019684//photosynthesis, light reaction;GO:0009626//plant-type hypersensitive response;GO:0019264//glycine biosynthetic process from serine;GO:0019464//glycine decarboxylation via glycine cleavage system;GO:0042742//defense response to bacterium;GO:0009409//response to cold;GO:0006730//one-carbon metabolic process;GO:0032259//methylation;GO:0009853//photorespiration;GO:0046686//response to cad…	GO:0008266//poly(U) RNA binding;GO:0005515//protein binding;GO:0004372//glycine hydroxymethyltransferase activity;GO:0030170//pyridoxal phosphate binding;GO:0008168//methyltransferase activity	GO:0009534//chloroplast thylakoid;GO:0009570//chloroplast stroma;GO:0005759//mitochondrial matrix;GO:0022626//cytosolic ribosome;GO:0005634//nucleus;GO:0005886//plasma membrane;GO:0010319//stromule;GO:0048046//apoplast
XP_002290301	0.268	EVSLAILR;NAILQLLR;VVVELQGK;NFIATVSDRPGGIGR;IIIEGAHIGESK;NIVVPLCGGNIDTTVLGR;MVVEGGGATGLAALLPGAK;DLGVPVTVVMPTVAPLAK	1;1;1;1;1;1;1;1	8	24	0.65	0.047	0.001284	0.57	0.022	8.81e-05	0.59	0.017	4.936e-05	NPSi	DOWN	DOWN	DOWN	predicted protein [Thalassiosira pseudonana CCMP1335]	L-threonine dehydratase catabolic TdcB OS=Staphylococcus aureus (strain MW2) GN=tdcB PE=3 SV=1	Threonine dehydratase	Amino acid transport and metabolism ;	K01754|1|0.0|639|tps:THAPSDRAFT_14147| threonine dehydratase [EC:4.3.1.19]	GO:0008152//metabolic process	GO:0030170//pyridoxal phosphate binding;GO:0003824//catalytic activity	-
XP_002288248	0.081	SAIFTEWR;DENVVEALTK;EQLASLDESLTEWAR	1;1;1	3	4	0.47	0.044	0.0004863	0.53	0.055	0.001031	0.45	0.026	0.0001016	NPSi	DOWN	DOWN	DOWN	predicted protein [Thalassiosira pseudonana CCMP1335]	-	-	-	-	-	-	-
XP_002286230	0.513	DWLNPK;YISDLTK;TGAAGAVAMK;LACVSFYK;GGYVSATPTFTVK;GVTIIASGSDQPTK;GVAYAHEGADEFAK;SDVIYTQTPGGSTVLEK;YCTTPEQDVVGFIGCGAIAK;QMSAELGVPFEVVSSAEELCGK;VDVPMPMHIGIDESSVAGPGDCHIK;EGNEIIVVDLTGTGAQDAAIGQVAWDK	1;1;1;1;1;1;1;1;1;1;1;1	12	74	0.58	0.012	1.683e-05	0.6	0.009	6.119e-06	0.47	0.017	2.827e-05	NPSi	DOWN	DOWN	DOWN	ornithine cyclodeaminase [Thalassiosira pseudonana CCMP1335]	Ornithine cyclodeaminase 1 OS=Rhizobium meliloti (strain 1021) GN=ocd1 PE=3 SV=1	Predicted ornithine cyclodeaminase, mu-crystallin homolog	Amino acid transport and metabolism ;	K01750|1|5e-18|85.9|ehx:EMIHUDRAFT_203679| ornithine cyclodeaminase [EC:4.3.1.12]	0	GO:0000166//nucleotide binding;GO:0008473//ornithine cyclodeaminase activity	-
XP_002290738	0.212	GESVILVR;FAWDSYR;SSNLVFK;NQALIIK;AVFGSWMTPR;TAEELGFGK;TEHMFFAPER;GLGLQVMFK;SVAYTEGIVAK;IDSMHEENPMLGLR;DMQDVEFTVEK;EFGSNENPLLFSCR;IMIPLIGSISEYK;GLDIPYEIGTMIEVPR;WIFHTECLDDLDHIK;TPQPISQMQEVLPDAYAK;LLDPPLHEFLPRPEQVHEK	1;1;1;1;1;1;1;1;1;1;1;1;1;1;1;1;1	17	40	0.41	0.019	3.55e-05	0.44	0.021	5.665e-05	0.39	0.014	1.374e-05	NPSi	DOWN	DOWN	DOWN	pyruvate phosphate dikinase [Thalassiosira pseudonana CCMP1335]	Pyruvate, phosphate dikinase, chloroplastic OS=Mesembryanthemum crystallinum GN=PPD PE=2 SV=1	Phosphoenolpyruvate synthase/pyruvate phosphate dikinase	Carbohydrate transport and metabolism ;	K01006|1|0.0|1929|tps:THAPSDRAFT_5500| pyruvate, orthophosphate dikinase [EC:2.7.9.1]	GO:0016310//phosphorylation	GO:0016301//kinase activity;GO:0005524//ATP binding;GO:0050242//pyruvate, phosphate dikinase activity	-
XP_002286912	0.431	EFGFTR;MIQSMR;VFNPFLAR;YTGLLDK;EAQELLK;AMFEAGLK;DTLGFDTSK;IVAHVEDLK;NMEAQALQAK;IQEIEFMVSK;DIDAQEQVTEYIR;LGDIADAAEGAASVK;GYEAVVEETQTMVPTDK;KEEQEEMATNWAK;IVTECLAIENAAGSCVVAK;NIPLKEEDFIEMVWDR;GYEAVVEETQTMVPTDKR;LYDENEQKDIDAQEQVTEYIR	1;1;1;1;1;1;1;1;1;1;1;1;1;1;1;1;1;1	18	47	0.55	0.015	2.627e-05	0.51	0.017	3.089e-05	0.57	0.024	0.0001042	NPSi	DOWN	DOWN	DOWN	predicted protein [Thalassiosira pseudonana CCMP1335]	-	-	-	-	-	-	-
XP_002293037	0.053	ASELLGYR;GLELQQFGDGSSSR	1;1	2	4	0.53	0.031	0.000227	0.49	0.047	0.0005736	0.54	0.029	0.0001846	NPSi	DOWN	DOWN	DOWN	hypothetical protein THAPSDRAFT_29728 [Thalassiosira pseudonana CCMP1335]	Uncharacterized protein MJ1055 OS=Methanocaldococcus jannaschii (strain ATCC 43067 / DSM 2661 / JAL-1 / JCM 10045 / NBRC 100440) GN=MJ1055 PE=3 SV=1	Nucleoside-diphosphate-sugar epimerases	Cell wall/membrane/envelope biogenesis ; Carbohydrate transport and metabolism ;	K08679|1|0.0|827|tps:THAPSDRAFT_29728| UDP-glucuronate 4-epimerase [EC:5.1.3.6]	GO:0005975//carbohydrate metabolic process;GO:0044237//cellular metabolic process	GO:0050662//coenzyme binding;GO:0000166//nucleotide binding;GO:0016857//racemase and epimerase activity, acting on carbohydrates and derivatives	-
XP_002290177	0.12	GWLDEK;AFVLFPK;TNLACEAYNPEGIVHR;DALDSEGFTNVSILSYTAK	1;1;1;1	4	10	0.62	0.036	0.0004658	0.56	0.02	6.023e-05	0.59	0.028	0.0001919	NPSi	DOWN	DOWN	DOWN	predicted protein [Thalassiosira pseudonana CCMP1335]	Delta-aminolevulinic acid dehydratase, chloroplastic OS=Oryza sativa subsp. japonica GN=HEMB PE=2 SV=1	Delta-aminolevulinic acid dehydratase	Coenzyme transport and metabolism ;	K01698|1|0.0|789|tps:THAPSDRAFT_270280| porphobilinogen synthase [EC:4.2.1.24]	GO:0006779//porphyrin-containing compound biosynthetic process	GO:0046872//metal ion binding;GO:0004655//porphobilinogen synthase activity	GO:0009507//chloroplast
XP_002295000	0.379	LDPVIGR;AIQILSR;GIVVLEAR;TAIAEGIAQR;IIQMEMER;VLGEVLK;DTLFTIK;YGIDFTK;CIGATTINEYR;GEVEVWLNK;IDENVIFNSLSR;LLEDAGVDVAK;IRDEALLAAAK;IAEVQLEIEK;LENLETELLK;AIDLVDEACAK;SAEGLYDSLEK;EYDLNTAAELK;VTVQGANELQEK;VTITGDSTMISSQK;SQGVSTSDVQSAVQSFR;ALSEFMFDTEEAMIR;SDVEKDGIGADMIR;VVGQDEAIEVVTDAIQR;RPYSVLLFDEMEK;RRPYSVLLFDEMEK;FQQVYVGEPSPEDTVSILR;LVGAPPGYVGYDEGGQLTDAVR;AHPDVFNIMLQLLDDGQVTDSK	0;0;1;0;1;1;1;1;1;1;1;1;0;1;1;0;1;1;1;1;1;1;1;1;0;0;1;1;1	22	52	0.51	0.038	0.0003716	0.65	0.032	0.0004147	0.66	0.037	0.0006838	NPSi	DOWN	DOWN	DOWN	member of the clp superfamily, regulatory beta subunit [Thalassiosira pseudonana CCMP1335]	Chaperone protein ClpB 1 OS=Thermosynechococcus elongatus (strain BP-1) GN=clpB1 PE=3 SV=1	ATPases with chaperone activity, ATP-binding subunit	Posttranslational modification, protein turnover, chaperones ;	K03695|1|0.0|907|bbo:BBOV_II004100| ATP-dependent Clp protease ATP-binding subunit ClpB	GO:0019538//protein metabolic process;GO:0009658//chloroplast organization;GO:0009408//response to heat	GO:0016887//ATPase activity;GO:0005524//ATP binding	GO:0009570//chloroplast stroma
XP_002295772	0.049	AAEVFQGLIER;LDLQDLGATFIK	1;1	2	3	0.31	0.006	1.191e-06	0.38	0.011	6.595e-06	0.48	0.039	0.0003712	NPSi	DOWN	DOWN	DOWN	predicted protein [Thalassiosira pseudonana CCMP1335]	Uncharacterized protein sll0005 OS=Synechocystis sp. (strain PCC 6803 / Kazusa) GN=sll0005 PE=3 SV=1	Predicted unusual protein kinase	General function prediction only ;	K08869|1|6e-99|314|ehx:EMIHUDRAFT_427260| aarF domain-containing kinase	0	GO:0016772//transferase activity, transferring phosphorus-containing groups	-
XP_002297285	0.145	VVELLDEK;GITDGTASINPQIQK;ELPYALYDSQEVLVTDIVNTGK	1;1;1	3	28	0.53	0.031	0.0002125	0.49	0.027	0.0001296	0.65	0.04	0.0008304	NPSi	DOWN	DOWN	DOWN	predicted protein [Thalassiosira pseudonana CCMP1335]	-	-	-	-	-	-	-
XP_002291235	0.26	IIAAGTVVAINPK;DEPTSAPLWVEPAPYGLQQGR;RDEPTSAPLWVEPAPYGLQQGR	1;1;1	3	12	0.51	0.033	0.0002446	0.51	0.048	0.0007833	0.49	0.081	0.003063	NPSi	DOWN	DOWN	DOWN	predicted protein [Thalassiosira pseudonana CCMP1335]	-	-	-	-	-	-	-
XP_002288307	0.189	SFGSLDEMK;VSENFAYVVEK;LVGTPNQDNPLMK;TKPSADLEAMINK	1;1;1;1	4	24	0.6	0.021	8.418e-05	0.64	0.02	9.705e-05	0.49	0.052	0.0008782	NPSi	DOWN	DOWN	DOWN	mitochondrial manganese superoxide dismutase [Thalassiosira pseudonana CCMP1335]	Superoxide dismutase [Fe] OS=Enterococcus faecalis (strain ATCC 700802 / V583) GN=sodA PE=3 SV=1	Superoxide dismutase	Inorganic ion transport and metabolism ;	K04564|1|0.0|504|tps:THAPSDRAFT_32874| superoxide dismutase, Fe-Mn family [EC:1.15.1.1]	GO:0006801//superoxide metabolic process;GO:0055114//oxidation-reduction process	GO:0046872//metal ion binding;GO:0004784//superoxide dismutase activity	-
XP_002297273	0.105	TPVWLMR;GLGPVISTEVR;DVESVNFDETLPFIR	1;1;1	3	7	0.37	0.019	3.575e-05	0.4	0.02	4.314e-05	0.42	0.016	2.295e-05	NPSi	DOWN	DOWN	DOWN	predicted protein [Thalassiosira pseudonana CCMP1335]	Uroporphyrinogen decarboxylase OS=Synechococcus sp. (strain ATCC 27264 / PCC 7002 / PR-6) GN=hemE PE=3 SV=1	Uroporphyrinogen-III decarboxylase	Coenzyme transport and metabolism ;	K01599|1|4e-73|232|pti:PHATRDRAFT_19188| uroporphyrinogen decarboxylase [EC:4.1.1.37]	GO:0006779//porphyrin-containing compound biosynthetic process	GO:0004853//uroporphyrinogen decarboxylase activity	GO:0005737//cytoplasm
XP_002287621	0.364	DMSNFFANEDANVCAGAK;NDNTTSDANALATVAASGVNFMESK	1;1	2	12	0.24	0.044	0.0005501	0.27	0.047	0.0006304	0.41	0.071	0.001911	NPSi	DOWN	DOWN	DOWN	predicted protein [Thalassiosira pseudonana CCMP1335]	-	-	-	-	-	-	-
XP_002289038	0.208	STDFESFR;LAYEASDK;VDFEQFK;ALFAETESAPVAAK;ALYVEDTVAMVAAK	1;1;1;1;1	5	11	0.36	0.016	2.458e-05	0.62	0.031	0.0003079	0.46	0.033	0.0002201	NPSi	DOWN	DOWN	DOWN	predicted protein [Thalassiosira pseudonana CCMP1335]	-	-	-	-	-	-	-
XP_002290131	0.391	LCYDMK;ELVMDSLVANNQAN;CHMISASSFDK;GYVGELDVGDLTPNTK;SNEMCSQYAPITWQVDR;SNEMCSQYAPITWQVDRK;GMIVDPDMNMGQDVAMYTGSTTGDSR	0;1;0;1;0;0;1	3	93	0.27	0.016	2.774e-05	0.23	0.017	3.358e-05	0.39	0.066	0.00153	NPSi	DOWN	DOWN	DOWN	delta carbonic anhydrase [Thalassiosira pseudonana CCMP1335]	-	-	-	-	-	-	-
XP_002292190	0.12	AAVSDWK;NTDIAAHLK	1;1	2	4	0.59	0.032	0.0002783	0.57	0.03	0.0002341	0.59	0.055	0.00136	NPSi	DOWN	DOWN	DOWN	NifU like N terminal domain, iron [Thalassiosira pseudonana CCMP1335]	Iron-sulfur cluster assembly protein 1 OS=Arabidopsis thaliana GN=ISU1 PE=2 SV=1	NifU homolog involved in Fe-S cluster formation	Energy production and conversion ;	K04488|1|2e-88|254|tps:THAPSDRAFT_36099| nitrogen fixation protein NifU and related proteins	GO:0016226//iron-sulfur cluster assembly	GO:0005506//iron ion binding;GO:0051536//iron-sulfur cluster binding	GO:0005739//mitochondrion
XP_002292735	0.403	DLVSIR;LFAVQR;LYVGTIR;EYFMLR;IGYPVLVR;NFISLATR;VMDIYER;FILGAK;APMFSFTR;SSALASK;WFLSK;LENIAK;GYDTFK;EIFSQK;TFPFVSK;YCIIEVNAR;SVSEFYHLEA;GMNQPCIDLR;IAGFSDQQIAR;NVPGMYGVDTR;NLVAEVSTK;SFEEVIQK;LYFEELSLER;ALEEGWGVDK;VEFAESAVALSK;ATGYPLAYVATK;LAGTPGTAQYYK;KDEISSGYIIR;VLGTQISAIEATEDR;TNSTVLLSIASDPFR;LGSSMLSVGEVMSIGR;YTNLSGQEGTMK;AFSASNQILIDQDLR;AAVDFGISLVTNVK;EADVELVINISEGTTR;EKNVPGMYGVDTR;GEVATLVLADNSP…	1;1;1;1;1;1;1;1;0;0;1;1;1;1;1;1;1;1;1;1;1;1;1;1;1;1;1;1;1;1;1;1;1;1;1;1;1;1;1;1;1;1;1;1;1;1;1;1;1;1	48	186	0.52	0.009	4.349e-06	0.6	0.012	1.656e-05	0.42	0.06	0.001166	NPSi	DOWN	DOWN	DOWN	hypothetical protein THAPSDRAFT_24248 [Thalassiosira pseudonana CCMP1335]	Protein PYR1-3 OS=Dictyostelium discoideum GN=pyr1-3 PE=1 SV=3	Carbamoylphosphate synthase large subunit (split gene in MJ)	Amino acid transport and metabolism ; Nucleotide transport and metabolism ;	K11541|1|0.0|1772|psoj:PHYSODRAFT_496117| carbamoyl-phosphate synthase / aspartate carbamoyltransferase [EC:6.3.5.5 2.1.3.2]!K01948|5|0.0|1454|psoj:PHYSODRAFT_348996| carbamoyl-phosphate synthase (ammonia) [EC:6.3.4.16]	GO:0070409//carbamoyl phosphate biosynthetic process;GO:0006543//glutamine catabolic process	GO:0046872//metal ion binding;GO:0005524//ATP binding;GO:0003824//catalytic activity	-
XP_002288410	0.32	STITWQR;VEAISK;VQLNSTLNR;FLYDLNLPIR;LGNMVVGYSK;QPSQGPTFGIK;VTVGVGPNETIQPR;DALLPTLMQTVER;EVGLLPIQDVAK;TPVPSDIEVSQDIVR;MFHEDSQSDEALYK;AGEPITADDLGCGGALTVLMK;TPVLVHAGPFANIAIGNSSIVADR;EIYGADGVDFSELAEQQMK;LSDAPDGNYIVCTGINPTPLGEGK	1;1;1;1;1;1;1;1;1;1;1;1;1;1;1	15	33	0.52	0.021	6.378e-05	0.6	0.008	5.307e-06	0.43	0.035	0.0002504	NPSi	DOWN	DOWN	DOWN	formate-tetrahydrofolate ligase [Thalassiosira pseudonana CCMP1335]	Formate--tetrahydrofolate ligase OS=Spinacia oleracea PE=1 SV=3	Formyltetrahydrofolate synthetase	Nucleotide transport and metabolism ;	K01938|1|0.0|789|pif:PITG_00543| formate--tetrahydrofolate ligase [EC:6.3.4.3]!K00288|5|0.0|717|sre:PTSG_09498| methylenetetrahydrofolate dehydrogenase (NADP+) / methenyltetrahydrofolate cyclohydrolase / formyltetrahydrofolate synthetase [EC:1.5.1.5 3.5.4.9 6.3.4.3]	GO:0009396//folic acid-containing compound biosynthetic process;GO:0006730//one-carbon metabolic process	GO:0004329//formate-tetrahydrofolate ligase activity;GO:0005524//ATP binding	-
XP_002288919	0.016	APSTQEFNLILK;VLDTDNFLLLGDK	1;1	2	6	0.35	0.069	0.001535	0.3	0.063	0.001382	0.27	0.098	0.005446	NPSi	DOWN	DOWN	DOWN	predicted protein [Thalassiosira pseudonana CCMP1335]	Mediator of DNA damage checkpoint protein 1 OS=Sus scrofa GN=MDC1 PE=3 SV=1	-	-	K20780|1|4e-08|60.1|psoj:PHYSODRAFT_302462| mediator of DNA damage checkpoint protein 1	-	-	-
XP_002296620	0.234	VIDLFVK;FLTFGEK;IMLNDDIIK;IEDEFAVIAK;VVLADEATALLHGR;MAEWQGADINK;IFVSEDELNAK;LSEYDYWQFWR;SVEEAIMVNNDEWLSDLK	1;1;1;1;1;1;1;1;1	9	12	0.52	0.013	1.447e-05	0.49	0.024	9.283e-05	0.63	0.052	0.001607	NPSi	DOWN	DOWN	DOWN	predicted protein [Thalassiosira pseudonana CCMP1335]	Tyrosine--tRNA ligase OS=Caulobacter sp. (strain K31) GN=tyrS PE=3 SV=1	Tyrosyl-tRNA synthetase	Translation, ribosomal structure and biogenesis ;	K01866|1|1e-88|278|acan:ACA1_095090| tyrosyl-tRNA synthetase [EC:6.1.1.1]	GO:0006437//tyrosyl-tRNA aminoacylation	GO:0004831//tyrosine-tRNA ligase activity;GO:0003723//RNA binding;GO:0005524//ATP binding	GO:0005737//cytoplasm
XP_002287037	0.167	MNDGSIQVVASR;EMSEETILESLR;TMGLTTPVTVVPLPK	1;1;1	3	6	0.45	0.04	0.000378	0.4	0.017	2.566e-05	0.51	0.009	5.484e-06	NPSi	DOWN	DOWN	DOWN	predicted protein [Thalassiosira pseudonana CCMP1335]	-	-	-	-	-	-	-
XP_002290092	0.306	DVFVHQTSIK;GFGFIVPDDGTK	1;1	2	8	0.44	0.025	9.508e-05	0.22	0.021	6.39e-05	0.53	0.098	0.006131	NPSi	DOWN	DOWN	DOWN	cold-shock DNA-binding domain-containing protein [Thalassiosira pseudonana CCMP1335]	Cold shock domain-containing protein 4 OS=Arabidopsis thaliana GN=CSP4 PE=1 SV=1	Cold shock proteins	Transcription ;	K18754|1|5e-21|80.9|ehx:EMIHUDRAFT_447689| protein lin-28	GO:0006355//regulation of transcription, DNA-templated	GO:0003677//DNA binding;GO:0008270//zinc ion binding	-
XP_002293018	0.255	VALIPILR;QGLSELMK;SLMPVQYYNR;DVPLTVPGTDHK;WGVSEIHVVSVIASK;EITFHLGYEATSTLTTR	1;1;1;1;1;1	6	11	0.54	0.012	1.17e-05	0.51	0.028	0.0001484	0.42	0.027	0.0001085	NPSi	DOWN	DOWN	DOWN	predicted protein [Thalassiosira pseudonana CCMP1335]	Uracil phosphoribosyltransferase OS=Roseiflexus sp. (strain RS-1) GN=upp PE=3 SV=1	Uracil phosphoribosyltransferase	Nucleotide transport and metabolism ;	K00761|1|0.0|513|tps:THAPSDRAFT_24488| uracil phosphoribosyltransferase [EC:2.4.2.9]	GO:0019438//aromatic compound biosynthetic process;GO:0006520//cellular amino acid metabolic process;GO:1901362//organic cyclic compound biosynthetic process;GO:0018130//heterocycle biosynthetic process;GO:0044271//cellular nitrogen compound biosynthetic process;GO:0044283//small molecule biosynthetic process	GO:0016740//transferase activity	-
XP_002287470	0.274	LSDLNR;AVGVIER;FVATSVR;MASVFAR;AVSAPGAER;EWITVER;TVEYPMGR;IIETAQVGR;LELVEMQR;TAQAINDFR;EDVVFK;IGLAEGVK;NMVLALK;FPADQVK;NLESLEK;TAIDFANTER;FYFLELNPR;LADDSHPISLR;IGFPIMIK;IGLAEIEAK;EFPQYAGTSPR;WAYEVFGNER;GNEIYDILSQR;IIDSIAEAGK;KIIETAQVGR;EVELILDGTK;LGGIPMGVIATENR;GQLPSLSLLNMVR;GTTALSPVEASK;QMEEAAVSLAK;AISFVVMATPEDLR;LKDMLTTMHR;LQVEHPVTEMITR;SIAFSPDYDPSSLR;GSFTETLAGWAK;TEDLPLIIFANWR;GDISTTVDYISK;AVS…	1;1;1;1;1;1;1;1;1;1;1;1;1;1;1;1;1;1;1;1;1;1;1;1;1;1;1;1;1;1;1;1;1;1;1;1;1;1;1;1;1;1;1;1;1;1;1;1;1;1;1;1	52	131	0.63	0.031	0.0003352	0.66	0.033	0.0004683	0.55	0.031	0.000218	NPSi	DOWN	DOWN	DOWN	predicted protein [Thalassiosira pseudonana CCMP1335]	Acetyl-CoA carboxylase OS=Dictyostelium discoideum GN=accA PE=3 SV=1	Biotin carboxylase	Lipid transport and metabolism ;	K11262|1|0.0|4596|tps:THAPSDRAFT_12234| acetyl-CoA carboxylase / biotin carboxylase 1 [EC:6.4.1.2 6.3.4.14]	GO:0006633//fatty acid biosynthetic process	GO:0046872//metal ion binding;GO:0005524//ATP binding;GO:0004075//biotin carboxylase activity;GO:0003989//acetyl-CoA carboxylase activity	-
XP_002291078	0.103	VQEVLEAAK;ADGIADVDAFDMAR;NAFNHILDMVK	1;1;1	3	6	0.38	0.007	2.242e-06	0.41	0.011	7.54e-06	0.6	0.052	0.00119	NPSi	DOWN	DOWN	DOWN	biotin synthase, BioB [Thalassiosira pseudonana CCMP1335]	Biotin synthase OS=Arabidopsis thaliana GN=BIO2 PE=2 SV=1	Biotin synthase and related enzymes	Coenzyme transport and metabolism ;	K01012|1|0.0|691|tps:THAPSDRAFT_34585| biotin synthase [EC:2.8.1.6]	GO:0009102//biotin biosynthetic process	GO:0004076//biotin synthase activity;GO:0051536//iron-sulfur cluster binding;GO:0005506//iron ion binding	-
XP_002290490	0.19	IMEILDR;LEGVGSWIVR;ALTAGAAPTMLR;LAELDVLVDK;IVALVEDVGGAK;DYLGGLIEATAVK;LSIEEIGGGLLPGK;MYEEMNTAEYK;FAEFMGELNEVK;SLNNEVPESMTEQDFIK	1;1;1;1;1;1;1;1;1;1	10	17	0.43	0.021	5.211e-05	0.47	0.016	2.716e-05	0.58	0.009	6.896e-06	NPSi	DOWN	DOWN	DOWN	predicted protein [Thalassiosira pseudonana CCMP1335]	-	-	-	-	-	-	-
XP_002294653	0.371	MHLLTFIR;LALFAVK;FGFDQATGWNR;MTHVEPESALDR;MKDPGYLFR;DGGMLNMFLEEANNER;GYWHLGEEGTVLDVMR;AIFLETVAAIPGMVAAIIR	0;1;1;1;0;0;1;0	4	17	0.47	0.035	0.0002574	0.49	0.017	3.072e-05	0.52	0.057	0.001308	NPSi	DOWN	DOWN	DOWN	mitochondrial alternative oxidase [Thalassiosira pseudonana CCMP1335]	Alternative oxidase, mitochondrial OS=Aspergillus niger GN=aox1 PE=2 SV=2	-	-	K17893|1|9e-48|160|ngr:NAEGRDRAFT_30919| ubiquinol oxidase [EC:1.10.3.11]	GO:0007585//respiratory gaseous exchange;GO:0055114//oxidation-reduction process	0	GO:0005740//mitochondrial envelope;GO:0016020//membrane
XP_002287779	0.121	DWATEVESLTAPLK;TAVSPSVVESIYSAWER;ELGNVDGNADLQWIYNAAYEK	1;1;1	3	3	0.47	0.012	1.011e-05	0.5	0.01	6.784e-06	0.57	0.009	5.253e-06	NPSi	DOWN	DOWN	DOWN	predicted protein [Thalassiosira pseudonana CCMP1335]	-	-	-	K07025|1|9e-42|153|pti:PHATRDRAFT_44799| putative hydrolase of the HAD superfamily	-	-	-
XP_002289278	0.443	DLNMLLK;LGLFGLDK;VHGLQIAMGVPWR;GGFGYHTTMPTDGLR;WCAIMDTYEK;DLGVDSIISAPQK;VAIMPGSGTFGMEAVAR;GWTGPACCALVMLSER;GDMGEFQEYSVIFTNR;SLDAVLAESGHSIPEK;ALNLMSKPFQQVMR;AAEVMAETQETSFSMSLK;DFHEISVETLNFGLPELK;VMEERPAVLFAPHVETSTGMILPDDYIR	1;1;1;1;1;1;1;1;1;1;1;1;1;1	14	61	0.48	0.022	6.315e-05	0.5	0.011	8.072e-06	0.42	0.015	1.95e-05	NPSi	DOWN	DOWN	DOWN	predicted protein [Thalassiosira pseudonana CCMP1335]	2-aminoethylphosphonate--pyruvate transaminase OS=Vibrio parahaemolyticus serotype O3:K6 (strain RIMD 2210633) GN=phnW PE=3 SV=1	Serine-pyruvate aminotransferase/archaeal aspartate aminotransferase	Amino acid transport and metabolism ;	K00830|1|8e-14|75.1|acan:ACA1_076990| alanine-glyoxylate transaminase / serine-glyoxylate transaminase / serine-pyruvate transaminase [EC:2.6.1.44 2.6.1.45 2.6.1.51]	GO:0008152//metabolic process	GO:0030170//pyridoxal phosphate binding;GO:0008483//transaminase activity	-
YP_874500	0.295	GYEWLN;NLNLTINR;AIILITHYQR;ASINNTEILK;NSNSPILEIK;GSSILDLDPEKR;IIAGHPAYEVLSGDIFFK	1;1;1;1;1;1;1	7	17	0.59	0.024	0.0001188	0.53	0.01	6.382e-06	0.63	0.016	4.587e-05	NPSi	DOWN	DOWN	DOWN	iron-sulfur cluster formation ABC transporter ATP-binding subunit [Thalassiosira pseudonana]	Probable ATP-dependent transporter ycf16 OS=Odontella sinensis GN=ycf16 PE=3 SV=1	ABC-type transport system involved in Fe-S cluster assembly, ATPase component	Posttranslational modification, protein turnover, chaperones ;	K09013|1|1e-75|233|pcy:PCYB_134320| Fe-S cluster assembly ATP-binding protein	GO:0006810//transport;GO:0006200//ATP catabolic process	GO:0005524//ATP binding;GO:0016887//ATPase activity	GO:0009507//chloroplast
XP_002290509	0.07	WGEDVNDLK;MLLDGETLEFYK	1;1	2	2	0.58	0.034	0.0003196	0.65	0.017	6.637e-05	0.65	0.033	0.000436	NPSi	DOWN	DOWN	DOWN	predicted protein [Thalassiosira pseudonana CCMP1335]	Heme oxygenase 1, chloroplastic OS=Oryza sativa subsp. japonica GN=HO1 PE=2 SV=1	-	-	K00510|1|3e-75|233|pti:PHATRDRAFT_55416| heme oxygenase (biliverdin-producing) [EC:1.14.14.18]	GO:0006788//heme oxidation	GO:0004392//heme oxygenase (decyclizing) activity	-
XP_002289265	0.437	FVGMLHR;GVVDITTR;VGILVPTGR;FNIAVSGTR;TPGQFMMR;ELLGVHK;YGVAEFK;GNPQWGNLPR;VNALLSEK;LMWLVEK;EAVVTLSEAILR;KFNIAVSGTR;IEDAPDIIDGLHAR;DIADLADAYSGGEVR;VAESISGDMWIPANR;IGEDAHLSLEPFK;GVTVFDAQPAPSGAYER;KLENLVTVDRPIR;DGTSAFVDIYEYAAK;LTVEQNIILPNVDDGK;NMVGNPLAGIDDQEMVDTR	1;1;1;1;1;1;1;1;1;1;1;1;1;1;1;1;1;1;1;1;1	21	66	0.35	0.018	3.215e-05	0.46	0.009	4.679e-06	0.46	0.012	9.911e-06	NPSi	DOWN	DOWN	DOWN	nitrite reductase-ferredoxin dependent [Thalassiosira pseudonana CCMP1335]	Ferredoxin--nitrite reductase, chloroplastic OS=Arabidopsis thaliana GN=NIR1 PE=1 SV=1	Sulfite reductase, beta subunit (hemoprotein)	Inorganic ion transport and metabolism ;	K00366|1|0.0|1092|tps:THAPSDRAFT_262125| ferredoxin-nitrite reductase [EC:1.7.7.1]	GO:0055114//oxidation-reduction process	GO:0048307//ferredoxin-nitrite reductase activity;GO:0051536//iron-sulfur cluster binding;GO:0020037//heme binding	-
XP_002292986	0.312	GLFTK;SLMELGGK;TQGDMILDK;GSPLALAQAYETR;GLIAMPDGSLK;AFLEALDGNCK;QAQILAQNPTLK;IADLPDNSVIGTASLR;DVPTWLPEGTVLPCNLPR	0;1;1;1;1;1;1;1;1	8	28	0.37	0.013	1.353e-05	0.49	0.026	0.0001183	0.63	0.049	0.001282	NPSi	DOWN	DOWN	DOWN	porphobilinogen deaminase [Thalassiosira pseudonana CCMP1335]	Porphobilinogen deaminase, chloroplastic OS=Oryza sativa subsp. japonica GN=HEMC PE=2 SV=1	Porphobilinogen deaminase	Coenzyme transport and metabolism ;	K01749|1|0.0|673|tps:THAPSDRAFT_9021| hydroxymethylbilane synthase [EC:2.5.1.61]	GO:0018160//peptidyl-pyrromethane cofactor linkage;GO:0015995//chlorophyll biosynthetic process	GO:0004418//hydroxymethylbilane synthase activity	-
XP_002296853	0.138	ADALTV;DVLVLLK;ASQLEAAQNEIAAFQAER	1;1;1	3	8	0.61	0.029	0.0002347	0.64	0.039	0.0006804	0.62	0.088	0.006332	NPSi	DOWN	DOWN	DOWN	predicted protein [Thalassiosira pseudonana CCMP1335]	Clathrin light chain OS=Dictyostelium discoideum GN=clc PE=1 SV=1	-	-	-	GO:0016192//vesicle-mediated transport;GO:0006886//intracellular protein transport	GO:0005198//structural molecule activity	GO:0030130//clathrin coat of trans-Golgi network vesicle;GO:0030132//clathrin coat of coated pit
XP_002286199	0.132	VYNIGVK;FLGVYASK;FNVAWNVWR;GEDGVTVGLSLK;EILEGVVIIGQYR	1;1;1;1;1	5	14	0.59	0.036	0.0003862	0.49	0.045	0.0005412	0.64	0.067	0.003341	NPSi	DOWN	DOWN	DOWN	predicted protein [Thalassiosira pseudonana CCMP1335]	-	-	-	K07243|1|0.0|559|tps:THAPSDRAFT_268009| high-affinity iron transporter	GO:0055085//transmembrane transport	0	GO:0016020//membrane
XP_002294985	0.258	GLVFPVEFSVGR;VEVHGLDVTK;ETGAQESVVVNLSAR;VDGLFNVAGVLGDK;SDQMDQLVDDLTNSYGR	1;1;1;1;1	5	9	0.51	0.024	9.291e-05	0.5	0.034	0.0002628	0.65	0.068	0.003513	NPSi	DOWN	DOWN	DOWN	predicted protein [Thalassiosira pseudonana CCMP1335]	C-factor OS=Myxococcus xanthus GN=csgA PE=1 SV=1	Dehydrogenases with different specificities (related to short-chain alcohol dehydrogenases)	Lipid transport and metabolism ; Secondary metabolites biosynthesis, transport and catabolism ; General function prediction only ;	K07374|1|1e-13|72.0|ehx:EMIHUDRAFT_117708| tubulin alpha!K00022|2|6e-09|57.8|cho:Chro.30048| 3-hydroxyacyl-CoA dehydrogenase [EC:1.1.1.35]!K08683|3|5e-07|51.6|tet:TTHERM_00085310| 3-hydroxyacyl-CoA dehydrogenase / 3-hydroxy-2-methylbutyryl-CoA dehydrogenase [EC:1.1.1.35 1.1.1.178]	GO:0055114//oxidation-reduction process	GO:0016491//oxidoreductase activity;GO:0000166//nucleotide binding	-
XP_002287495	0.124	GELQNVVN;ALDFSLLSR;EMEVPLEALER;GAIINEAELIQCMK	1;1;1;1	4	10	0.66	0.059	0.002526	0.61	0.046	0.0009348	0.61	0.098	0.008386	NPSi	DOWN	DOWN	DOWN	glycerate dehydrogenase and hydroxypyruvate reductase-like protein [Thalassiosira pseudonana CCMP1335]	Glycerate dehydrogenase OS=Methylobacterium extorquens (strain ATCC 14718 / DSM 1338 / AM1) GN=hprA PE=1 SV=3	Lactate dehydrogenase and related dehydrogenases	Energy production and conversion ; Coenzyme transport and metabolism ; General function prediction only ;	K00049|1|5e-27|110|psoj:PHYSODRAFT_340288| glyoxylate/hydroxypyruvate reductase [EC:1.1.1.79 1.1.1.81]!K00090|3|2e-25|105|dpp:DICPUDRAFT_52429| gluconate 2-dehydrogenase [EC:1.1.1.215]	GO:0055114//oxidation-reduction process	GO:0051287//NAD binding;GO:0008465//glycerate dehydrogenase activity	-
XP_002294845	0.275	AIELNNGR;YVEIK;IAQLAFLGNIITR;DIEGTGNEFVGDFR;NGAIDFGWDTFSDEVK	0;0;0;1;1	2	12	0.44	0.008	3.196e-06	0.43	0.008	3.172e-06	0.63	0.052	0.001331	NPSi	DOWN	DOWN	DOWN	fucoxanthin chlorophyll a/c protein 4 [Thalassiosira pseudonana CCMP1335]	Fucoxanthin-chlorophyll a-c binding protein, chloroplastic OS=Odontella sinensis GN=FCPA PE=2 SV=1	-	-	K08907|1|5e-20|84.7|ehx:EMIHUDRAFT_70030| !K08770|4|2e-13|69.7|smin:v1.2.030463.t1| ubiquitin C	-	-	-
XP_002295480	0.206	LLVVDVR;AGVATPSELSTFVSTAGPK	1;1	2	2	0.5	0.062	0.001526	0.61	0.023	0.0001219	0.45	0.059	0.00116	NPSi	DOWN	DOWN	DOWN	predicted protein [Thalassiosira pseudonana CCMP1335]	-	-	-	-	-	-	-
XP_002295854	0.157	VDILHK;ELEFKEEGQEYAQVVR	1;1	2	3	0.63	0.096	0.008417	0.53	0.027	0.0001386	0.59	0.106	0.009526	NPSi	DOWN	DOWN	DOWN	predicted protein [Thalassiosira pseudonana CCMP1335]	Eukaryotic translation initiation factor 1A, Y-chromosomal OS=Pan troglodytes GN=EIF1AY PE=2 SV=3	Translation initiation factor 1 (IF-1)	Translation, ribosomal structure and biogenesis ;	K03236|1|1e-65|197|tps:THAPS_595| translation initiation factor 1A	GO:0006413//translational initiation	GO:0003743//translation initiation factor activity	-
XP_002288158	0.152	GLFDGVK;WMGWNAK;TPTDFVDSMDTK	1;1;1	3	9	0.4	0.023	6.703e-05	0.56	0.02	6.788e-05	0.61	0.039	0.0005538	NPSi	DOWN	DOWN	DOWN	predicted protein [Thalassiosira pseudonana CCMP1335]	-	-	-	-	-	-	-
XP_002293761	0.528	NSYALIK;DYFVGFLK;YSNNAVLLPTVSDVPR;YSFVYVFEDGQWK;NLFQLWNSALATEDPDAVAAR	1;1;1;1;1	5	35	0.16	0.014	3.204e-05	0.15	0.005	1.54e-06	0.21	0.006	2.147e-06	NPSi	DOWN	DOWN	DOWN	hypothetical protein THAPSDRAFT_264181 [Thalassiosira pseudonana CCMP1335]	-	Uncharacterized protein conserved in bacteria with a cystatin-like fold	Function unknown ;	-	GO:0006468//protein phosphorylation	GO:0005516//calmodulin binding;GO:0004683//calmodulin-dependent protein kinase activity	-
XP_002292225	0.335	MPFVESR;EHLWCR;AAFLEK;AGTEVNVQIR;TSLYNLHK;LLPGAFDLTK;ASLFDVSHMGQIR;LLSDPSVNPTGLGAR;APIAMGYVETELAK;IGEVTSGTFSPCLK;MAFMTGVDTTLDGVDGCR;ELGGDMVPFAGYELPVLYK	1;1;1;1;1;1;1;1;1;1;1;1	12	65	0.58	0.024	0.0001124	0.5	0.003	1.391e-07	0.44	0.024	8.327e-05	NPSi	DOWN	DOWN	DOWN	glycine decarboxylase t-protein [Thalassiosira pseudonana CCMP1335]	Aminomethyltransferase, mitochondrial OS=Dictyostelium discoideum GN=gcvT PE=3 SV=1	Glycine cleavage system T protein (aminomethyltransferase)	Amino acid transport and metabolism ;	K00605|1|0.0|822|tps:THAPSDRAFT_36208| aminomethyltransferase [EC:2.1.2.10]	GO:0006546//glycine catabolic process	GO:0004047//aminomethyltransferase activity;GO:0008483//transaminase activity	GO:0005737//cytoplasm
XP_002291847	0.072	DLELYHTLK;AQGEMAYQDLVDVTDR	1;1	2	3	0.66	0.04	0.0008174	0.6	0.054	0.001394	0.57	0.041	0.0005702	NPSi	DOWN	DOWN	DOWN	predicted protein [Thalassiosira pseudonana CCMP1335]	ABC transporter I family member 19 OS=Arabidopsis thaliana GN=ABCI19 PE=2 SV=1	ABC-type uncharacterized transport system, ATPase component	General function prediction only ;	K12608|1|0.0|647|tps:THAPSDRAFT_23811| CCR4-NOT complex subunit CAF16	GO:0006200//ATP catabolic process	GO:0016887//ATPase activity;GO:0005524//ATP binding	-
XP_002294706	0.399	DWVTNVR;DIVINMSGR;AQMLDK;DFQSVMGK;IEQAFAEAK;IVSELSAGCK;DFVGGPTPLHK;INNAVGQALLAK;NDPAFLAELDVYR;DKDIVINMSGR;SELPSDLDDFIK;FGGQFIPETLSEAFR;LTEMCGGATIWLK;LGLDCTVYMGAVDCER;YGLSNIPLIAPTTTDER;YTAVTDDEALEGFK;VKNDPAFLAELDVYR;GTPGVLQGAFTYVIQEK;DTHYLIGSAVGPHPFPTIVR;DRGEAAFVTFVTAGFPVK;IIAETGAGQHGVATATICAK	1;1;1;1;1;1;1;1;1;1;1;1;1;1;1;1;1;1;1;1;1	21	75	0.65	0.017	6.704e-05	0.63	0.006	2.612e-06	0.6	0.095	0.007273	NPSi	DOWN	DOWN	DOWN	tryptophane synthase [Thalassiosira pseudonana CCMP1335]	Tryptophan synthase OS=Neurospora crassa (strain ATCC 24698 / 74-OR23-1A / CBS 708.71 / DSM 1257 / FGSC 987) GN=trp-3 PE=1 SV=1	Tryptophan synthase beta chain	Amino acid transport and metabolism ;	K01694|1|0.0|1411|tps:THAPSDRAFT_25605| tryptophan synthase [EC:4.2.1.20]	GO:0000162//tryptophan biosynthetic process	GO:0004834//tryptophan synthase activity;GO:0030170//pyridoxal phosphate binding	-
XP_002289965	0.377	MWGLNINHTR;TVYTHDDWVR;LLSSPVPLFYSR;KMWGLNINHTR;GPPIDPSVPVTDQVGEGSR;FGNNLSTLFNSGIYK;LTPEQAENIINAAHRPNR;NAINTNLSIFEDTLGGCER;MATAWYGNEGNMDSVAFMGGDIPYSQPIDPVQR	0;1;1;0;1;1;1;1;1	7	102	0.36	0.008	2.88e-06	0.39	0.006	1.203e-06	0.5	0.073	0.002464	NPSi	DOWN	DOWN	DOWN	predicted protein [Thalassiosira pseudonana CCMP1335]	UPF0187 protein At3g61320, chloroplastic OS=Arabidopsis thaliana GN=At3g61320 PE=2 SV=2	Predicted membrane protein	Function unknown ;	-	-	-	-
XP_002291369	0.568	TTYYTPAHEYCK;MTTYYTPAHEYCK;LEMGDEGELESLMNAEQYK;VLEVNEALTDEPGMVNSNAEDDAWFIK	1;1;1;1	4	15	0.47	0.106	0.006379	0.55	0.077	0.00332	0.43	0.062	0.00131	NPSi	DOWN	DOWN	DOWN	glycine decarboxylase h-protein [Thalassiosira pseudonana CCMP1335]	Glycine cleavage system H protein OS=Staphylococcus aureus (strain MRSA252) GN=gcvH PE=3 SV=1	Glycine cleavage system H protein (lipoate-binding)	Amino acid transport and metabolism ;	K02437|1|2e-89|256|tps:THAPSDRAFT_28521| glycine cleavage system H protein	GO:0019464//glycine decarboxylation via glycine cleavage system	0	GO:0005960//glycine cleavage complex
XP_002289509	0.466	LPMHFMR;MWGLNINHTR;QVSLYTWAFVR;LLSSPVPLFYTR;IGGWCDEIVSWR;TDIVLSETYGEGSR;ALYDLSVVIDK;TVYTHNEWVK;NLSIFEDTLGGCER;NLFSMVNSGVYK;KMWGLNINHTR;MAPEQAEAIISAAHRPNR;GQGLDKEEQQYY;HLSPPSEDEEAFVEELYAR;MATAWYGHDNQIIDPAK	1;0;1;1;1;1;1;1;1;1;0;1;1;1;1	13	164	0.37	0.011	7.763e-06	0.37	0.014	1.503e-05	0.51	0.052	0.0009294	NPSi	DOWN	DOWN	DOWN	predicted protein [Thalassiosira pseudonana CCMP1335]	UPF0187 protein At3g61320, chloroplastic OS=Arabidopsis thaliana GN=At3g61320 PE=2 SV=2	Predicted membrane protein	Function unknown ;	K08994|1|3e-08|57.0|ehx:EMIHUDRAFT_116403| putative membrane protein	-	-	-
XP_002297284	0.198	DIVNTGK;ELPYALYDSQDILVR;FDYYDENGNFVEDLLPSL;MKELPYALYDSQDILVR;GLALLGGIQINTSPDTLDYFHPLR	1;1;1;1;1	5	55	0.61	0.057	0.001683	0.51	0.019	4.492e-05	0.57	0.03	0.0002171	NPSi	DOWN	DOWN	DOWN	hypothetical protein THAPSDRAFT_bd1766 [Thalassiosira pseudonana CCMP1335]	-	-	-	-	-	-	-
XP_002288699	0.511	FFVSK;IALEDSPLR;IESMANK;FCDAMLSIR;DVCLIPK;DVGAYPAPWVR;SYLEHIGEGHR;LCGSDLCVPK;DVHPQTISLIQTR;AVTGITEEDVAK;STEVAILNANYMAAR;LAPPSSWGADIAVGSAQR;NAPHTMDNIINDK;IIDENTVGLSMGEGITR;SAHGTNPASAAMAGMK;GMTAAQVQEGAASVGANVR;IIGVTIDSEGKPCLR;SYIGMGYYDTIVPNVILR;LMLQSIGFNDFESLIK;HLAPFLPGHSVDPEASGK;TFCIPHGGGGPGVGSIGVAK;DLALNHSMISLGSCTMK;NAPHTMDNIINDKWDR;KGMTAAQVQEGAASVGANVR;AHDGGAMVICATDLMALTK;FGVPMGFGGPHAGFLSTSDQYSR…	1;1;1;1;1;1;1;1;1;1;1;1;1;1;1;1;1;1;1;1;1;1;1;1;1;1;1;1;1;1;1	31	133	0.46	0.023	7.637e-05	0.51	0.025	0.0001011	0.49	0.028	0.0001386	NPSi	DOWN	DOWN	DOWN	glycine decarboxylase p-protein [Thalassiosira pseudonana CCMP1335]	Glycine dehydrogenase (decarboxylating), mitochondrial OS=Flaveria anomala GN=GDCSP PE=3 SV=1	Glycine cleavage system protein P (pyridoxal-binding), C-terminal domain	Amino acid transport and metabolism ;	K00281|1|0.0|1868|tps:THAPSDRAFT_39799| glycine dehydrogenase [EC:1.4.4.2]	GO:0055114//oxidation-reduction process;GO:0019464//glycine decarboxylation via glycine cleavage system	GO:0004375//glycine dehydrogenase (decarboxylating) activity;GO:0030170//pyridoxal phosphate binding	-
XP_002295798	0.204	TSPLTDEALAIYK;TLLFDVNDDKLR;DNFAPSLDAFGETFGLEEAK	1;1;1	3	3	0.38	0.017	2.629e-05	0.43	0.008	2.815e-06	0.64	0.084	0.006369	NPSi	DOWN	DOWN	DOWN	predicted protein [Thalassiosira pseudonana CCMP1335]	-	-	-	-	-	-	-
YP_874588	0.196	DVITTWSR;GPFVAYHLLK	1;1	2	3	0.48	0.021	5.772e-05	0.36	0.01	4.805e-06	1.69	0.103	0.000439	NPSi	DOWN	DOWN	UP	30S ribosomal protein S19 [Thalassiosira pseudonana]	30S ribosomal protein S19, chloroplastic OS=Thalassiosira pseudonana GN=rps19 PE=3 SV=1	Ribosomal protein S19	Translation, ribosomal structure and biogenesis ;	K02958|1|1e-12|63.2|smin:v1.2.018333.t1| small subunit ribosomal protein S15e!K02965|5|4e-10|53.1|psoj:PhsooMp37| small subunit ribosomal protein S19	GO:0006412//translation	GO:0003735//structural constituent of ribosome;GO:0019843//rRNA binding	GO:0015935//small ribosomal subunit;GO:0009507//chloroplast;GO:0005739//mitochondrion
YP_874590	0.296	QVLDQIR;LVISEIFADEGPK;KLVISEIFADEGPK	1;1;1	3	6	0.54	0.02	6.451e-05	0.42	0.03	0.0001548	1.69	0.1	0.0004047	NPSi	DOWN	DOWN	UP	50S ribosomal protein L22 [Thalassiosira pseudonana]	50S ribosomal protein L22, chloroplastic OS=Thalassiosira pseudonana GN=rpl22 PE=3 SV=1	Ribosomal protein L22	Translation, ribosomal structure and biogenesis ;	K02890|1|3e-13|64.7|pif:PITG_00523| large subunit ribosomal protein L22	GO:0006412//translation	GO:0003735//structural constituent of ribosome;GO:0019843//rRNA binding	GO:0015934//large ribosomal subunit;GO:0009507//chloroplast
YP_874520	0.194	TFLFVGTK;MFPYIYTER;LPDVAIIIDQK;TLEQQEVEGVFNLLPK	1;1;1;1	4	21	0.65	0.035	0.0005111	0.4	0.021	5.067e-05	1.62	0.101	0.0005939	NPSi	DOWN	DOWN	UP	30S ribosomal protein S2 [Thalassiosira pseudonana]	30S ribosomal protein S2, chloroplastic OS=Thalassiosira pseudonana GN=rps2 PE=3 SV=1	Ribosomal protein S2	Translation, ribosomal structure and biogenesis ;	K02967|1|6e-32|118|mbr:MONBRDRAFT_21836| small subunit ribosomal protein S2	GO:0006412//translation	GO:0003735//structural constituent of ribosome	GO:0015935//small ribosomal subunit;GO:0009507//chloroplast;GO:0005739//mitochondrion
YP_874584	0.623	GFSGLQK;SLGLLGNK;MAGQLGNK;APGSIGMGTSPGR;VGPCVITQVK;ALTQPQLGHLQK;IVQVNNDENILVVK;GAVPGKPGNLLSIIPSK;TTLNDGYNAIQVGYGNVSTK;IGMTQIFDESGNIIPVTILK	1;1;1;1;1;1;1;1;1;1	10	25	0.65	0.013	2.718e-05	0.52	0.007	2.58e-06	1.59	0.095	0.0005844	NPSi	DOWN	DOWN	UP	50S ribosomal protein L3 [Thalassiosira pseudonana]	50S ribosomal protein L3, chloroplastic OS=Thalassiosira pseudonana GN=rpl3 PE=3 SV=1	Ribosomal protein L3	Translation, ribosomal structure and biogenesis ;	K02906|1|3e-54|181|tet:TTHERM_00637400| large subunit ribosomal protein L3	GO:0006412//translation	GO:0003735//structural constituent of ribosome;GO:0019843//rRNA binding	GO:0005840//ribosome;GO:0009507//chloroplast
XP_002288802	0.124	GNYSEMK;LGMSAEQAWR;GLGGFASDK;YQEYFVK;KYQEYFVK;GHAGLFTGQDSDEVIAAYK	0;0;1;1;1;0	3	44	1.56	0.175	0.004428	0.46	0.043	0.0004511	0.62	0.035	0.0004295	NPSi	UP	DOWN	DOWN	nitrate transporter [Thalassiosira pseudonana CCMP1335]	High affinity nitrate transporter 2.6 OS=Arabidopsis thaliana GN=NRT2.6 PE=1 SV=1	Nitrate/nitrite transporter	Inorganic ion transport and metabolism ;	K02575|1|0.0|884|tps:THAPSDRAFT_27414| MFS transporter, NNP family, nitrate/nitrite transporter	GO:0055085//transmembrane transport;GO:0015698//inorganic anion transport	GO:0015103//inorganic anion transmembrane transporter activity	GO:0016021//integral component of membrane
XP_002297499	0.156	GASYIFR;VANNFNWTK;WEYFGSPFQDLLQR;VLFIGINQVGGSALGDESQR;TYPDILALYAHGDGHEFSLER;EINPATDGDFSFIVHVGDMK	1;1;1;1;1;1	6	9	1.86	0.064	4.709e-05	1.98	0.137	0.0002839	1.55	0.129	0.001907	NPSi	UP	UP	UP	predicted protein [Thalassiosira pseudonana CCMP1335]	-	-	-	-	-	-	-
XP_002297139	0.028	FPLFLEGVVR;GQGISSFGVK;LSGSTAEFLSIWR	1;1;0	2	2	1.56	0.049	9.747e-05	1.77	0.055	4.634e-05	1.51	0.082	0.000612	NPSi	UP	UP	UP	predicted protein [Thalassiosira pseudonana CCMP1335]	-	-	-	-	-	-	-
XP_002293098	0.491	DQLCGK;SGTTPVGTNK;FGWQDTSVCAAR;LSYLDPSYCAAR;YYADYASSGK;WYVDWSISK;WYADYASSGTCK;FGWMDGDLCESK;WYVDYDSMTCK;FYVSYQDNACLK;SVVYYDTATTCCAGK;DNWVTLYDTVAACCAGK;LYADAATCCSTGLGWVNSDFCESR;LAWIPSATCVTVSTTGAAATSTGTAK;LGWLDSTTCESVSTTGSASTTGTNK;DCAVATANPECGGNPSDLSTQMFSTGAACCAAK;MDCVVASGSPSCGGVLSNTAGVTLYDDEDACCAAK	0;1;0;0;0;1;0;1;0;0;1;0;0;1;1;0;1	7	56	2.51	0.921	0.01982	2.3	0.437	0.003348	1.6	0.372	0.03152	NPSi	UP	UP	UP	predicted protein [Thalassiosira pseudonana CCMP1335]	-	-	-	-	-	-	-
XP_002295536	0.141	GDTVSIDATAK;HTPYITVNDDGTASIVVGK;QQASTFMSETAFVESDSEK	1;1;1	3	15	1.51	0.07	0.0003908	1.65	0.04	3.223e-05	1.72	0.093	0.000263	NPSi	UP	UP	UP	predicted protein [Thalassiosira pseudonana CCMP1335]	-	-	-	-	GO:0055114//oxidation-reduction process	GO:0016491//oxidoreductase activity;GO:0005506//iron ion binding	-
XP_002286832	0.048	EVGGSGSNMGILR;SLIDTIVMSK	1;1	2	2	2.23	0.219	0.0005165	2	0.21	0.0009527	1.57	0.161	0.003213	NPSi	UP	UP	UP	hypothetical protein THAPSDRAFT_268048 [Thalassiosira pseudonana CCMP1335]	Uncharacterized transporter YwbF OS=Bacillus subtilis (strain 168) GN=ywbF PE=3 SV=1	Permeases of the major facilitator superfamily	Carbohydrate transport and metabolism ; Amino acid transport and metabolism ; Inorganic ion transport and metabolism ; General function prediction only ;	-	-	-	-
XP_002286207	0.14	NTVYFTK;NTPLFESPFK;SFTNPASSFTK;NISNFGPTLGVVTGALIAR	1;1;1;1	4	14	1.63	0.163	0.002274	1.84	0.203	0.001605	1.66	0.061	0.000103	NPSi	UP	UP	UP	predicted protein [Thalassiosira pseudonana CCMP1335]	Anion exchange protein 3 OS=Rattus norvegicus GN=Slc4a3 PE=2 SV=1	-	-	K06573|1|2e-32|129|smin:v1.2.005292.t1| solute carrier family 4 (anion exchanger), member 1!K13856|2|3e-23|102|ehx:EMIHUDRAFT_120259| solute carrier family 4 (anion exchanger), member 3!K13862|5|3e-19|90.9|ddi:DDB_G0270422| solute carrier family 4 (sodium borate transporter), member 11	GO:0006820//anion transport	GO:0005452//inorganic anion exchanger activity	GO:0016021//integral component of membrane
XP_002294685	0.333	FAMHVVDGVIK;ALDLELTHPGPVGVLGPGR	1;1	2	6	2.06	0.065	2.279e-05	1.63	0.047	5.646e-05	1.59	0.06	0.0001463	NPSi	UP	UP	UP	predicted protein [Thalassiosira pseudonana CCMP1335]	-	-	-	K11187|1|8e-08|49.3|sre:PTSG_06516| peroxiredoxin 5, atypical 2-Cys peroxiredoxin [EC:1.11.1.15]	-	-	-
XP_002295632	0.436	EEGVPGLFR;NAIPLSSK;KLPVDQR;DGLFAGISAAYLR;LSGSGLFGEDGK;VQMQTEGNTYK;IAKEEGVPGLFR;LAPYTVISLTLTDK;DGLKDGLFAGISAAYLR;MLMGLTSGGIGSFVGTPSELALVR	1;1;1;1;1;1;1;1;1;1	10	35	2.21	0.158	0.0002022	1.58	0.079	0.0003613	1.98	0.11	0.0001427	NPSi	UP	UP	UP	mitochondrial carrier protein [Thalassiosira pseudonana CCMP1335]	Mitochondrial 2-oxoglutarate/malate carrier protein OS=Mus musculus GN=Slc25a11 PE=1 SV=3	-	-	K15104|1|2e-92|277|gtt:GUITHDRAFT_157347| solute carrier family 25 (mitochondrial oxoglutarate transporter), member 11	GO:0006810//transport	0	GO:0043231//intracellular membrane-bounded organelle;GO:0044444//cytoplasmic part;GO:0016021//integral component of membrane
XP_002293108	0.565	FAYVDK;FYADTANNK;LSYLDVNYCEDR;SPTTSAAPVGYSGK;ETCCSSALGWLK;WFVDYTDSVCK;WYAAYGDDLCVK;WYVSYEDQVCK;TVSEGGTVADPVGTNK;WYADYSDSQHCVK;DSFTIANGLYATAEACCSAR;DLCAAISDPDPSDGVYTSK;FTWIDQDLCEALAGGTYTDK;SLATPVGTGMYYADPSEGHCLK;LYASPETCCSAMSWIPSAYCLAR;AHLGWIPSATCEAVSTTGVSASSTGTNK;SEVCIANTDGTAATGSDNWYVNWAESK;DCATGGSDATCGGILENVAGVTLFDDAESCCK;CVQDCPEADGGNCGGIAESWDVLYSSSSACCER	1;1;1;0;1;0;1;1;1;1;1;1;1;1;1;1;1;1;1	17	148	2.82	1.153	0.01875	2.6	0.551	0.00315	1.75	0.425	0.02221	NPSi	UP	UP	UP	copper induced cell-surface protein [Thalassiosira pseudonana CCMP1335]	-	-	-	-	-	-	-
XP_002286132	0.033	WLISVGR;FSDLLSK	1;1	2	2	1.62	0.195	0.004271	1.51	0.043	9.427e-05	1.58	0.081	0.0003815	NPSi	UP	UP	UP	transporter [Thalassiosira pseudonana CCMP1335]	Synaptic vesicle 2-related protein OS=Xenopus laevis GN=svop PE=2 SV=1	Permeases of the major facilitator superfamily	Carbohydrate transport and metabolism ; Amino acid transport and metabolism ; Inorganic ion transport and metabolism ; General function prediction only ;	K06258|1|1e-29|121|gtt:GUITHDRAFT_62632| MFS transporter, VNT family, synaptic vesicle glycoprotein 2!K08176|5|2e-21|98.2|ptm:GSPATT00019755001| MFS transporter, PHS family, inorganic phosphate transporter	GO:0055085//transmembrane transport	GO:0022857//transmembrane transporter activity	GO:0016021//integral component of membrane
XP_002296436	0.246	LIGPAVSK;GIWAWGK;IFHIVSSPLR;ISPVQATAVPATVAPVTK;TVPVISNILGLTEAVTTK;SEEMFVKPVMTEVVPR	1;1;1;1;1;1	6	24	2.61	0.164	7.75e-05	1.98	0.077	5.08e-05	3.23	0.56	0.0009311	NPSi	UP	UP	UP	predicted protein [Thalassiosira pseudonana CCMP1335]	-	-	-	-	-	-	-
XP_002293417	0.237	VMIFFR;TLGLQEGR;QEILSEIR;IDAVACGLER;DVNPLGPCLGFR;LAQGEYVAAEK;LMVSGSAPLSPK;SPDPLATPTLGAHGVR;EIEAMYDSPQSK;IEALGAQIVPTEGHK;HISYLPLPHIFER;DIATFCYTSGTTGDPK;AVHLEPNIFSAESGLVTPTFK	1;1;1;1;1;1;1;1;1;1;1;1;1	13	29	1.54	0.135	0.002357	1.56	0.099	0.0007705	1.51	0.134	0.002781	NPSi	UP	UP	UP	Long-chain-fatty-acid--CoA ligase [Thalassiosira pseudonana CCMP1335]	Long-chain-fatty-acid--CoA ligase 6 OS=Homo sapiens GN=ACSL6 PE=2 SV=4	Long-chain acyl-CoA synthetases (AMP-forming)	Lipid transport and metabolism ;	K01897|1|0.0|1311|tps:THAPSDRAFT_29867| long-chain acyl-CoA synthetase [EC:6.2.1.3]	GO:0008152//metabolic process	GO:0016874//ligase activity	-
XP_002297316	0.15	NWWNADCDA;WFMDYVANK;NDGNAPDYMVK;ELWYPDWEGDNVGCLR;DGEEPYYMTANSMAYLFSSR	1;1;0;0;0	2	9	2.13	0.226	0.0007913	1.82	0.122	0.0003959	1.55	0.166	0.003924	NPSi	UP	UP	UP	predicted protein [Thalassiosira pseudonana CCMP1335]	-	Outer membrane receptor proteins, mostly Fe transport	Inorganic ion transport and metabolism ;	-	-	-	-
XP_002292405	0.161	DALANLR;FGGAGDAATK;EFGPNIFEEGR;ISNSASSSSLTEQPPTLR;LEGPYRPEISAVIK;IQHVAEPTYQTFLMTK	1;1;1;1;1;1	6	22	1.74	0.072	0.0001168	1.83	0.05	2.494e-05	1.61	0.087	0.0003919	NPSi	UP	UP	UP	predicted protein [Thalassiosira pseudonana CCMP1335]	-	-	-	-	-	-	-
XP_002297303	0.159	TSPALR;LMETEGLK;LGQFVDIWK;LMETEGLKDR;KLMETEGLK;ARPHVTMDDIIK	1;1;1;1;1;1	6	22	2.37	0.318	0.001052	2.39	0.214	0.0003082	1.72	0.221	0.003969	NPSi	UP	UP	UP	hypothetical protein THAPSDRAFT_bd1154 [Thalassiosira pseudonana CCMP1335]	Phosphoenolpyruvate/phosphate translocator 3, chloroplastic OS=Oryza sativa subsp. japonica GN=PPT3 PE=2 SV=1	Permeases of the drug/metabolite transporter (DMT) superfamily	Carbohydrate transport and metabolism ; Amino acid transport and metabolism ; General function prediction only ;	K15283|1|2e-123|362|gtt:GUITHDRAFT_90566| solute carrier family 35, member E1	0	0	GO:0016021//integral component of membrane
XP_002297124	0.483	QSLAAR;QLFTYSK;SLYPSGEGVK;GAFVLDPPDGK;GLGWSFSAWK;MDDLGLSVFAK;MFYHETIVCIDR;SPIEWLDCYK;AGLSAIIVLVSPEK;FEETVGSGWWESHR;AASTTLPVLVPINK;VLGEESNGVIDSPGK;TIIAVQVPSALPSLVSSIR;EINDQVTAAGIFANNAK;DFQDMAELGVNTVQIPVPR;NTPSCVVDREVLNENTVDR;DYGQCDRFEETVGSGWWESHR;DAFAEMGEVANTVSHMLDHIGK;GTTDKEINDQVTAAGIFANNAK	1;1;1;1;1;1;1;1;1;1;1;1;1;1;1;1;1;1;1	19	131	1.9	0.123	0.0002791	2.01	0.092	7.606e-05	2.51	0.096	1.983e-05	NPSi	UP	UP	UP	Hypothetical protein THAPSDRAFT_25507 [Thalassiosira pseudonana CCMP1335]	-	-	-	-	GO:0005975//carbohydrate metabolic process	GO:0043169//cation binding;GO:0003824//catalytic activity	-
XP_002295722	0.055	DQIYAISVR;ILYMNDNK;LVGPVPENYGQTPR	1;1;1	3	11	2.19	0.055	9.199e-06	1.99	0.201	0.0008636	1.68	0.423	0.03021	NPSi	UP	UP	UP	predicted protein [Thalassiosira pseudonana CCMP1335]	Probable LRR receptor-like serine/threonine-protein kinase At4g26540 OS=Arabidopsis thaliana GN=At4g26540 PE=2 SV=1	Leucine-rich repeat (LRR) protein	Function unknown ;	K19613|1|8e-18|89.0|acan:ACA1_264840| leucine-rich repeat protein SHOC2	-	-	-
XP_002287392	0.015	NNQLAEMSLRR;YQIEMEHPFGFLR	1;1	2	2	1.56	0.248	0.01235	2.56	0.329	0.0007097	1.51	0.096	0.0009709	NPSi	UP	UP	UP	predicted protein [Thalassiosira pseudonana CCMP1335]	Ubiquitin carboxyl-terminal hydrolase 22-A OS=Xenopus laevis GN=usp22-a PE=2 SV=1	Ubiquitin C-terminal hydrolase	Posttranslational modification, protein turnover, chaperones ;	K11366|1|0.0|2906|tps:THAPSDRAFT_21364| ubiquitin carboxyl-terminal hydrolase 22/27/51 [EC:3.4.19.12]	GO:0006511//ubiquitin-dependent protein catabolic process	GO:0004221//ubiquitin thiolesterase activity;GO:0008270//zinc ion binding;GO:0008234//cysteine-type peptidase activity	GO:0005622//intracellular
XP_002289953	0.174	VVFTSR;GDGWTTDSMTAR;TYYSLDNNWK;ASTSAEDTVVLNFK;GSCAYTAPFSGDSCMEFR;DFASQYFVMSMMENPAGR;WAADYESQSMAFGSDK;GDDTDTQYLGNQHLFYDGNVPK;RGDDTDTQYLGNQHLFYDGNVPK	1;1;1;1;1;1;1;1;1	9	26	2.27	0.228	0.0005017	2.18	0.187	0.0003749	2.04	0.186	0.000613	NPSi	UP	UP	UP	predicted protein [Thalassiosira pseudonana CCMP1335]	-	-	-	-	-	-	-
XP_002286772	0.117	SPTALFGR;VDTSAAIEAALDASK	1;1	2	3	1.82	0.313	0.006412	1.81	0.258	0.00375	1.69	0.193	0.002897	NPSi	UP	UP	UP	predicted protein [Thalassiosira pseudonana CCMP1335]	-	-	-	-	-	-	-
XP_002294207	0.13	IVLPVEGVR;SVMFLGVVAK	1;1	2	4	2.51	0.284	0.0005145	1.69	0.346	0.01553	1.7	0.231	0.004335	NPSi	UP	UP	UP	predicted protein [Thalassiosira pseudonana CCMP1335]	-	-	-	-	-	-	-
XP_002290865	0.135	VNLAGANVSLT;LTGVEVPYTK;ASIVSTNCMSCEAK;LGFFTDETCTLASSNQANYFEK	1;1;1;1	4	29	1.6	0.137	0.001655	2.19	0.109	7.371e-05	1.6	0.211	0.005972	NPSi	UP	UP	UP	hypothetical protein THAPSDRAFT_268958 [Thalassiosira pseudonana CCMP1335]	-	-	-	-	-	-	-
XP_002292260	0.233	DLQTTLYYPK;GSFAGQTSGFCFSK;FTGDWATGYCSTHNYGSGQSYTSELACCK	1;1;1	3	43	3.08	1.161	0.01103	2.63	0.655	0.005008	2.19	0.555	0.009818	NPSi	UP	UP	UP	predicted protein [Thalassiosira pseudonana CCMP1335]	-	-	-	-	-	-	-
XP_002287049	0.094	VTQADLIK;LFGLQMPEK;YNEYNTAALNAVGGK	1;1;1	3	29	1.56	0.127	0.001722	2.29	0.104	4.519e-05	2.75	0.398	0.0008293	NPSi	UP	UP	UP	predicted protein [Thalassiosira pseudonana CCMP1335]	Phosphoenolpyruvate/phosphate translocator 2, chloroplastic OS=Oryza sativa subsp. japonica GN=PPT2 PE=2 SV=1	-	-	K15283|1|9e-160|451|aaf:AURANDRAFT_20235| solute carrier family 35, member E1	0	0	GO:0016021//integral component of membrane
XP_002286826	0.034	LAPLLEALTEK;NAALEIEQLVK	1;1	2	2	1.57	0.218	0.008013	1.74	0.033	1.116e-05	1.67	0.141	0.001231	NPSi	UP	UP	UP	predicted protein [Thalassiosira pseudonana CCMP1335]	Protein VAC14 homolog OS=Arabidopsis thaliana GN=VAC14 PE=1 SV=2	-	-	K15305|1|0.0|1251|tps:THAPSDRAFT_12960| vacuole morphology and inheritance protein 14	-	-	-
XP_002286059	0.06	HMAVFR;SIWQPR;ICPEYETCK;HGIDEEVQEYFECTQAER	1;1;1;1	4	7	1.97	0.222	0.001243	2.32	0.465	0.003839	2.39	0.276	0.0006508	NPSi	UP	UP	UP	predicted protein [Thalassiosira pseudonana CCMP1335]	-	-	-	-	-	-	-
XP_002296197	0.053	STFEQAVR;ILDYESYR;AILTEDDEWTFLR	1;1;1	3	8	1.62	0.143	0.001664	1.82	0.029	5.387e-06	1.52	0.15	0.003519	NPSi	UP	UP	UP	predicted protein [Thalassiosira pseudonana CCMP1335]	Sphingomyelinase phosphodiesterase D OS=Dictyostelium discoideum GN=sgmD PE=3 SV=1	-	-	K01128|1|2e-71|239|sre:PTSG_05396| sphingomyelin phosphodiesterase acid-like 3 [EC:3.1.4.-]	-	-	-
XP_002288586	0.047	VLLLER;FIVDCIQNLNK	1;1	2	2	2.13	0.25	0.001035	1.65	0.088	0.0003435	1.83	0.145	0.0006313	NPSi	UP	UP	UP	predicted protein [Thalassiosira pseudonana CCMP1335]	Cyclin-K OS=Mus musculus GN=Ccnk PE=1 SV=3	Cdk activating kinase (CAK)/RNA polymerase II transcription initiation/nucleotide excision repair factor TFIIH/TFIIK, cyclin H subunit	Cell cycle control, cell division, chromosome partitioning ; Transcription ; Replication, recombination and repair ;	K15188|1|5e-31|119|dpp:DICPUDRAFT_10863| cyclin T	GO:0006355//regulation of transcription, DNA-templated;GO:0000079//regulation of cyclin-dependent protein serine/threonine kinase activity	GO:0019901//protein kinase binding	-
XP_002296709	0.13	IPNTELAGQR;QSMLEAIYR;IPQLLTAIK;ITQMGWMETAIR;QVFNALADLVDER;EAYEVLTPWDDEK	1;1;1;1;1;1	6	13	1.63	0.123	0.0009977	1.57	0.038	4.192e-05	1.64	0.144	0.001544	NPSi	UP	UP	UP	predicted protein [Thalassiosira pseudonana CCMP1335]	Low conductance mechanosensitive channel YnaI OS=Escherichia coli (strain K12) GN=ynaI PE=1 SV=1	Small-conductance mechanosensitive channel	Cell wall/membrane/envelope biogenesis ;	K16052|1|3e-17|82.8|ehx:EMIHUDRAFT_54411| MscS family membrane protein	GO:0055085//transmembrane transport	0	GO:0016020//membrane;GO:0009507//chloroplast
XP_002288222	0.013	LPAAIK;GIILAVPTNK	1;1	2	5	2.25	0.164	0.0001984	1.99	0.115	0.000164	1.98	0.347	0.004738	NPSi	UP	UP	UP	predicted protein [Thalassiosira pseudonana CCMP1335]	Type-2 histone deacetylase 2 OS=Dictyostelium discoideum GN=hdaC PE=2 SV=1	Deacetylases, including yeast histone deacetylase and acetoin utilization protein	Chromatin structure and dynamics ; Secondary metabolites biosynthesis, transport and catabolism ;	K11407|1|2e-25|115|tet:TTHERM_000621609| histone deacetylase 6 [EC:3.5.1.98]!K11408|5|2e-23|107|smin:v1.2.011407.t1| histone deacetylase 7 [EC:3.5.1.98]	-	-	-
XP_002291100	0.081	DTLMGFSR;FYLELK;DGILEMLQVPK;DGILEMLQVPKEER	1;1;1;1	4	8	1.81	0.259	0.004187	1.52	0.136	0.002713	1.67	0.187	0.002718	NPSi	UP	UP	UP	predicted protein [Thalassiosira pseudonana CCMP1335]	Putative sodium-coupled neutral amino acid transporter 11 OS=Mus musculus GN=Slc38a11 PE=2 SV=2	Amino acid permeases	Amino acid transport and metabolism ;	K14997|1|4e-73|241|ngd:NGA_0541502| solute carrier family 38 (sodium-coupled neutral amino acid transporter), member 11	0	0	GO:0016021//integral component of membrane
XP_002293041	0.01	ALEADLEK;SLGIDDQGLK	1;1	2	2	2.17	0.184	0.000353	1.72	0.162	0.001481	1.95	0.441	0.01085	NPSi	UP	UP	UP	predicted protein [Thalassiosira pseudonana CCMP1335]	-	-	-	-	-	-	-
XP_002291270	0.207	ASGLGLMK;WGDPADLQDYQGGR;FATENLKPVCSPK	1;1;1	3	5	2.22	0.088	3.43e-05	2.63	0.159	6.74e-05	1.83	0.076	9.136e-05	NPSi	UP	UP	UP	predicted protein [Thalassiosira pseudonana CCMP1335]	Protein disulfide-isomerase-like protein EhSep2 OS=Emiliania huxleyi GN=SEP2 PE=1 SV=2	Thiol-disulfide isomerase and thioredoxins	Posttranslational modification, protein turnover, chaperones ; Energy production and conversion ;	K09584|1|3e-21|88.6|aaf:AURANDRAFT_78108| protein disulfide-isomerase A6 [EC:5.3.4.1]!K13984|4|2e-15|71.2|gtt:GUITHDRAFT_48385| thioredoxin domain-containing protein 5	GO:0045454//cell redox homeostasis;GO:0008152//metabolic process	GO:0003824//catalytic activity	-
XP_002297490	0.412	ADLASYK;GVVYQCK;AWPNSAFCGR;SLVYQCK;VSVDIDGTK;GYPFYLWCR;IAVNGVALQCK;YCNQQVPGNEFK;SAAYEPAGSGPWGDAWTAAGACAAV;AFPDSGYCNSYEPGHWSK;VSATITTTTTNSAGDEVTTSVK;VSVDLDGTISLVWQCSSDVHQAR;NFECTSGDGVNSVTTHCPNYDPK;SWPDGAYCNAGVNFAPGTDNSAMGWSLK;KNFECTSGDGVNSVTTHCPNYDPK	1;1;1;1;1;0;1;1;1;1;1;1;1;1;1	14	343	2.74	0.889	0.009758	2.26	0.479	0.005079	1.75	0.4	0.01903	NPSi	UP	UP	UP	predicted protein [Thalassiosira pseudonana CCMP1335]	-	-	-	-	GO:0005975//carbohydrate metabolic process	GO:0030246//carbohydrate binding;GO:0004553//hydrolase activity, hydrolyzing O-glycosyl compounds	GO:0005576//extracellular region
XP_002286918	0.306	GVLGNTVGR;AALIADK;LFQVAHDPR;ILTNEQK;LMPGMSVAPDPR;LVVITGCSSGLGR;SFVSPCPTLK;DYQLAKPIDR;MEIETTTVVTK;YITGGYVGVDEAGQR;NPIAMADGYGFIGAK;LICNAGVYQPSLDYAK;MEAVAELDGFNMDNFK;VIMVGSVTGNDNTVGGGGVYPIADLK	1;1;1;1;1;1;1;1;1;1;1;1;1;1	14	28	1.79	0.142	0.0007444	1.51	0.057	0.0002207	1.56	0.124	0.001612	NPSi	UP	UP	UP	predicted protein [Thalassiosira pseudonana CCMP1335]	Protochlorophyllide reductase A, chloroplastic OS=Arabidopsis thaliana GN=PORA PE=1 SV=2	Dehydrogenases with different specificities (related to short-chain alcohol dehydrogenases)	Lipid transport and metabolism ; Secondary metabolites biosynthesis, transport and catabolism ; General function prediction only ;	K00218|1|4e-104|322|pti:PHATRDRAFT_56608| protochlorophyllide reductase [EC:1.3.1.33]	GO:0055114//oxidation-reduction process;GO:0009723//response to ethylene	GO:0016491//oxidoreductase activity;GO:0000166//nucleotide binding	GO:0009941//chloroplast envelope;GO:0009534//chloroplast thylakoid
XP_002292293	0.088	AMPAGR;YTAWQK;NTFLNLDGTQR;WWGQLSAAEIK	1;1;1;1	4	17	2.34	0.179	0.0001968	1.92	0.106	0.0001641	2.18	0.106	6.681e-05	NPSi	UP	UP	UP	predicted protein [Thalassiosira pseudonana CCMP1335]	-	-	-	-	-	-	-
XP_002297470	0.086	VSVAIDADR;AVVYQCK;SWPNSAWCGR;GYPFYLWCR;TGYEPLGPNSDSAWTK	1;1;1;0;1	4	26	2.32	0.573	0.007949	1.67	0.227	0.005041	1.56	0.241	0.01114	NPSi	UP	UP	UP	predicted protein [Thalassiosira pseudonana CCMP1335]	-	-	-	-	GO:0005975//carbohydrate metabolic process	GO:0030246//carbohydrate binding;GO:0004553//hydrolase activity, hydrolyzing O-glycosyl compounds	GO:0005576//extracellular region
XP_002290879	0.159	LVVDLK;LITASDETLEVVTR;GTFGLLDELNAK;SASSLYDTVLSQAK	1;1;1;1	4	6	0.6	0.074	0.003602	0.52	0.044	0.0005898	0.84	0.096	0.05377	NP	DOWN	DOWN	-	predicted protein [Thalassiosira pseudonana CCMP1335]	-	-	-	-	-	-	-
XP_002287519	0.256	LSVITYP;IGENIQVR;IAVGEGIEK;VDDFAAEVAAMAGGGK;ALTEFDGDIEAAADELR;KVDDFAAEVAAMAGGGK;ALTEFDGDIEAAADELRK	1;1;1;1;1;1;1	7	13	0.5	0.123	0.009068	0.57	0.03	0.0002158	0.78	0.073	0.01223	NP	DOWN	DOWN	-	predicted protein [Thalassiosira pseudonana CCMP1335]	Elongation factor Ts 1, mitochondrial OS=Thalassiosira pseudonana GN=THAPSDRAFT_2892 PE=3 SV=1	Translation elongation factor Ts	Translation, ribosomal structure and biogenesis ;	K02357|1|5e-19|90.1|smin:v1.2.029333.t1| elongation factor Ts	-	-	-
XP_002292353	0.333	WLQESEIK;GKSEAAVNEMK;GQVTMEDMFTGDMADR;TPGDFGFDPMGQLK;TYKGQVTMEDMFTGDMADR	1;1;1;1;1	5	148	0.48	0.041	0.0004092	0.63	0.033	0.0003935	1.27	0.133	0.01985	NP	DOWN	DOWN	-	fucoxanthin chl a/c light-harvesting protein, lhcr type [Thalassiosira pseudonana CCMP1335]	Chlorophyll a-b binding protein, chloroplastic OS=Petunia hybrida PE=2 SV=1	-	-	K08910|1|1e-139|389|tps:THAPSDRAFT_24080| !K01408|3|2e-46|165|smin:v1.2.033058.t1| insulysin [EC:3.4.24.56]	GO:0009765//photosynthesis, light harvesting	0	GO:0016020//membrane;GO:0009507//chloroplast
XP_002290601	0.587	VTTGVLK;AVELGPGK;EVLEGIDIQKPR;ACDVVAEIAKPDFK;LAVAGAFHTDFMAPAVDSLK;IQIANLLCDGNYAVSGHMK;LDSTVVSQPAIFVASMAAVEK;QVTSPVLWEDSMASMLEHGFER;GEAMQAASDAIDTGMVSVIGLDK;IPVISNVDAKPHSDPATIK;VSFMFPGQGAQFVGMCGDVCK;EKLDSTVVSQPAIFVASMAAVEK	1;1;1;1;1;1;1;1;1;1;1;1	12	27	0.47	0.043	0.0004816	0.49	0.03	0.0001659	0.71	0.041	0.001303	NP	DOWN	DOWN	-	malonyl coa-acyl carrier protein transacylase [Thalassiosira pseudonana CCMP1335]	Malonyl CoA-acyl carrier protein transacylase OS=Bacillus subtilis (strain 168) GN=fabD PE=3 SV=2	(acyl-carrier-protein) S-malonyltransferase	Lipid transport and metabolism ;	K00645|1|0.0|665|tps:THAPSDRAFT_5219| [acyl-carrier-protein] S-malonyltransferase [EC:2.3.1.39]	GO:0008152//metabolic process	GO:0004314//[acyl-carrier-protein] S-malonyltransferase activity	GO:0009507//chloroplast
XP_002294597	0.449	LAAEDPSFR;IIFEPK;RGQVGDLGER;MSEALIK;MLEMHANDR;ILYYTGK;NNAVILEK;EYIPGVVK;AEIDYTHK;GEDLGASFEK;MDFPEPVIK;VEANVGAPQVSYR;VANDPFVGTLTFTR;SAVAGDIVALVGLK;LSSDAEPFSALAFK;GITITSAATTCEWNNHR;INIIDTPGHVDFTLEVER;IYSGTLEAGTSVYNSVK;EFKVEANVGAPQVSYR;LANYEFVPPNIEAELK;VDITTPEEYMGDVLGDINAR;GIESVLGTGVVAGYPVLGMK;IGEVHEGGATMDWMEQEK;ATLVDGAYHDVDSSVMAFEIAGR;VLDGAVAVFDGVAGVEPQTETVWR;IGEVHEGGATMDWMEQEKER	1;1;1;1;1;1;1;1;1;1;1;1;1;1;1;1;1;1;1;1;1;1;1;1;1;1	26	117	0.57	0.02	6.31e-05	0.66	0.022	0.0001319	1.09	0.06	0.05107	NP	DOWN	DOWN	-	hypothetical protein THAPSDRAFT_25629 [Thalassiosira pseudonana CCMP1335]	Elongation factor G OS=Parvibaculum lavamentivorans (strain DS-1 / DSM 13023 / NCIMB 13966) GN=fusA PE=3 SV=1	Translation elongation factors (GTPases)	Translation, ribosomal structure and biogenesis ;	K02355|1|0.0|1544|tps:THAPSDRAFT_25629| elongation factor G	GO:0006414//translational elongation;GO:0006184//GTP catabolic process;GO:0009791//post-embryonic development	GO:0003746//translation elongation factor activity;GO:0003924//GTPase activity;GO:0005525//GTP binding	GO:0044434//chloroplast part
XP_002286438	0.042	EIEAIFDK;AAEALLEDAELR	1;1	2	3	0.54	0.021	7.168e-05	0.56	0.011	1.076e-05	0.7	0.01	1.804e-05	NP	DOWN	DOWN	-	predicted protein [Thalassiosira pseudonana CCMP1335]	-	-	-	-	-	-	-
XP_002288420	0.173	LAFANPGK;LWEVHTPQVVK;YQPEYQPIVDKYEGR;EGLEVTDDVSIIEALGEPVK	1;1;1;1	4	6	0.56	0.038	0.0004092	0.53	0.035	0.0003141	0.73	0.049	0.002501	NP	DOWN	DOWN	-	predicted protein [Thalassiosira pseudonana CCMP1335]	2-C-methyl-D-erythritol 4-phosphate cytidylyltransferase, chloroplastic OS=Arabidopsis thaliana GN=ISPD PE=1 SV=1	4-diphosphocytidyl-2-methyl-D-erithritol synthase	Lipid transport and metabolism ;	K00991|1|0.0|589|tps:THAPSDRAFT_3622| 2-C-methyl-D-erythritol 4-phosphate cytidylyltransferase [EC:2.7.7.60]	GO:0016114//terpenoid biosynthetic process	GO:0050518//2-C-methyl-D-erythritol 4-phosphate cytidylyltransferase activity	-
XP_002296776	0.059	LFIEHGIGK;ALQEIAADGLK	1;1	2	7	0.62	0.029	0.0002445	0.58	0.018	4.869e-05	0.73	0.045	0.001966	NP	DOWN	DOWN	-	predicted protein [Thalassiosira pseudonana CCMP1335]	-	-	-	-	-	-	-
XP_002286779	0.264	ATSESLEAIAK;LVEEYLPEVK;AIDGVSQVETQTITNMEI	1;1;1	3	30	0.58	0.018	4.859e-05	0.64	0.016	5.094e-05	0.89	0.017	0.00112	NP	DOWN	DOWN	-	predicted protein [Thalassiosira pseudonana CCMP1335]	-	-	-	-	-	-	-
XP_002295168	0.13	IQETFNK;DFAVGDGFVK;LDSQFGIVEK;VTALPGQISEK;EFATMDMGVEK	1;1;1;1;1	5	32	0.39	0.017	2.886e-05	0.59	0.019	6.543e-05	1.28	0.151	0.02575	NP	DOWN	DOWN	-	predicted protein [Thalassiosira pseudonana CCMP1335]	Chlorophyll a-b binding protein 6, chloroplastic OS=Arabidopsis thaliana GN=LHCA1 PE=1 SV=1	-	-	K08916|1|4e-25|105|aaf:AURANDRAFT_77827| !K08907|3|2e-20|90.9|gtt:GUITHDRAFT_175531| !K08917|5|9e-20|89.0|aaf:AURANDRAFT_77835|	-	-	-
XP_002286075	0.071	VEFLASVGR;LMMMTPEDTR;DQTVDFPCYADR	1;1;1	3	4	0.58	0.074	0.003394	0.59	0.037	0.0004187	0.83	0.041	0.004591	NP	DOWN	DOWN	-	rubisco small subunit small subunit n-methyltransferase [Thalassiosira pseudonana CCMP1335]	[Fructose-bisphosphate aldolase]-lysine N-methyltransferase, chloroplastic OS=Arabidopsis thaliana GN=LSMT-L PE=1 SV=1	-	-	K19199|1|3e-28|118|smin:v1.2.037528.t1| histone-lysine N-methyltransferase SETD3 [EC:2.1.1.43]	GO:0032259//methylation	GO:0008168//methyltransferase activity	-
XP_002289457	0.147	IGLGNDR;FGIFSPAVYVAK	1;1	2	4	0.59	0.117	0.01246	0.57	0.056	0.001428	1.34	0.139	0.01031	NP	DOWN	DOWN	-	predicted protein [Thalassiosira pseudonana CCMP1335]	Protein PROTON GRADIENT REGULATION 5, chloroplastic OS=Arabidopsis thaliana GN=PGR5 PE=1 SV=1	-	-	-	-	-	-
XP_002288729	0.318	AIELNQGR;VMIDATGESQFR;AGYHLPGDISLGR;NGFDFGWDK;IAQLAFVGNLITR;QSPEWQTNK	1;1;1;1;1;1	6	79	0.66	0.024	0.0001793	0.66	0.037	0.0006848	1.04	0.116	0.583	NP	DOWN	DOWN	-	fucoxanthin chlorophyll a/c protein 6 [Thalassiosira pseudonana CCMP1335]	Fucoxanthin-chlorophyll a-c binding protein, chloroplastic OS=Odontella sinensis GN=FCPA PE=2 SV=1	-	-	K08907|1|2e-18|81.6|ehx:EMIHUDRAFT_211477| !K08770|2|1e-14|73.2|smin:v1.2.030463.t1| ubiquitin C	-	-	-
XP_002286488	0.106	LEQFGIER;EFEVPNQVFQTGEQR	1;1	2	11	0.39	0.019	3.88e-05	0.58	0.05	0.001119	0.89	0.068	0.05004	NP	DOWN	DOWN	-	predicted protein [Thalassiosira pseudonana CCMP1335]	FK506-binding protein 3 OS=Debaryomyces hansenii (strain ATCC 36239 / CBS 767 / JCM 1990 / NBRC 0083 / IGC 2968) GN=FPR3 PE=3 SV=1	FKBP-type peptidyl-prolyl cis-trans isomerases 1	Posttranslational modification, protein turnover, chaperones ;	K01802|1|1e-16|75.1|tps:THAPSDRAFT_38006| peptidylprolyl isomerase [EC:5.2.1.8]!K14826|2|2e-15|71.2|gtt:GUITHDRAFT_66016| FK506-binding nuclear protein [EC:5.2.1.8]!K08827|4|6e-12|66.2|smin:v1.2.020739.t1| serine/threonine-protein kinase PRP4 [EC:2.7.11.1]	GO:0006457//protein folding;GO:0000413//protein peptidyl-prolyl isomerization	GO:0003755//peptidyl-prolyl cis-trans isomerase activity	-
XP_002287658	0.155	LPPIDYSDK;GNEYDLSGVIMTK;DSNFDGADFTNAIVDR	1;1;1	3	20	0.54	0.039	0.0004418	0.53	0.018	4.23e-05	0.67	0.028	0.0003287	NP	DOWN	DOWN	-	thylakoid lumenal 17.4 kDa protein, chloroplast precursor [Thalassiosira pseudonana CCMP1335]	Thylakoid lumenal 17.4 kDa protein, chloroplastic OS=Arabidopsis thaliana GN=At5g53490 PE=1 SV=2	Uncharacterized low-complexity proteins	Function unknown ;	-	-	-	-
XP_002288833	0.235	NPWLQFQQAK;FGTMTLQEHYDK;IINLGGPDEPLTMK;DAYAIDYQATLNCLESGR;YYAVEDMLTTDPEEK;IAVEGQEYDPYTTMFAK;SVSGQLEVIQSGAPFVMFGDGEVTR	1;1;1;1;1;1;1	7	13	0.45	0.034	0.0002489	0.55	0.008	3.711e-06	0.82	0.008	3.195e-05	NP	DOWN	DOWN	-	predicted protein [Thalassiosira pseudonana CCMP1335]	Divinyl chlorophyllide a 8-vinyl-reductase, chloroplastic OS=Cucumis sativus GN=DVR PE=1 SV=1	Predicted nucleoside-diphosphate-sugar epimerases	Cell wall/membrane/envelope biogenesis ; Carbohydrate transport and metabolism ;	K19073|1|0.0|921|tps:THAPSDRAFT_270316| divinyl chlorophyllide a 8-vinyl-reductase [EC:1.3.1.75]	0	GO:0000166//nucleotide binding	-
XP_002287488	0.491	EYLATK;GDATYLIVK;AGDHSLAQGLK;VVFSTWSETDFR;GPAPLPLALAHLDVDESGK;FMCPCHGSQYAPTGAVVR;EDGTLQDYGLNAVCTHLGCVVPWSAANNK	1;1;1;1;1;1;1	7	56	0.61	0.03	0.000267	0.59	0.024	0.0001318	1.28	0.119	0.01306	NP	DOWN	DOWN	-	predicted protein [Thalassiosira pseudonana CCMP1335]	Cytochrome b6-f complex iron-sulfur subunit, chloroplastic OS=Volvox carteri GN=petC PE=2 SV=1	Rieske Fe-S protein	Energy production and conversion ;	K02636|1|9e-143|398|tps:THAPSDRAFT_270229| cytochrome b6-f complex iron-sulfur subunit [EC:1.10.9.1]	GO:0022900//electron transport chain	GO:0008121//ubiquinol-cytochrome-c reductase activity;GO:0051537//2 iron, 2 sulfur cluster binding;GO:0046872//metal ion binding;GO:0009496//plastoquinol--plastocyanin reductase activity	GO:0016021//integral component of membrane;GO:0009536//plastid;GO:0042651//thylakoid membrane
XP_002292782	0.208	VLAAIR;AGPTVSLVFESTTQR;EGDIVTMCSATFGDQMWSTR	1;1;1	3	8	0.6	0.105	0.008559	0.6	0.071	0.00294	0.99	0.085	0.8256	NP	DOWN	DOWN	-	predicted protein [Thalassiosira pseudonana CCMP1335]	-	-	-	-	0	0	GO:0009536//plastid
XP_002297543	0.778	YPAVVR;ESYWFNQIGTVATVDQSGIR;FESVNYAGTNTNNFALDELVEVK	1;1;1	3	9	0.42	0.027	0.0001106	0.54	0.024	0.0001063	0.81	0.04	0.003619	NP	DOWN	DOWN	-	photosystem I reaction center subunit IV [Thalassiosira pseudonana]	Photosystem I reaction center subunit IV OS=Odontella sinensis GN=psaE PE=3 SV=1	-	-	K02693|1|2e-41|130|tps:THAPSDRAFT_bd308|	GO:0015979//photosynthesis	0	GO:0009538//photosystem I reaction center;GO:0009535//chloroplast thylakoid membrane
XP_002294608	0.45	AIELNNGR;DVTGEGEFVGDFR;ICQLAFLGNIITR;AGIHLPGAISLDGTK;NGALDFGWDSFSEETK;AAMMGILGLMVHEQLGGELPIVGQM	0;0;1;1;1;0	3	43	0.61	0.009	7.05e-06	0.65	0.029	0.0003109	0.73	0.054	0.003454	NP	DOWN	DOWN	-	fucoxanthin chlorophyll a/c protein 5 [Thalassiosira pseudonana CCMP1335]	Fucoxanthin-chlorophyll a-c binding protein, chloroplastic OS=Odontella sinensis GN=FCPA PE=2 SV=1	-	-	K08907|1|6e-21|87.0|ehx:EMIHUDRAFT_70030| !K08770|4|6e-13|67.8|smin:v1.2.030463.t1| ubiquitin C	-	-	-
XP_002290271	0.197	SAAEDLELTLK;LAYAAAGSQGDFGAFR	1;1	2	3	0.39	0.012	9.262e-06	0.58	0.015	2.765e-05	0.81	0.036	0.002421	NP	DOWN	DOWN	-	predicted protein [Thalassiosira pseudonana CCMP1335]	-	-	-	-	-	-	-
YP_874625	0.286	DFTLFALIDGTVK;FKPGVNVGYGK	1;1	2	2	0.49	0.055	0.001032	0.4	0.066	0.001482	1.38	0.164	0.01333	NP	DOWN	DOWN	-	50S ribosomal protein L27 [Thalassiosira pseudonana]	50S ribosomal protein L27, chloroplastic OS=Thalassiosira pseudonana GN=rpl27 PE=3 SV=1	Ribosomal protein L27	Translation, ribosomal structure and biogenesis ;	K02899|1|2e-24|91.3|ngd:NGA_2073600| large subunit ribosomal protein L27	GO:0006412//translation	GO:0003735//structural constituent of ribosome	GO:0005840//ribosome;GO:0009507//chloroplast
XP_002286472	0.266	ELGLLEK;TAELGVLSK;LEAQGLTLEK;AEELLPALEK;WVNSVDPNNMLNR;KWVNSVDPNNMLNR	1;1;1;1;1;1	6	43	0.63	0.037	0.0005511	0.64	0.035	0.0005059	1.08	0.161	0.4071	NP	DOWN	DOWN	-	predicted protein [Thalassiosira pseudonana CCMP1335]	-	-	-	-	-	-	-
XP_002295578	0.342	EVEIMHGR;LLQTEPGTR;SEAEFVNYQVR;IEGLGWRPK;CAYDGAFGDDFLAPTGR;FAQMAVLGFIIPEK	1;1;1;1;1;1	6	105	0.61	0.027	0.0002148	0.64	0.042	0.0008936	1.16	0.059	0.0114	NP	DOWN	DOWN	-	fucoxanthin chlorophyll a/c protein -LI818 clade [Thalassiosira pseudonana CCMP1335]	Fucoxanthin-chlorophyll a-c binding protein, chloroplastic OS=Isochrysis galbana GN=FCP PE=1 SV=1	-	-	K08914|1|7e-27|104|aaf:AURANDRAFT_77817| !K08907|2|1e-20|88.2|aaf:AURANDRAFT_77826|	GO:0009765//photosynthesis, light harvesting	0	GO:0016020//membrane;GO:0009507//chloroplast
XP_002289429	0.792	ELFEEYGR;VIDCYIPVDR;LYVGNLSWGTEEGALR;GFAFITMGPDEALVAADETDGYELDGR	1;1;1;1	4	10	0.58	0.09	0.005778	0.6	0.108	0.01097	0.75	0.084	0.01361	NP	DOWN	DOWN	-	predicted protein [Thalassiosira pseudonana CCMP1335]	Glycine-rich RNA-binding protein 2, mitochondrial OS=Arabidopsis thaliana GN=RBG2 PE=1 SV=1	RNA-binding proteins (RRM domain)	General function prediction only ;	K11294|1|8e-15|68.9|pif:PITG_02629| nucleolin!K09564|2|6e-14|63.2|ehx:EMIHUDRAFT_442087| peptidyl-prolyl isomerase E (cyclophilin E) [EC:5.2.1.8]!K14407|5|9e-14|61.6|pti:PHATRDRAFT_8451| cleavage stimulation factor subunit 2	GO:0009845//seed germination;GO:0009409//response to cold;GO:0006364//rRNA processing;GO:0006970//response to osmotic stress	GO:0005507//copper ion binding;GO:0003690//double-stranded DNA binding;GO:0005524//ATP binding;GO:0003697//single-stranded DNA binding	GO:0005739//mitochondrion;GO:0005794//Golgi apparatus
XP_002294275	0.575	GIDTVMFER;LPTQNEIER;MAAEAIVK;RLPTQNEIER;TYLADYDK;EAFVELCNSK;VQGNNPLDDIK;LLGETIGCLIK;MALVGDAAGYVTK;SMNVDLIIGADGANSR;VEAHPIPEHYRPNR;AMDAGEYNFAIAFQER;LYGPTYTVLDILQK;YVQQVTFDSYLYK;YDHVGVGTGTVVNRPAIK;VAVVGGGPSGACAAEIFAQEK;GYSIAKPDAEFSNPVESMK;LISPSNNEVDIGDTLQPNEYIGMCR	1;1;1;1;1;1;1;1;1;1;1;1;1;1;1;1;1;1	18	96	0.42	0.012	1.048e-05	0.46	0.016	2.486e-05	1.2	0.152	0.06819	NP	DOWN	DOWN	-	hypothetical protein THAPSDRAFT_10234 [Thalassiosira pseudonana CCMP1335]	Geranylgeranyl diphosphate reductase OS=Synechocystis sp. (strain PCC 6803 / Kazusa) GN=chlP PE=3 SV=1	Dehydrogenases (flavoproteins)	Energy production and conversion ;	K10960|1|0.0|881|tps:THAPSDRAFT_10234| geranylgeranyl diphosphate/geranylgeranyl-bacteriochlorophyllide a reductase [EC:1.3.1.83 1.3.1.111]	GO:0055114//oxidation-reduction process;GO:0015995//chlorophyll biosynthetic process;GO:0015979//photosynthesis	GO:0016628//oxidoreductase activity, acting on the CH-CH group of donors, NAD or NADP as acceptor;GO:0000166//nucleotide binding;GO:0045550//geranylgeranyl reductase activity	GO:0016020//membrane;GO:0044434//chloroplast part
XP_002289352	0.305	YPIEHR;DLQEMVR;ELVELPLR;FEILQIK;TAPDVNIFQIAR;GVLFYGPPGCGK;WEDIGGLEETK;LDQLIYIPLPDLESR;GPELLNAYFGGSEANVR;FPELWTTAGVPTPK;AVGAIVDASTEVVIGSSVQR;SPSIIFMDELDSIAPK;SVTPDIVQQYDEFSAK;ANSNVIVIGATNRPNVIESALR;RVEAGELTQAEADALPDAVPFITR	1;1;1;1;1;0;1;0;1;1;1;1;1;1;1	13	39	0.64	0.024	0.000152	0.59	0.01	9.558e-06	0.98	0.05	0.5436	NP	DOWN	DOWN	-	cell division cycle protein 48 [Thalassiosira pseudonana CCMP1335]	Cell division cycle protein 48 homolog OS=Glycine max GN=CDC48 PE=1 SV=1	ATPases of the AAA+ class	Posttranslational modification, protein turnover, chaperones ;	K13525|1|0.0|1340|tps:THAPSDRAFT_40348| transitional endoplasmic reticulum ATPase	GO:0051301//cell division	GO:0017111//nucleoside-triphosphatase activity;GO:0005524//ATP binding	-
XP_002291632	0.295	LAAEVIANR;MLTLGEK;AVDHLCFSR;ALDFIDPDK;YAEAMSTSFK;INEEVFIAMAK;FLGSMEGATLAGK;MLPTTWQTMPYFR;EIQQHIIDSASK;GEGAIAFGGGYTVGK;VAIIGGGLSGLSCAK;YLSDAGHEPTVYEAR;ESDPAQYELAVAK;EIVTNDDGTINHLLLR;IVADEYVSAMPVDIVK	1;1;1;1;1;1;1;1;1;1;1;1;1;1;1	15	57	0.58	0.009	5.606e-06	0.62	0.022	0.0001062	0.84	0.015	0.0002994	NP	DOWN	DOWN	-	predicted protein [Thalassiosira pseudonana CCMP1335]	Phytoene dehydrogenase, chloroplastic/chromoplastic OS=Narcissus pseudonarcissus GN=PDS1 PE=1 SV=1	Uncharacterized conserved protein	Function unknown ;	K02293|1|0.0|1266|tps:THAPSDRAFT_23291|	GO:0016117//carotenoid biosynthetic process;GO:0055114//oxidation-reduction process	GO:0016705//oxidoreductase activity, acting on paired donors, with incorporation or reduction of molecular oxygen	GO:0009536//plastid
YP_874499	0.214	FLLDFR;GLNENVIR;LGISLNEQK;GQGGVFNFVTK;IGEEQIFYFLQR;DVICPLDLSTYFR;EVFTELPLEFASEADR;YSTVQNWYSGDQK;FAEIDYQDIVYYSAPK	1;1;1;1;1;1;1;1;1	9	16	0.6	0.057	0.001714	0.65	0.055	0.001983	0.69	0.09	0.0101	NP	DOWN	DOWN	-	iron-sulfur cluster formation ABC transporter [Thalassiosira pseudonana]	UPF0051 protein ycf24 OS=Odontella sinensis GN=ycf24 PE=3 SV=1	ABC-type transport system involved in Fe-S cluster assembly, permease component	Posttranslational modification, protein turnover, chaperones ;	-	GO:0016226//iron-sulfur cluster assembly	0	GO:0009507//chloroplast
XP_002289940	0.086	LVLLALR;AEIIYENLK;EQIEYDGMTPSQYR	1;1;1	3	5	0.6	0.053	0.001366	0.57	0.015	2.87e-05	0.67	0.028	0.000313	NP	DOWN	DOWN	-	predicted protein [Thalassiosira pseudonana CCMP1335]	-	-	-	-	-	-	-
XP_002286395	0.332	DVDQIVR;FTEVGYHGR;QQIELIK;ILTEPEANLVR;MASLSDAPFLK;EVILEIELEK;DLMDVSMALTK;TEGVTLSFEDDALR;LSDVLTTSDLSK;DLLPLVEGTTISTK;ILDILIGPDGTGTNK;IMEEISFQAAEMEK;DGEGAVVAFGGDASSGMNVQAMSDLIR;DGLLEDHELEVDVPENLGQGGGK	1;1;1;1;1;1;1;1;1;1;1;1;1;1	14	29	0.65	0.036	0.0005906	0.65	0.016	4.973e-05	0.9	0.024	0.004618	NP	DOWN	DOWN	-	heat shock protein HslVU, ATPase [Thalassiosira pseudonana CCMP1335]	ATP-dependent protease ATPase subunit HslU OS=Parvibaculum lavamentivorans (strain DS-1 / DSM 13023 / NCIMB 13966) GN=hslU PE=3 SV=1	ATP-dependent protease HslVU (ClpYQ), ATPase subunit	Posttranslational modification, protein turnover, chaperones ;	K03667|1|0.0|889|tps:THAPSDRAFT_20993| ATP-dependent HslUV protease ATP-binding subunit HslU	GO:0006200//ATP catabolic process;GO:0006950//response to stress	GO:0070011//peptidase activity, acting on L-amino acid peptides;GO:0005524//ATP binding;GO:0016887//ATPase activity	GO:0009376//HslUV protease complex
XP_002294611	0.245	SLGASADWTR;SLVMLAK;VAASLEAYK;EEFDTLALPER;TWYNWLTDIR;ALVPMSSLTSK;GGEIIEPLVSK;LYEGFGGGGDDAK;FDLEIMNIMNK;FTMDPALSVGVSEAFVR;YKEEQGGAITSQLR;GNVVDPLDTVAEYGADSLR;IPVWYVGDSEEEYIVAR;DADEAELSSLGVNGPMGK;YSLVTGVTPGQDIPLNMDK;TKGNVVDPLDTVAEYGADSLR	1;1;1;1;1;1;1;1;1;1;1;1;1;1;1;1	16	34	0.52	0.019	5.182e-05	0.59	0.021	8.547e-05	0.72	0.031	0.0005833	NP	DOWN	DOWN	-	valine--tRNA ligase-like protein [Thalassiosira pseudonana CCMP1335]	Valine--tRNA ligase OS=Carboxydothermus hydrogenoformans (strain Z-2901 / DSM 6008) GN=valS PE=3 SV=1	Valyl-tRNA synthetase	Translation, ribosomal structure and biogenesis ;	K01873|1|0.0|1790|tps:THAPSDRAFT_42971| valyl-tRNA synthetase [EC:6.1.1.9]	GO:0006438//valyl-tRNA aminoacylation;GO:0006450//regulation of translational fidelity	GO:0004832//valine-tRNA ligase activity;GO:0002161//aminoacyl-tRNA editing activity;GO:0005524//ATP binding	GO:0005737//cytoplasm
YP_874605	0.231	TVEILVK;AALDALSTGIK;GTPFAAQTAAEK	1;1;1	3	8	0.6	0.056	0.001483	0.48	0.092	0.004554	1.33	0.169	0.02128	NP	DOWN	DOWN	-	30S ribosomal protein S11 [Thalassiosira pseudonana]	30S ribosomal protein S11, chloroplastic OS=Thalassiosira pseudonana GN=rps11 PE=3 SV=1	Ribosomal protein S11	Translation, ribosomal structure and biogenesis ;	K02955|1|3e-16|72.0|ngr:NAEGRDRAFT_55776| small subunit ribosomal protein S14e	GO:0006412//translation	GO:0003735//structural constituent of ribosome;GO:0019843//rRNA binding	GO:0005840//ribosome;GO:0009507//chloroplast;GO:0005739//mitochondrion
YP_874616	0.553	FLVLNK;LNASEISVISR;TWAFNYAK;DLSYEIANQK;YIENFSSSLK;KLNASEISVISR	1;1;1;1;1;1	6	10	0.62	0.029	0.0002613	0.49	0.023	7.762e-05	1.34	0.07	0.001578	NP	DOWN	DOWN	-	30S ribosomal protein S6 [Thalassiosira pseudonana]	30S ribosomal protein S6, chloroplastic OS=Thalassiosira pseudonana GN=rps6 PE=3 SV=1	Ribosomal protein S6	Translation, ribosomal structure and biogenesis ;	K02990|1|2e-07|47.0|aaf:AuanCp085| small subunit ribosomal protein S6	GO:0006412//translation	GO:0003735//structural constituent of ribosome;GO:0019843//rRNA binding	GO:0005840//ribosome;GO:0009507//chloroplast
XP_002288628	0.156	GDLLPR;GNALAALGK;GETEYFSALR;VTYEDVIPILK;NATTPGLANPTTLK;VTYEDVIPILKDEPR	1;1;1;1;1;1	6	11	0.63	0.06	0.002339	0.51	0.014	2.043e-05	0.76	0.041	0.002012	NP	DOWN	DOWN	-	predicted protein [Thalassiosira pseudonana CCMP1335]	-	-	-	-	-	-	-
XP_002290280	0.432	AIPGSVPIMDMLGAN;AAMIAMASLFAMK;TPGDMGFDWMGMTK;KTPGDMGFDWMGMTK;VAFNPEMAGEVFDPMGFGK;GAFPNMFPNPQFLEESEIK	1;1;1;1;1;1	6	86	0.57	0.028	0.0001728	0.65	0.031	0.0003657	1.25	0.12	0.01878	NP	DOWN	DOWN	-	fucoxanthin chlorophyll a/c light-harvesting protein [Thalassiosira pseudonana CCMP1335]	Fucoxanthin-chlorophyll a-c binding protein, chloroplastic OS=Odontella sinensis GN=FCPA PE=2 SV=1	-	-	K08907|1|7e-18|80.1|ehx:EMIHUDRAFT_413829| !K08910|5|4e-12|64.7|pti:PHATRDRAFT_44601|	-	-	-
YP_874591	0.243	VEVSGR;VPLQTLR;ADIDYATK;LASISDIHINR;SAWYADFK;EANTIYGVLGVK	1;1;1;1;1;1	6	21	0.64	0.021	0.0001007	0.49	0.015	2.186e-05	1.4	0.048	0.0002841	NP	DOWN	DOWN	-	30S ribosomal protein S3 [Thalassiosira pseudonana]	30S ribosomal protein S3, chloroplastic OS=Thalassiosira pseudonana GN=rps3 PE=3 SV=1	Ribosomal protein S3	Translation, ribosomal structure and biogenesis ;	K02985|1|6e-06|47.8|ngr:NAEGRDRAFT_59431| small subunit ribosomal protein S3e	GO:0006412//translation	GO:0003735//structural constituent of ribosome;GO:0019843//rRNA binding	GO:0015935//small ribosomal subunit;GO:0009507//chloroplast;GO:0005739//mitochondrion
XP_002290537	0.249	MWDYSVR;AVGLTEK;LELGSLQSVR;DFVFNLK;AFPWFMK;YVTGGYVGMEEAGER;LAQVVDDPQCTK;ADLGNLQGFAQGAK;EFGMPDDSYVVMK;EPIAMADGKPFFGAK	1;1;1;1;1;1;1;1;1;1	10	52	0.4	0.02	4.265e-05	0.38	0.016	2.23e-05	0.94	0.041	0.05873	NP	DOWN	DOWN	-	predicted protein [Thalassiosira pseudonana CCMP1335]	Protochlorophyllide reductase A, chloroplastic OS=Arabidopsis thaliana GN=PORA PE=1 SV=2	Dehydrogenases with different specificities (related to short-chain alcohol dehydrogenases)	Lipid transport and metabolism ; Secondary metabolites biosynthesis, transport and catabolism ; General function prediction only ;	K00218|1|0.0|866|tps:THAPSDRAFT_270281| protochlorophyllide reductase [EC:1.3.1.33]	GO:0009723//response to ethylene;GO:0055114//oxidation-reduction process	GO:0016630//protochlorophyllide reductase activity;GO:0000166//nucleotide binding	GO:0009941//chloroplast envelope;GO:0009534//chloroplast thylakoid
XP_002292953	0.614	VMPAIIVR;ECAELWPR;GSAVSGPVAK;NLHIIAVCNIGGR;AGSGDMVMASIK;VAAGLPVAAVINCADNSGAK;EGVFIHFEDSAGVIVNNK	1;1;1;1;1;1;1	7	27	0.65	0.054	0.001806	0.51	0.044	0.0005921	1	0.109	0.8767	NP	DOWN	DOWN	-	protein 23 of the large ribosomal subunit [Thalassiosira pseudonana CCMP1335]	60S ribosomal protein L23 OS=Danio rerio GN=rpl23 PE=2 SV=1	Ribosomal protein L14	Translation, ribosomal structure and biogenesis ;	K02894|1|8e-101|286|tps:THAPSDRAFT_24423| large subunit ribosomal protein L23e	GO:0006412//translation	GO:0003735//structural constituent of ribosome;GO:0019843//rRNA binding;GO:0016758//transferase activity, transferring hexosyl groups;GO:0000166//nucleotide binding	GO:0005730//nucleolus;GO:0022625//cytosolic large ribosomal subunit;GO:0009507//chloroplast
YP_874592	0.277	GASLWIR;GNEVSFGK;AAFNLAAYK;YGLQALEPSWITSR	1;1;1;1	4	11	0.56	0.021	7.271e-05	0.39	0.026	0.0001048	1.08	0.044	0.03281	NP	DOWN	DOWN	-	50S ribosomal protein L16 [Thalassiosira pseudonana]	50S ribosomal protein L16, chloroplastic OS=Thalassiosira pseudonana GN=rpl16 PE=3 SV=1	Ribosomal protein L16/L10E	Translation, ribosomal structure and biogenesis ;	K02878|1|3e-27|103|smin:v1.2.026617.t1| large subunit ribosomal protein L16	GO:0006412//translation	GO:0003735//structural constituent of ribosome;GO:0019843//rRNA binding	GO:0005840//ribosome;GO:0009507//chloroplast;GO:0005739//mitochondrion
XP_002288769	0.212	NVFDGTR;GLVTAAINAK;FYEALGMK;DLNPELVEK;AAESGGEFLIADGR;MTEGDVVLLDNYK;SSDIGLASNDTEGQLAYFK;VDFSVDMQWGEAGYDATK	1;1;1;1;1;1;1;1	8	19	0.47	0.005	6.849e-07	0.46	0.012	1.072e-05	0.8	0.041	0.002946	NP	DOWN	DOWN	-	predicted protein [Thalassiosira pseudonana CCMP1335]	-	-	-	-	GO:0055114//oxidation-reduction process	GO:0016491//oxidoreductase activity	-
XP_002288279	0.487	GYGGGVI;EVLAK;AVNIADLR;AYDILK;YSMAQIVEAIR;KAVNIADLR;LPFFGCPTAGNR;VFQLYVWK;AMGLLGAGTVDELK;MFHWEGETAAAK;HIPLNALFDAPSK;QLETSPATIDVLPSIR;EAVGPDVEIILDGGVQR;MVFDYLDAGADDEISLR;AMGLLGAGTVDELKK;DAEWLLGEWNMPSAVK;AAQHHGTLYGLSSLATTGITEIGK	1;0;1;1;1;1;1;1;1;1;1;1;1;1;1;1;1	16	80	0.66	0.042	0.0009599	0.64	0.018	7.245e-05	1.04	0.053	0.1873	NP	DOWN	DOWN	-	l-lactate dehydrogenase [Thalassiosira pseudonana CCMP1335]	Putative L-lactate dehydrogenase [cytochrome] OS=Mycobacterium tuberculosis (strain ATCC 25618 / H37Rv) GN=lldD PE=3 SV=1	L-lactate dehydrogenase (FMN-dependent) and related alpha-hydroxy acid dehydrogenases	Energy production and conversion ;	K11517|1|1e-77|248|dfa:DFA_11516| (S)-2-hydroxy-acid oxidase [EC:1.1.3.15]	GO:0055114//oxidation-reduction process	GO:0052852//very-long-chain-(S)-2-hydroxy-acid oxidase activity;GO:0004460//L-lactate dehydrogenase (cytochrome) activity;GO:0052854//medium-chain-(S)-2-hydroxy-acid oxidase activity;GO:0052853//long-chain-(S)-2-hydroxy-long-chain-acid oxidase activity;GO:0010181//FMN binding	-
XP_002286876	0.168	GIAAGQGATCGFGMR;FAGQPTGPGHEK	1;1	2	3	0.53	0.179	0.02866	0.46	0.132	0.01148	1.35	0.42	0.1961	NP	DOWN	DOWN	-	predicted protein [Thalassiosira pseudonana CCMP1335]	50S ribosomal protein L15 OS=Synechococcus sp. (strain WH8102) GN=rplO PE=3 SV=1	Ribosomal protein L15	Translation, ribosomal structure and biogenesis ;	K02876|1|2e-59|185|aaf:AURANDRAFT_28033| large subunit ribosomal protein L15	GO:0006412//translation	GO:0003735//structural constituent of ribosome	GO:0015934//large ribosomal subunit
XP_002289075	0.049	TIPSVYTGGEYR;NIMENLGGATFATSSR	1;1	2	3	0.61	0.006	2.053e-06	0.62	0.005	1.071e-06	0.94	0.059	0.1333	NP	DOWN	DOWN	-	predicted protein [Thalassiosira pseudonana CCMP1335]	Mitochondrial-processing peptidase subunit alpha OS=Blastocladiella emersonii PE=3 SV=1	Predicted Zn-dependent peptidases	General function prediction only ;	K01412|1|0.0|1025|tps:THAPSDRAFT_22011| mitochondrial-processing peptidase subunit alpha [EC:3.4.24.64]	GO:0006508//proteolysis	GO:0004222//metalloendopeptidase activity;GO:0008270//zinc ion binding	-
XP_002290429	0.378	AASIAR;IAGSVFHDAEE;SVLIQLEEMK;AFIAAYAEHLK;TTVANELAPYGDDWYYIR	1;1;1;1;1	5	37	0.58	0.036	0.0003791	0.53	0.039	0.0004291	0.97	0.116	0.5769	NP	DOWN	DOWN	-	RS19, ribosomal protein 19 40S small ribosomal subunit [Thalassiosira pseudonana CCMP1335]	40S ribosomal protein S19-1 OS=Arabidopsis thaliana GN=RPS19A PE=2 SV=1	Ribosomal protein S19E (S16A)	Translation, ribosomal structure and biogenesis ;	K02966|1|1e-108|306|tps:THAPSDRAFT_28425| small subunit ribosomal protein S19e	GO:0001510//RNA methylation;GO:0006412//translation	GO:0003735//structural constituent of ribosome	GO:0005618//cell wall;GO:0005730//nucleolus;GO:0009506//plasmodesma;GO:0022627//cytosolic small ribosomal subunit;GO:0016020//membrane
XP_002292827	0.358	DALIVLAGSK;NIPSTDLATIER;DFVYFTEVK;GRDFVYFTEVK;WFGASEFTYDVK	1;1;1;1;1	5	16	0.52	0.029	0.000178	0.5	0.023	7.431e-05	0.79	0.032	0.001332	NP	DOWN	DOWN	-	hypothetical protein THAPSDRAFT_263658 [Thalassiosira pseudonana CCMP1335]	Ycf53-like protein OS=Synechocystis sp. (strain PCC 6803 / Kazusa) GN=sll0558 PE=1 SV=1	Predicted NTPase (NACHT family)	Signal transduction mechanisms ;	-	-	-	-
XP_002293260	0.266	TPVWLFR;ELLEALGPQR;YPDVPLMVFAR;GASFANEQLSK;LGYDVVTIDGSVDR;ESTELVNEFVK;LPAAEELNEQFVLER;NTHIGIEWLNEHPEASTK	1;1;1;1;1;1;1;1	8	11	0.47	0.017	2.88e-05	0.45	0.006	1.121e-06	0.78	0.034	0.001298	NP	DOWN	DOWN	-	predicted protein [Thalassiosira pseudonana CCMP1335]	Uroporphyrinogen decarboxylase OS=Salinibacter ruber (strain DSM 13855 / M31) GN=hemE PE=3 SV=1	Uroporphyrinogen-III decarboxylase	Coenzyme transport and metabolism ;	K01599|1|0.0|724|tps:THAPSDRAFT_719| uroporphyrinogen decarboxylase [EC:4.1.1.37]	GO:0006779//porphyrin-containing compound biosynthetic process	GO:0004853//uroporphyrinogen decarboxylase activity	-
XP_002287252	0.212	SWLPTGSIAVPR;VYPDDPVQVAMK;GSQVSDAIFSNEEGLR	1;1;1	3	7	0.51	0.022	7.52e-05	0.56	0.029	0.0002025	0.69	0.037	0.0007744	NP	DOWN	DOWN	-	predicted protein [Thalassiosira pseudonana CCMP1335]	-	-	-	-	-	-	-
XP_002289742	0.112	AANLGYAEGALR;WALGEADLLLR;GVISLVDATALTSDAR;VIDGGAGGASEGLVDPIR	1;1;1;1	4	11	0.56	0.011	1.015e-05	0.58	0.022	9.097e-05	0.93	0.106	0.2741	NP	DOWN	DOWN	-	predicted protein [Thalassiosira pseudonana CCMP1335]	-	-	-	-	-	-	-
XP_002289188	0.47	GHVVLATR;MGQILAK;MELPFFSNAR;FFSYIPGMMSR;EIAALLVLDK;LDNDLVGLLAVK;DDLVGQYVGHTAPK;DLEYDITPEAYTTFQR;DMPENQPAGTVDEFMFK;AMGGVLLVDEAYYLYNAANDR;IGNHIDFPNYSSDELVQIAAVMAR;NISAEDFQILLDDILNADVDKR;EGVQDQLDKLDNDLVGLLAVK	1;1;1;1;1;1;1;1;1;1;1;1;1	13	71	0.59	0.036	0.0004185	0.64	0.03	0.0003138	1.03	0.038	0.2772	NP	DOWN	DOWN	-	predicted protein [Thalassiosira pseudonana CCMP1335]	Protein cbbX homolog, chloroplastic OS=Guillardia theta GN=cbbX PE=3 SV=1	ATPases of the AAA+ class	Posttranslational modification, protein turnover, chaperones ;	-	0	GO:0005524//ATP binding;GO:0017111//nucleoside-triphosphatase activity	GO:0033009//nucleomorph;GO:0009507//chloroplast
XP_002294744	0.054	GTGGVLSDLGK;GLEEYKDQLLEFR	1;1	2	2	0.36	0.009	3.505e-06	0.48	0.008	3.319e-06	0.74	0.104	0.02191	NP	DOWN	DOWN	-	predicted protein [Thalassiosira pseudonana CCMP1335]	-	-	-	-	0	GO:0016702//oxidoreductase activity, acting on single donors with incorporation of molecular oxygen, incorporation of two atoms of oxygen	-
YP_874504	0.313	LEGDLL;AISSFR;SAIQAK;VIFLDVK;ALINETIQK;QQIISLVLK;QLSQAHVVISEIR	1;1;1;1;1;1;1	7	33	0.39	0.03	0.0001486	0.65	0.059	0.00238	1.44	0.292	0.04211	NP	DOWN	DOWN	-	ATP synthase CF0 B chain subunit I [Thalassiosira pseudonana]	ATP synthase subunit b, chloroplastic OS=Thalassiosira pseudonana GN=atpF PE=3 SV=1	F0F1-type ATP synthase, subunit b	Energy production and conversion ;	K02109|1|2e-114|324|tps:THAPSDRAFT_bd1318| F-type H+-transporting ATPase subunit b	GO:0042777//plasma membrane ATP synthesis coupled proton transport	GO:0046933//proton-transporting ATP synthase activity, rotational mechanism;GO:0005524//ATP binding	GO:0016021//integral component of membrane;GO:0045263//proton-transporting ATP synthase complex, coupling factor F(o);GO:0009535//chloroplast thylakoid membrane;GO:0005886//plasma membrane
XP_002291185	0.134	DFYLSSEEAVR;GQATDIALEVANVK	1;1	2	8	0.52	0.033	0.0002556	0.51	0.007	2.361e-06	0.71	0.058	0.003557	NP	DOWN	DOWN	-	predicted protein [Thalassiosira pseudonana CCMP1335]	ATP-dependent Clp protease proteolytic subunit 1 OS=Synechococcus sp. (strain JA-2-3B'a(2-13)) GN=clpP1 PE=3 SV=1	Protease subunit of ATP-dependent Clp proteases	Posttranslational modification, protein turnover, chaperones ; Intracellular trafficking, secretion, and vesicular transport ;	K01358|1|7e-35|122|tpv:TP01_1041| ATP-dependent Clp protease, protease subunit [EC:3.4.21.92]	GO:0006508//proteolysis	GO:0004252//serine-type endopeptidase activity	-
XP_002297322	0.42	EPGDFGWK;GEREPGDFGWK;IPGDAYSFEAVPK;LAMMAVGGIATQSVMNDHGFPFL	1;1;1;1	4	33	0.41	0.036	0.0002561	0.6	0.036	0.0004256	0.95	0.14	0.4479	NP	DOWN	DOWN	-	hypothetical protein THAPSDRAFT_bd1160 [Thalassiosira pseudonana CCMP1335]	Fucoxanthin-chlorophyll a-c binding protein A, chloroplastic OS=Phaeodactylum tricornutum GN=FCPA PE=2 SV=1	-	-	K08907|1|7e-31|110|ngd:NGA_0453601| !K08911|3|7e-25|97.1|gtt:GUITHDRAFT_159195|	-	-	-
XP_002288234	0.31	MEDFGK;YPLPEK;EMIDFVSYYR;SHMVTATGLAK;LYQEYAEIDK;KEMIDFVSYYR	1;1;1;1;1;1	6	32	0.46	0.037	0.0003055	0.48	0.03	0.0001622	0.91	0.057	0.05013	NP	DOWN	DOWN	-	predicted protein [Thalassiosira pseudonana CCMP1335]	Photosystem II lipoprotein Psb27 OS=Synechocystis sp. (strain PCC 6803 / Kazusa) GN=psb27 PE=1 SV=2	-	-	K08902|1|2e-128|358|tps:THAPSDRAFT_3258|	-	-	-
XP_002287705	0.28	GLNVTVK;ATMDWK;ALNEPVRDR;IGPLGLSPK;TVGGEVGSASSLAPK	1;1;1;1;1	5	36	0.58	0.044	0.0007062	0.38	0.025	8.274e-05	1.03	0.073	0.4493	NP	DOWN	DOWN	-	RL12, ribosomal protein 11 60S large ribosomal subunit [Thalassiosira pseudonana CCMP1335]	60S ribosomal protein L12 OS=Schizosaccharomyces pombe (strain 972 / ATCC 24843) GN=rpl1201 PE=1 SV=1	Ribosomal protein L11	Translation, ribosomal structure and biogenesis ;	K02870|1|1e-115|325|tps:THAPSDRAFT_39424| large subunit ribosomal protein L12e	GO:0006412//translation	GO:0003735//structural constituent of ribosome	GO:0005840//ribosome
YP_874547	0.748	GFSIGK;FSGITTYES;DGVFPEK;NPNPASIK;NGENLLYLAR;YAITWTSTK;TPFPTFGGSTGGWLR;EQIFEMPTGGAAIMR;KEQCLALSTQLR;IFPSGEVQYLHPK	1;1;1;1;1;1;1;1;1;1	10	115	0.48	0.038	0.0003452	0.54	0.037	0.000378	0.97	0.064	0.3925	NP	DOWN	DOWN	-	photosystem I ferredoxin-binding protein [Thalassiosira pseudonana]	Photosystem I reaction center subunit II OS=Skeletonema costatum GN=psaD PE=3 SV=1	-	-	K02692|1|5e-90|259|tps:THAPSDRAFT_bd1339| photosystem I subunit II	GO:0015979//photosynthesis	0	GO:0009538//photosystem I reaction center;GO:0009535//chloroplast thylakoid membrane
XP_002290667	0.264	LGINTPR;ELVELPLK;HFNFAMSK;LGSDVDLEILAR;DNSQAILQSASSR;GVLLTGPSGCGK;MNPDNMLILK;MGLIDFDKDR;GVLFYGPPGCGK;AGDAVSVTAAPDVK;MYLRPYFEGK;LDQLIYIPLPDLESR;AIANECGANFISIK;KAPLDPSIDIEVLAR;SVSEQDLTLFEEFAEK;AASPCILMFDEMDSIAK;STHGFSGADITEICMSASK;AVLILPYGDSVESAGVNMEEEGDALFK	1;1;1;1;1;1;1;1;0;1;1;0;1;1;1;1;1;1	16	32	0.66	0.025	0.0002015	0.63	0.038	0.0005796	0.98	0.067	0.5254	NP	DOWN	DOWN	-	cell division cycle protein 48 [Thalassiosira pseudonana CCMP1335]	Cell division control protein 48 homolog E OS=Arabidopsis thaliana GN=CDC48E PE=1 SV=2	ATPases of the AAA+ class	Posttranslational modification, protein turnover, chaperones ;	K13525|1|0.0|1684|tps:THAPSDRAFT_40725| transitional endoplasmic reticulum ATPase	GO:0051301//cell division	GO:0017111//nucleoside-triphosphatase activity;GO:0005524//ATP binding	-
XP_002293775	0.427	LTEGCSYR;PVDLLHPTAEQEAR;LVASPNSFFMDIK	1;1;1	3	7	0.62	0.121	0.01524	0.47	0.084	0.00346	1.12	0.24	0.4237	NP	DOWN	DOWN	-	RS27, ribosomal protein 27 40S small ribosomal subunit [Thalassiosira pseudonana CCMP1335]	40S ribosomal protein S27-2 OS=Arabidopsis thaliana GN=RPS27B PE=2 SV=2	Ribosomal protein S27E	Translation, ribosomal structure and biogenesis ;	K02978|1|7e-58|173|tps:THAPSDRAFT_30036| small subunit ribosomal protein S27e	GO:0006412//translation	GO:0046872//metal ion binding;GO:0003735//structural constituent of ribosome	GO:0005840//ribosome
YP_874532	0.513	EGISIR;GDIVTNR;ALTEGIK;IGGVMIMGDR;VTINDIEK;AFEPGLLAK;LLPNVQIDYDFR;IPMVDLPLGATEDR;LALQLNVIDPK;ISEVCSQLDVDGLR;AIADLLPEIEVVK;TSFDQTPAVWLEK;TAIQNDQALETEFIK;FVLIGSGNPEEGELRPQLLDR;AIADLLPEIEVVKDDPFNSHK	1;1;1;1;1;1;1;1;1;1;1;1;1;1;1	15	45	0.4	0.023	6.588e-05	0.43	0.016	2.19e-05	0.94	0.064	0.1738	NP	DOWN	DOWN	-	magnesium-chelatase subunit I [Thalassiosira pseudonana]	Magnesium-chelatase subunit ChlI OS=Odontella sinensis GN=chlI PE=3 SV=1	Mg-chelatase subunit ChlI	Coenzyme transport and metabolism ;	K03404|1|3e-58|202|gtt:GUITHDRAFT_160283| magnesium chelatase subunit D [EC:6.6.1.1]	GO:0015995//chlorophyll biosynthetic process;GO:0015979//photosynthesis	GO:0016851//magnesium chelatase activity;GO:0005524//ATP binding;GO:0017111//nucleoside-triphosphatase activity	GO:0009507//chloroplast
XP_002287591	0.245	VLISFAPK;FGELFPGPSK;TWYYDLLK;EEMTGTNFYFSR;FYTSDLESVTGK;IYSESDEVNSVQLDIR	1;1;1;1;1;1	6	13	0.52	0.031	0.0002124	0.54	0.029	0.0001843	1.15	0.055	0.009475	NP	DOWN	DOWN	-	predicted protein [Thalassiosira pseudonana CCMP1335]	Magnesium protoporphyrin IX methyltransferase, chloroplastic OS=Arabidopsis thaliana GN=CHLM PE=1 SV=1	2-polyprenyl-3-methyl-5-hydroxy-6-metoxy-1,4-benzoquinol methylase	Coenzyme transport and metabolism ;	K03428|1|1e-169|471|tps:THAPSDRAFT_270378| magnesium-protoporphyrin O-methyltransferase [EC:2.1.1.11]	GO:0015995//chlorophyll biosynthetic process;GO:0006479//protein methylation	GO:0046406//magnesium protoporphyrin IX methyltransferase activity;GO:0008276//protein methyltransferase activity	GO:0009507//chloroplast
XP_002296410	0.277	AGITLAK;ASPSALTTSK;TDSVGNNLAVK;EVLILAEAAGPEILPLLPGVVEYGPK	1;1;1;1	4	16	0.59	0.033	0.000316	0.52	0.012	1.086e-05	1	0.209	0.897	NP	DOWN	DOWN	-	predicted protein [Thalassiosira pseudonana CCMP1335]	-	-	-	-	-	-	-
XP_002295095	0.453	GAMVQK;VVVAGATGQTGR;LVAENHLK;LAAQPNLSVVAGVR;ISGEDTLVAGEISR;IPSLDAAGVELK;DLVADVCVASLTDK;ASGIDYTIVRPGGLK;SPGFIVTNAFGNVLDEK;DLVADVCVASLTDKK;MNAAAHEVDNIGTCNLIDAAK	1;1;1;1;1;1;1;1;1;1;1	11	37	0.49	0.011	7.704e-06	0.44	0.011	7.169e-06	0.67	0.095	0.01069	NP	DOWN	DOWN	-	predicted protein [Thalassiosira pseudonana CCMP1335]	Uncharacterized protein At2g34460, chloroplastic OS=Arabidopsis thaliana GN=At2g34460 PE=2 SV=1	Predicted nucleoside-diphosphate-sugar epimerases	Cell wall/membrane/envelope biogenesis ; Carbohydrate transport and metabolism ;	-	0	GO:0000166//nucleotide binding	GO:0010287//plastoglobule;GO:0009941//chloroplast envelope;GO:0009535//chloroplast thylakoid membrane
XP_002289428	0.222	TIYVSESLPK;KLTLPLDK	1;1	2	5	0.44	0.027	0.0001209	0.52	0.039	0.000412	0.68	0.034	0.0005348	NP	DOWN	DOWN	-	predicted protein [Thalassiosira pseudonana CCMP1335]	Putative RNA-binding protein RbpB OS=Nostoc sp. (strain PCC 7120 / UTEX 2576) GN=rbpB PE=3 SV=3	RNA-binding proteins (RRM domain)	General function prediction only ;	K14407|1|4e-15|65.5|pti:PHATRDRAFT_8451| cleavage stimulation factor subunit 2!K09564|4|7e-14|63.2|psoj:PHYSODRAFT_470319| peptidyl-prolyl isomerase E (cyclophilin E) [EC:5.2.1.8]	0	GO:0003676//nucleic acid binding;GO:0000166//nucleotide binding	-
YP_874527	0.228	LAPDNYPR;AAEYWYQALK;VFTVISDLILK;SYTLYNIGLIYAK	1;1;1;1	4	10	0.62	0.024	0.0001455	0.57	0.034	0.0003205	0.91	0.066	0.07148	NP	DOWN	DOWN	-	photosystem I assembly protein ycf3 [Thalassiosira pseudonana]	Photosystem I assembly protein Ycf3 OS=Thalassiosira pseudonana GN=ycf3 PE=3 SV=1	FOG: TPR repeat	General function prediction only ;	-	GO:0015979//photosynthesis	0	GO:0009535//chloroplast thylakoid membrane
XP_002287901	0.064	QMNLFER;APDNLPTVK	1;1	2	2	0.61	0.018	6.376e-05	0.59	0.055	0.001449	0.75	0.022	0.0003028	NP	DOWN	DOWN	-	predicted protein [Thalassiosira pseudonana CCMP1335]	-	-	-	-	-	-	-
XP_002286057	0.075	AFGLAGIR;NVNEVLEQR;VYPSDANFLLFR	1;1;1	3	4	0.66	0.035	0.0005734	0.62	0.03	0.0003156	0.84	0.159	0.1419	NP	DOWN	DOWN	-	histidinol-phosphate aminotransferase [Thalassiosira pseudonana CCMP1335]	Histidinol-phosphate aminotransferase OS=Candida maltosa GN=HIS5 PE=3 SV=1	Histidinol-phosphate/aromatic aminotransferase and cobyric acid decarboxylase	Amino acid transport and metabolism ;	K00817|1|0.0|792|tps:THAPSDRAFT_26560| histidinol-phosphate aminotransferase [EC:2.6.1.9]	GO:0000105//histidine biosynthetic process	GO:0004400//histidinol-phosphate transaminase activity;GO:0030170//pyridoxal phosphate binding;GO:0080130//L-phenylalanine:2-oxoglutarate aminotransferase activity	-
XP_002293133	0.263	TVVGIWK;VVAGGAYSLSTASAVTVR	1;1	2	7	0.66	0.073	0.004581	0.44	0.05	0.0007133	0.95	0.102	0.3905	NP	DOWN	DOWN	-	predicted protein [Thalassiosira pseudonana CCMP1335]	60S ribosomal protein L37a OS=Dictyostelium discoideum GN=rpl37A PE=3 SV=1	Ribosomal protein L37AE/L43A	Translation, ribosomal structure and biogenesis ;	K02921|1|4e-63|187|tps:THAPSDRAFT_26383| large subunit ribosomal protein L37Ae	GO:0006412//translation	GO:0003735//structural constituent of ribosome	GO:0005840//ribosome
YP_874517	0.461	ITALIK;SYTFILK;AQLEEIANIK;LPDLNTTEISSAIR;TPPASVLLANAAK;MGLIIPVEISVYEDR	1;1;1;1;1;1	6	19	0.55	0.035	0.0003059	0.47	0.013	1.508e-05	1.09	0.032	0.008985	NP	DOWN	DOWN	-	50S ribosomal protein L11 [Thalassiosira pseudonana]	50S ribosomal protein L11, chloroplastic OS=Thalassiosira pseudonana GN=rpl11 PE=3 SV=1	Ribosomal protein L11	Translation, ribosomal structure and biogenesis ;	K02867|1|2e-60|186|ehx:EMIHUDRAFT_424396| large subunit ribosomal protein L11	GO:0006412//translation	GO:0003735//structural constituent of ribosome;GO:0019843//rRNA binding	GO:0005840//ribosome;GO:0009507//chloroplast
YP_874542	0.282	QFEIAR;NILLNEGIR;TIAIGQNQER;AYDFVSQELR;GLFDLVDDWLK;AAEDPEFETFYTK;AFTPTQSEETYSMVTANR;SWMAAQDQPHENFVFPEEVLPR	1;1;1;1;1;1;1;1	8	211	0.54	0.026	0.0001328	0.62	0.027	0.0002065	1.48	0.132	0.003157	NP	DOWN	DOWN	-	photosystem II reaction center protein D2 [Thalassiosira pseudonana]	Photosystem II D2 protein OS=Thalassiosira pseudonana GN=psbD PE=3 SV=1	-	-	K02706|1|0.0|687|aaf:AuanCp026| !K02703|3|1e-38|142|aaf:AuanCp105|	GO:0009772//photosynthetic electron transport in photosystem II	GO:0016491//oxidoreductase activity;GO:0045156//electron transporter, transferring electrons within the cyclic electron transport pathway of photosynthesis activity;GO:0005506//iron ion binding	GO:0030076//light-harvesting complex;GO:0009523//photosystem II;GO:0016021//integral component of membrane;GO:0009535//chloroplast thylakoid membrane
XP_002294116	0.057	YPPFK;GNEATIAWLR;ADLESLATK;FYDPLNLSEQDFWGK	1;1;0;1	3	10	0.64	0.033	0.0004214	0.66	0.09	0.007849	0.81	0.145	0.08693	NP	DOWN	DOWN	-	predicted protein [Thalassiosira pseudonana CCMP1335]	Fucoxanthin-chlorophyll a-c binding protein F, chloroplastic OS=Phaeodactylum tricornutum GN=FCPF PE=3 SV=1	Cephalosporin hydroxylase	Defense mechanisms ;	K08907|1|1e-18|87.4|gtt:GUITHDRAFT_97986| !K08910|4|2e-13|71.6|gtt:GUITHDRAFT_97977|	GO:0008610//lipid biosynthetic process;GO:0032259//methylation	GO:0008168//methyltransferase activity	-
XP_002288295	0.046	AFVSPK;GSLAYEDAVEIR	1;1	2	4	0.65	0.035	0.0005408	0.64	0.026	0.000207	0.84	0.045	0.007675	NP	DOWN	DOWN	-	predicted protein [Thalassiosira pseudonana CCMP1335]	-	-	-	-	-	-	-
XP_002288014	0.238	LAIAPR;LAVDATLR;GLIFSQDR;ADVLLPPTR;FISTGVAK;GVFIEQSDVR;EIADAAMGK;ANVPLCVSK;SVFSPGLLAK;GAAMSLLTEAYQSR;LIGSADLEESVK;VSATDSVLGFSPGAK;ALHQLLPPIEVIK;DLTIAPSQIQYLCEEAIR;DSPFNIDPAGEFGIDDFLR;ETEVIAAPFVQVPLNVMEDR	1;1;1;1;1;1;1;1;1;1;1;1;1;1;1;1	16	49	0.52	0.032	0.00023	0.55	0.04	0.0004808	1.11	0.122	0.1789	NP	DOWN	DOWN	-	predicted protein [Thalassiosira pseudonana CCMP1335]	Magnesium-chelatase subunit ChlD, chloroplastic OS=Pisum sativum GN=CHLD PE=2 SV=1	Mg-chelatase subunit ChlI	Coenzyme transport and metabolism ;	K03404|1|0.0|1269|tps:THAPSDRAFT_270340| magnesium chelatase subunit D [EC:6.6.1.1]	GO:0015995//chlorophyll biosynthetic process;GO:0015979//photosynthesis	GO:0016851//magnesium chelatase activity;GO:0005524//ATP binding;GO:0017111//nucleoside-triphosphatase activity	-
XP_002294274	0.291	AEVLWR;TPVDGLLR;AIGEWK;VLCLESHIK;TVDEFVTVPFLR;GLGYWTPSGYWR;GAMTAHLLYILER;TLGGSTQAVALLNLR;AVVSNATPFDTVK;LTPGSEEYEAYK;VMTFSYDMSIEPK;VEFSIVGSPLAHEAFLR;DRVEFSIVGSPLAHEAFLR;YSFEVGPSIFEGLDRPSLNPLR;TDQYVSGAGVAPVDYTATDPSVSER	1;1;1;1;1;1;1;1;1;1;1;1;1;1;1	15	34	0.53	0.023	8.776e-05	0.62	0.008	4.996e-06	0.74	0.021	0.0002513	NP	DOWN	DOWN	-	hypothetical protein THAPSDRAFT_10233 [Thalassiosira pseudonana CCMP1335]	Prolycopene isomerase, chloroplastic OS=Solanum lycopersicum GN=CRTISO PE=1 SV=1	Phytoene dehydrogenase and related proteins	Secondary metabolites biosynthesis, transport and catabolism ;	K09516|1|1e-11|70.1|mbr:MONBRDRAFT_21832| all-trans-retinol 13,14-reductase [EC:1.3.99.23]!K15745|4|5e-10|64.7|smin:v1.2.005646.t1| phytoene desaturase (3,4-didehydrolycopene-forming) [EC:1.3.99.30]!K08054|5|3e-09|62.8|ngr:NAEGRDRAFT_70209| calnexin	0	GO:0016853//isomerase activity	-
XP_002287317	0.118	VYIGPQR;VSIVQFLSR;YFVTSDVGDGR;DLYDRPPELLR;QGCTYSGYTVFAGETVLK	1;1;1;1;1	5	12	0.49	0.009	4.814e-06	0.56	0.012	1.466e-05	0.79	0.065	0.009975	NP	DOWN	DOWN	-	zeaxanthin epoxidase [Thalassiosira pseudonana CCMP1335]	Zeaxanthin epoxidase, chloroplastic OS=Oryza sativa subsp. japonica GN=ZEP PE=2 SV=1	2-polyprenyl-6-methoxyphenol hydroxylase and related FAD-dependent oxidoreductases	Coenzyme transport and metabolism ; Energy production and conversion ;	K09838|1|0.0|951|tps:THAPSDRAFT_261390| zeaxanthin epoxidase [EC:1.14.15.21]	GO:0055114//oxidation-reduction process	GO:0016491//oxidoreductase activity	-
XP_002297311	0.172	APEWINWFR;QAMLAVVGMVVPEFVR	1;1	2	7	0.61	0.028	0.0002158	0.6	0.014	2.438e-05	1.41	0.249	0.03394	NP	DOWN	DOWN	-	photosystem I light harvesting protein [Thalassiosira pseudonana CCMP1335]	Chlorophyll a-b binding protein L1818, chloroplastic OS=Chlamydomonas moewusii GN=L1818 PE=2 SV=1	-	-	K08907|1|3e-34|120|ngd:NGA_0453601| !K08911|2|1e-33|120|gtt:GUITHDRAFT_159195|	GO:0009765//photosynthesis, light harvesting	0	GO:0016020//membrane;GO:0009507//chloroplast
XP_002288873	0.292	VGVIEDQR;AVVDIK;LVDVSK;DFYQSAFR;SELMNNLGR;VLSIINK;YEFQAEVGR;EFLEAALAGK;SIYYVTADGK;GVVDSQDLPLNVSR;NKDDIIPLLR;SILYIPGMLPFELSR;VFINDKFEDIVPR;SLDMIQSIANDEDESK;ADKDAMTVTIEDSGVGMTK;SPSEVTEEEYKDFYQSAFR;WASDASSSYTISEDDTDPIVGSGTR;TVPETTEGYEQMNTNKPIWLR	1;1;1;1;1;1;1;1;1;1;1;1;1;1;1;1;1;1	18	69	0.46	0.012	1.05e-05	0.59	0.017	4.293e-05	0.68	0.019	0.0001088	NP	DOWN	DOWN	-	heat shock protein [Thalassiosira pseudonana CCMP1335]	Heat shock protein 83-1 OS=Leishmania infantum GN=HSP83-1 PE=3 SV=2	Molecular chaperone, HSP90 family	Posttranslational modification, protein turnover, chaperones ;	K04079|1|3e-178|529|lmi:LMXM_32_0312| molecular chaperone HtpG	GO:0009414//response to water deprivation;GO:0006457//protein folding;GO:0009651//response to salt stress;GO:0010157//response to chlorate;GO:0009408//response to heat;GO:0009658//chloroplast organization;GO:0048481//ovule development;GO:0009704//de-etiolation	GO:0005524//ATP binding;GO:0051082//unfolded protein binding	GO:0005829//cytosol;GO:0005739//mitochondrion;GO:0009941//chloroplast envelope;GO:0005774//vacuolar membrane;GO:0009570//chloroplast stroma
XP_002286764	0.336	VVAGIEGR;EIDIK;DTVIDQMR;MVDGLTK;GIESLTFYR;DLSVESWK;DSVFYDLYNDTR;DLAPSCLQWGVISMR;GDNLEFHVADAMK;LDEWWASMGYDK;IGVDINPDFINHCK;DYYDDKDSQTFYR;AQQLQEEVFMEYVK;LIFTDIVGLPSSPPEAK;IGLQSFQTVDGYFEVAK;DMIWSAVGVDISGEMIDAATR	1;1;1;1;1;1;1;1;1;1;1;1;1;1;1;1	16	42	0.49	0.021	5.615e-05	0.49	0.022	7.125e-05	0.83	0.015	0.0002341	NP	DOWN	DOWN	-	predicted protein [Thalassiosira pseudonana CCMP1335]	Sarcosine/dimethylglycine N-methyltransferase OS=Halorhodospira halochloris PE=1 SV=1	SAM-dependent methyltransferases	Secondary metabolites biosynthesis, transport and catabolism ; General function prediction only ;	K18534|1|1e-10|65.1|aaf:AURANDRAFT_12910| MPBQ/MSBQ methyltransferase [EC:2.1.1.295]!K05928|2|4e-08|57.8|ehx:EMIHUDRAFT_60986| tocopherol O-methyltransferase [EC:2.1.1.95]	GO:0032259//methylation	GO:0008168//methyltransferase activity	-
XP_002288721	0.198	GFDPLNLATLGSESTLAWFR;GGDFPTIVFPPINFASSDAEK	1;1	2	5	0.5	0.021	6.43e-05	0.45	0.03	0.0001565	1.08	0.116	0.2919	NP	DOWN	DOWN	-	predicted protein [Thalassiosira pseudonana CCMP1335]	Fucoxanthin-chlorophyll a-c binding protein A, chloroplastic OS=Phaeodactylum tricornutum GN=FCPA PE=2 SV=1	-	-	K08907|1|2e-23|94.4|aaf:AURANDRAFT_60091|	-	-	-
YP_874608	0.299	GGGLTGQTDSIK;LNLTNQFDIVAIVR;VFLVPGTGTITINK	1;1;1	3	10	0.65	0.035	0.0005245	0.5	0.023	7.558e-05	1.34	0.063	0.001157	NP	DOWN	DOWN	-	30S ribosomal protein S9 [Thalassiosira pseudonana]	30S ribosomal protein S9, chloroplastic OS=Thalassiosira pseudonana GN=rps9 PE=3 SV=1	Ribosomal protein S9	Translation, ribosomal structure and biogenesis ;	K02996|1|1e-27|104|tgo:TGME49_018850| small subunit ribosomal protein S9	GO:0006412//translation	GO:0003735//structural constituent of ribosome	GO:0005840//ribosome;GO:0009507//chloroplast
XP_002287097	0.556	YFVISHR;GTIFGLK;LFEFAK;DGAVWEK;FKEWADR;AVFNEDCWTR;YVEFNLVYDR;NPYCPTMHFNYR;EAQISITDAIAEIDGK;DAVNSVVPAYGPIIEAHK;GLGGIFFDDLNDREPEK;AGVNLSVVYGSMPQEALQAATER;DAVNSVVPAYGPIIEAHKDDPFTQR	1;1;1;1;1;1;1;1;1;1;1;1;1	13	32	0.49	0.019	4.021e-05	0.66	0.018	7.194e-05	0.68	0.07	0.004958	NP	DOWN	DOWN	-	coproporphyrinogen III oxidase, chloroplast targeted [Thalassiosira pseudonana CCMP1335]	Oxygen-dependent coproporphyrinogen-III oxidase, chloroplastic OS=Glycine max GN=CPX PE=1 SV=1	Coproporphyrinogen III oxidase	Coenzyme transport and metabolism ;	K00228|1|0.0|622|tps:THAPSDRAFT_31012| coproporphyrinogen III oxidase [EC:1.3.3.3]	GO:0006779//porphyrin-containing compound biosynthetic process;GO:0055114//oxidation-reduction process	GO:0004109//coproporphyrinogen oxidase activity	-
XP_002291179	0.239	YPFLLVDK;TIFSLEDIAK;KPVVPGDTLVMEVEIK	1;1;1	3	10	0.63	0.059	0.00209	0.63	0.044	0.0009006	1.2	0.149	0.0638	NP	DOWN	DOWN	-	predicted protein [Thalassiosira pseudonana CCMP1335]	3-hydroxyacyl-[acyl-carrier-protein] dehydratase FabZ OS=Nostoc sp. (strain PCC 7120 / UTEX 2576) GN=fabZ PE=3 SV=1	3-hydroxymyristoyl/3-hydroxydecanoyl-(acyl carrier protein) dehydratases	Lipid transport and metabolism ;	K02372|1|4e-102|290|tps:THAPSDRAFT_34681| 3-hydroxyacyl-[acyl-carrier-protein] dehydratase [EC:4.2.1.59]	GO:0006633//fatty acid biosynthetic process;GO:0009245//lipid A biosynthetic process	GO:0004317//3-hydroxypalmitoyl-[acyl-carrier-protein] dehydratase activity	GO:0005737//cytoplasm
YP_874519	0.359	MVQEGLGK;INQIVEELK;TEFTVMLDEVPADK;TEFTVMLDEVPADKK	1;1;1;1	4	6	0.54	0.036	0.0003735	0.42	0.024	8.066e-05	0.84	0.041	0.005679	NP	DOWN	DOWN	-	50S ribosomal protein L12 [Thalassiosira pseudonana]	50S ribosomal protein L12, chloroplastic OS=Thalassiosira pseudonana GN=rpl12 PE=3 SV=1	Ribosomal protein L7/L12	Translation, ribosomal structure and biogenesis ;	K02935|1|6e-14|64.3|beq:BEWA_026930| large subunit ribosomal protein L7/L12	GO:0006412//translation	GO:0003735//structural constituent of ribosome	GO:0005840//ribosome;GO:0009507//chloroplast
XP_002289635	0.371	ITLTSR;LNVSGPVR;LIDLHAPSDVVK;QITSISIEPGVEVDVTINDR	1;1;1;1	4	14	0.56	0.055	0.001228	0.37	0.029	0.0001355	0.94	0.06	0.1336	NP	DOWN	DOWN	-	RS20, ribosomal protein 20 40S small ribosomal subunit [Thalassiosira pseudonana CCMP1335]	40S ribosomal protein S20-2 OS=Arabidopsis thaliana GN=RPS20B PE=2 SV=1	Ribosomal protein S10	Translation, ribosomal structure and biogenesis ;	K02969|1|1e-77|226|tps:THAPSDRAFT_262056| small subunit ribosomal protein S20e	GO:0006412//translation	GO:0003735//structural constituent of ribosome;GO:0003723//RNA binding	GO:0005730//nucleolus;GO:0005618//cell wall;GO:0022627//cytosolic small ribosomal subunit;GO:0016020//membrane
XP_002297375	0.212	GYDNFGK;HFVNDAIIGEK;KHFVNDAIIGEK;MHIVPGLISSADVSSADLTSLGGEK	1;1;1;1	4	32	0.39	0.02	4.172e-05	0.55	0.027	0.0001607	0.69	0.035	0.0006862	NP	DOWN	DOWN	-	predicted protein [Thalassiosira pseudonana CCMP1335]	Uncharacterized protein sll1483 OS=Synechocystis sp. (strain PCC 6803 / Kazusa) GN=sll1483 PE=4 SV=1	Secreted and surface protein containing fasciclin-like repeats	Cell wall/membrane/envelope biogenesis ;	K03845|1|8e-23|99.4|aaf:AURANDRAFT_66715| alpha-1,3-mannosyltransferase [EC:2.4.1.258]	-	-	-
XP_002292206	0.211	NFDPLNLATLGSDETLLWFR;GGPLPGMVFPAIDFSGVSEETMK	1;1	2	3	0.36	0.033	0.0002018	0.47	0.046	0.0005764	0.87	0.094	0.07497	NP	DOWN	DOWN	-	predicted protein [Thalassiosira pseudonana CCMP1335]	Fucoxanthin-chlorophyll a-c binding protein A, chloroplastic OS=Phaeodactylum tricornutum GN=FCPA PE=2 SV=1	-	-	K08907|1|6e-21|87.8|aaf:AURANDRAFT_60091|	-	-	-
XP_002295318	0.305	LVSVPVEAK;VFEQIAPFLK;KVFEQIAPFLK;VTVPGFDFEGEEGQPYAENK	1;1;1;1	4	5	0.44	0.023	7.35e-05	0.55	0.022	8.023e-05	0.79	0.072	0.01231	NP	DOWN	DOWN	-	predicted protein [Thalassiosira pseudonana CCMP1335]	Probable methionine--tRNA ligase OS=Oryza sativa subsp. japonica GN=Os06g0508700 PE=2 SV=2	EMAP domain	General function prediction only ;	K15437|1|1e-51|166|pif:PITG_00967| aminoacyl tRNA synthase complex-interacting multifunctional protein 1!K01874|4|3e-48|167|pif:PITG_07797| methionyl-tRNA synthetase [EC:6.1.1.10]	0	GO:0000049//tRNA binding	-
XP_002291762	0.17	ETFGGWFGK;RPESIDTTWVR;DFYNTEWK;LQTNEAGENTAVWGDK	1;1;1;1	4	7	0.62	0.027	0.0002142	0.65	0.028	0.0002541	0.84	0.098	0.05865	NP	DOWN	DOWN	-	predicted protein [Thalassiosira pseudonana CCMP1335]	-	-	-	-	-	-	-
YP_874613	0.15	EHFEIR;SDLPPGVLYR	1;1	2	6	0.64	0.053	0.001661	0.5	0.012	1.04e-05	1.47	0.038	8.278e-05	NP	DOWN	DOWN	-	30S ribosomal protein S10 [Thalassiosira pseudonana]	30S ribosomal protein S10, chloroplastic OS=Thalassiosira pseudonana GN=rps10 PE=3 SV=1	Ribosomal protein S10	Translation, ribosomal structure and biogenesis ;	K02946|1|2e-13|66.2|mbr:MONBRDRAFT_34344| small subunit ribosomal protein S10	GO:0006412//translation	GO:0003735//structural constituent of ribosome;GO:0000049//tRNA binding	GO:0005840//ribosome;GO:0009507//chloroplast;GO:0005739//mitochondrion
XP_002287949	0.136	AISSYFLDR;FEEDLFK;GYTEVSPPLVVSR;SALEGTSQLPK;VEGELSEIESTMNR	1;1;1;1;1	5	10	0.55	0.005	1.108e-06	0.64	0.026	0.0001889	0.81	0.057	0.009481	NP	DOWN	DOWN	-	predicted protein [Thalassiosira pseudonana CCMP1335]	Serine--tRNA ligase OS=Desulfovibrio vulgaris (strain Hildenborough / ATCC 29579 / NCIMB 8303) GN=serS PE=3 SV=1	Seryl-tRNA synthetase	Translation, ribosomal structure and biogenesis ;	K01875|1|4e-79|255|pcb:PCHAS_143370| seryl-tRNA synthetase [EC:6.1.1.11]	GO:0006434//seryl-tRNA aminoacylation	GO:0004828//serine-tRNA ligase activity;GO:0005524//ATP binding	GO:0005737//cytoplasm
YP_874611	0.244	AFAHFR;IGGSTYQVPIEVSSFR;ADPTYNSYLVSLLVTR	1;1;1	3	4	0.55	0.05	0.0009602	0.41	0.069	0.002312	1.33	0.084	0.003155	NP	DOWN	DOWN	-	30S ribosomal protein S7 [Thalassiosira pseudonana]	30S ribosomal protein S7, chloroplastic OS=Thalassiosira pseudonana GN=rps7 PE=3 SV=1	Ribosomal protein S7	Translation, ribosomal structure and biogenesis ;	K02992|1|2e-25|96.7|sre:PTSG_06852| small subunit ribosomal protein S7!K02989|3|4e-14|68.6|cho:Chro.60495| small subunit ribosomal protein S5e	GO:0006412//translation	GO:0003735//structural constituent of ribosome;GO:0019843//rRNA binding	GO:0015935//small ribosomal subunit;GO:0009507//chloroplast;GO:0005739//mitochondrion
XP_002287176	0.309	EYLEIK;SIPFTAEALR;LLHAILK;MHLIDPSK;YPTVPTVTYIK;DYDEFAAPYQK;SEIPEVAVEVSLQPWR;MAATGVDVVSLDWTVDMAEGR;AGPTGHVMNLGHGIEAATPEENAAYFIETVR	1;1;1;1;1;1;1;1;1	9	24	0.44	0.049	0.0007059	0.51	0.027	0.0001355	0.68	0.027	0.0003066	NP	DOWN	DOWN	-	predicted protein [Thalassiosira pseudonana CCMP1335]	Uroporphyrinogen decarboxylase OS=Synechococcus sp. (strain ATCC 27264 / PCC 7002 / PR-6) GN=hemE PE=3 SV=1	Uroporphyrinogen-III decarboxylase	Coenzyme transport and metabolism ;	K01599|1|0.0|758|tps:THAPSDRAFT_270346| uroporphyrinogen decarboxylase [EC:4.1.1.37]	GO:0006779//porphyrin-containing compound biosynthetic process	GO:0004853//uroporphyrinogen decarboxylase activity	GO:0005737//cytoplasm
XP_002289458	0.533	DVLVQK;VFVAGGSK;GDVADLVVK;VVLVTSIGCGSSK;AVLTEDTMAIGSIHR;EATPPSVYEVLK;ILSAVDPSIESASNPEGK;SDEAVDELSALDGVTAIK;YVDYVGNNNVIEAAGILGVTR;TVEGAMDGCDAAITTLGGGHNVAEGEK	1;1;1;1;1;1;1;1;1;1	10	24	0.48	0.011	7.593e-06	0.62	0.004	5.689e-07	0.86	0.027	0.002201	NP	DOWN	DOWN	-	predicted protein [Thalassiosira pseudonana CCMP1335]	Uncharacterized protein At2g34460, chloroplastic OS=Arabidopsis thaliana GN=At2g34460 PE=2 SV=1	Predicted nucleoside-diphosphate-sugar epimerases	Cell wall/membrane/envelope biogenesis ; Carbohydrate transport and metabolism ;	-	0	GO:0000166//nucleotide binding	-
YP_874601	0.369	TVLEVAGIK;AEDVVNAFK;QLGSDNLLNNAR;IIMRPSIEGSGVIAGGAVR;TAIVALESLTTLDEVKR	1;1;1;1;1	5	17	0.62	0.077	0.00436	0.52	0.019	5.213e-05	1.45	0.058	0.0003436	NP	DOWN	DOWN	-	30S ribosomal protein S5 [Thalassiosira pseudonana]	30S ribosomal protein S5, chloroplastic OS=Thalassiosira pseudonana GN=rps5 PE=3 SV=1	Ribosomal protein S5	Translation, ribosomal structure and biogenesis ;	K02981|1|2e-17|78.6|gla:GL50803_8118| small subunit ribosomal protein S2e!K02988|3|3e-16|73.2|mbr:MONBRDRAFT_3220| small subunit ribosomal protein S5	GO:0006412//translation	GO:0003735//structural constituent of ribosome;GO:0019843//rRNA binding	GO:0015935//small ribosomal subunit;GO:0009507//chloroplast
YP_874615	0.323	LMLGTGK;AAEFLVK;YLLPDPIGTLK;KSECDIVTVAIR;NPEQMAFAMNLGVQSGR;LWLLPNTAGSQTAEDAIR;RLPTNINSDNISFLK	1;1;1;1;1;1;1	7	10	0.47	0.015	1.966e-05	0.56	0.019	5.235e-05	0.68	0.022	0.0001755	NP	DOWN	DOWN	-	thiamine biosynthesis protein G [Thalassiosira pseudonana]	Thiazole synthase OS=Thalassiosira pseudonana GN=thiG PE=3 SV=1	Uncharacterized enzyme of thiazole biosynthesis	Coenzyme transport and metabolism ;	-	GO:0009228//thiamine biosynthetic process;GO:0009229//thiamine diphosphate biosynthetic process	GO:0016783//sulfurtransferase activity	GO:0009507//chloroplast
XP_002289522	0.235	ELTDLR;YILQDVNEDGIK;VAMVATIGYLVQK;QWMDGNEIPGDYGYDPLGFTK	1;1;1;1	4	8	0.58	0.029	0.0002075	0.59	0.066	0.002483	0.87	0.118	0.1108	NP	DOWN	DOWN	-	predicted protein [Thalassiosira pseudonana CCMP1335]	Fucoxanthin-chlorophyll a-c binding protein A, chloroplastic OS=Phaeodactylum tricornutum GN=FCPA PE=2 SV=1	-	-	K08910|1|8e-18|80.1|tps:THAPSDRAFT_24080| !K08907|2|3e-17|78.6|aaf:AURANDRAFT_60091|	-	-	-
XP_002292286	0.187	SPLEMR;GFDLMK;WNSDDIDIR;GLVDVAVAPK;LQAVETAESPINR;DALYEEVNKPSLR;ATAADNAMGAEYFSK	1;1;1;1;1;1;1	7	22	0.54	0.036	0.0003467	0.54	0.019	4.78e-05	0.94	0.059	0.1544	NP	DOWN	DOWN	-	predicted protein [Thalassiosira pseudonana CCMP1335]	-	-	-	-	GO:0055114//oxidation-reduction process	GO:0016491//oxidoreductase activity	-
YP_874494	0.767	SADIYPR;DNISALVDYLK;RDNISALVDYLK;TNPNVGLDPEALSLATPR;TVVTDSSGNTTVLTPEQVK;NPTTYDGLESIAEIHPSIK;SLTDEDLYSIAGHIMLQPK;TVVTDSSGNTTVLTPEQVKR	1;1;1;1;1;1;1;1	8	34	0.51	0.043	0.0005488	0.6	0.052	0.0013	1.21	0.106	0.02405	NP	DOWN	DOWN	-	PsbV [Thalassiosira pseudonana]	Cytochrome c-550 OS=Thalassiosira pseudonana GN=psbV PE=3 SV=1	-	-	K02720|1|4e-121|339|tps:THAPSDRAFT_bd1039|	GO:0019684//photosynthesis, light reaction;GO:0022904//respiratory electron transport chain;GO:0018063//cytochrome c-heme linkage	GO:0009055//electron carrier activity;GO:0020037//heme binding;GO:0005506//iron ion binding	GO:0009535//chloroplast thylakoid membrane;GO:0009523//photosystem II
XP_002287255	0.236	AISDK;NQIAVTMR;IVSVDTEK;ISLSMITK;EVAPIANSWK;TANVSDVAAVGDK;DQPTFTNTAVIQDR;TITAYGAFLDIGAK;LSDDFVANVEDVVK	0;1;1;1;1;1;1;1;1	8	16	0.63	0.023	0.0001275	0.53	0.018	4.466e-05	1.15	0.081	0.02942	NP	DOWN	DOWN	-	predicted protein [Thalassiosira pseudonana CCMP1335]	30S ribosomal protein S1 OS=Leuconostoc lactis GN=rps1 PE=2 SV=2	Ribosomal protein S1	Translation, ribosomal structure and biogenesis ;	K14792|1|2e-09|62.0|gtt:GUITHDRAFT_137461| rRNA biogenesis protein RRP5	0	GO:0003723//RNA binding	-
XP_002292583	0.269	VEAAQIMR;VLERPNTPGM;VPGSSGGEWVDIYNR;DLDRDNFMSAQEALEYGLIDR	1;1;1;1	4	10	0.62	0.069	0.003285	0.59	0.033	0.000313	0.79	0.036	0.002114	NP	DOWN	DOWN	-	catalytic subunit of clp protease [Thalassiosira pseudonana CCMP1335]	ATP-dependent Clp protease proteolytic subunit 2 OS=Thermosynechococcus elongatus (strain BP-1) GN=clpP2 PE=3 SV=1	Protease subunit of ATP-dependent Clp proteases	Posttranslational modification, protein turnover, chaperones ; Intracellular trafficking, secretion, and vesicular transport ;	K01358|1|2e-70|216|beq:BEWA_042560| ATP-dependent Clp protease, protease subunit [EC:3.4.21.92]	GO:0006508//proteolysis	GO:0004252//serine-type endopeptidase activity;GO:0005524//ATP binding	GO:0033009//nucleomorph;GO:0009507//chloroplast
XP_002286205	0.688	LTGMAFR;VVDLMK;HVAAVDAK;VIPSLQGK;VIYSAPAK;AQAIIDGGAK;YDTIHGIAK;KVIYSAPAK;AASGNIIPSSTGAAK;ATTYEEICAVIK;LVAWYDNEWGYSGR;EKAQAIIDGGAK;VPTIDVSVVDLTCK;GTVDIDGDFLVLNGEK;SSIFDAGAGIMLNPTFVK;GILGYCDEPLVSTDFESDSR;LSAINAGSATPDYMAYQYK;EVGWGALGADYVCESTGVFLTK;AIHDEFDIQEALMTTVHAMTATQAVVDSSSR	0;1;1;1;1;1;1;1;1;1;1;1;1;1;1;1;1;1;1	18	559	0.45	0.009	4.417e-06	0.61	0.01	8.594e-06	0.8	0.029	0.001123	NP	DOWN	DOWN	-	glyceraldehyde-3-phosphate dehydrogenase precursor [Thalassiosira pseudonana CCMP1335]	Glyceraldehyde-3-phosphate dehydrogenase, chloroplastic OS=Guillardia theta GN=GAPC1 PE=2 SV=1	Glyceraldehyde-3-phosphate dehydrogenase/erythrose-4-phosphate dehydrogenase	Carbohydrate transport and metabolism ;	K00134|1|0.0|767|tps:THAPSDRAFT_31383| glyceraldehyde 3-phosphate dehydrogenase [EC:1.2.1.12]	GO:0006006//glucose metabolic process;GO:0055114//oxidation-reduction process	GO:0051287//NAD binding;GO:0004365//glyceraldehyde-3-phosphate dehydrogenase (NAD+) (phosphorylating) activity;GO:0050661//NADP binding	-
XP_002291009	0.434	VVAASK;VLDVASFEK;TGNLAQNNVTVSR;LTIASPSDLGFSK;FVIDCTAPVDDK	1;1;1;1;1	5	22	0.65	0.016	5.237e-05	0.26	0.007	1.795e-06	0.92	0.077	0.1435	NP	DOWN	DOWN	-	RL22, ribosomal protein 22 60S large ribosomal subunit [Thalassiosira pseudonana CCMP1335]	60S ribosomal protein L22 1 OS=Dictyostelium discoideum GN=rpl22 PE=3 SV=1	-	-	K02891|1|8e-78|226|tps:THAPSDRAFT_6071| large subunit ribosomal protein L22e	GO:0006412//translation	GO:0003735//structural constituent of ribosome	GO:0005840//ribosome
XP_002293927	0.255	AVFDR;AMNALFR;LILTSISGR;LLESPK;DYECPPFMR;LGMDTSGLVVFAR;ALIELDADEVGK;KYEALVCGHVSQDEGSIDLPLMR	0;1;1;0;1;0;1;1	5	15	0.64	0.068	0.003365	0.46	0.048	0.0006515	1.31	0.12	0.01037	NP	DOWN	DOWN	-	psedouridylate synthase [Thalassiosira pseudonana CCMP1335]	Ribosomal large subunit pseudouridine synthase A OS=Pasteurella multocida (strain Pm70) GN=rluA PE=3 SV=1	Pseudouridylate synthases, 23S RNA-specific	Translation, ribosomal structure and biogenesis ;	K11262|1|2e-11|67.0|smin:v1.2.039556.t1| acetyl-CoA carboxylase / biotin carboxylase 1 [EC:6.4.1.2 6.3.4.14]!K15454|2|5e-11|65.5|tan:TA16810| tRNA pseudouridine synthase 9 [EC:5.4.99.-]!K15335|4|5e-10|63.2|smin:v1.2.033994.t1| tRNA (cytosine34-C5)-methyltransferase [EC:2.1.1.203]!K06180|5|7e-09|58.5|ehx:EMIHUDRAFT_230216| 23S rRNA pseudouridine1911/1915/1917 synthase [EC:5.4.99.23]	GO:0001522//pseudouridine synthesis	GO:0003723//RNA binding;GO:0004730//pseudouridylate synthase activity;GO:0009982//pseudouridine synthase activity	-
XP_002294519	0.071	IDMVMDWR;LIDEHFK;ILTDVYLK;VLEAFPGTAENFK;LDDKVEIVNAYGK;YLCLNNEGGEELYPSDPVLR	1;1;1;1;1;1	6	35	0.61	0.007	3.559e-06	1.55	0.071	0.0003232	0.67	0.126	0.02228	NP	DOWN	UP	-	predicted protein [Thalassiosira pseudonana CCMP1335]	Glutathione S-transferase D4 OS=Drosophila melanogaster GN=GstD4 PE=1 SV=1	Glutathione S-transferase	Posttranslational modification, protein turnover, chaperones ;	K00799|1|2e-12|69.3|gtt:GUITHDRAFT_152424| glutathione S-transferase [EC:2.5.1.18]!K03233|5|8e-09|58.9|tet:TTHERM_00041590| elongation factor 1-gamma	-	-	-
XP_002292211	0.195	EVQTISFSFR;DTPGGLTYVGVWR	1;1	2	2	1.54	0.046	8.833e-05	0.66	0.07	0.00436	0.87	0.038	0.008519	NP	UP	DOWN	-	predicted protein [Thalassiosira pseudonana CCMP1335]	-	-	-	-	-	-	-
XP_002295904	0.149	GNYSEMK;LGMSAEQAWR;GLGGFVSDK;YQEYFIK;GHAGLFTGQDSDEVIAAYK;AGGAVPTTLQVPEPDAEVAAK	0;0;1;1;0;1	3	14	2.13	0.351	0.002924	0.52	0.048	0.0008035	0.93	0.111	0.2832	NP	UP	DOWN	-	nitrate transporter [Thalassiosira pseudonana CCMP1335]	High affinity nitrate transporter 2.6 OS=Arabidopsis thaliana GN=NRT2.6 PE=1 SV=1	Nitrate/nitrite transporter	Inorganic ion transport and metabolism ;	K02575|1|0.0|837|tps:THAPSDRAFT_27414| MFS transporter, NNP family, nitrate/nitrite transporter	GO:0055085//transmembrane transport;GO:0015698//inorganic anion transport	GO:0015103//inorganic anion transmembrane transporter activity	GO:0016021//integral component of membrane
XP_002292476	0.155	FAIADK;IPLLPK;SALSEPLLR;KSALSEPLLR;SNCGSLSIEEFK;HMMTTEFGIDFTTR	1;1;1;1;1;1	6	12	2.03	0.199	0.0007484	2.06	0.049	9.437e-06	0.96	0.073	0.3864	NP	UP	UP	-	predicted protein [Thalassiosira pseudonana CCMP1335]	-	-	-	-	0	GO:0005509//calcium ion binding	-
XP_002293627	0.055	LLLDFGR;LIAHAPITPK;LLPQDDITGK	1;1;1	3	4	1.55	0.029	2.09e-05	1.52	0.044	8.704e-05	1.2	0.023	0.0002851	NP	UP	UP	-	predicted protein [Thalassiosira pseudonana CCMP1335]	N-acylphosphatidylethanolamine synthase OS=Arabidopsis thaliana GN=At1g78690 PE=2 SV=1	-	-	K13511|1|0.0|966|tps:THAPSDRAFT_24714| monolysocardiolipin acyltransferase [EC:2.3.1.-]	GO:0008152//metabolic process	GO:0016746//transferase activity, transferring acyl groups	-
XP_002296578	0.021	GWNIPK;LVLEGEDVGR	1;1	2	2	2.58	0.116	2.904e-05	1.9	0.144	0.0004398	1.13	0.071	0.03369	NP	UP	UP	-	predicted protein [Thalassiosira pseudonana CCMP1335]	-	-	-	-	-	-	-
XP_002287112	0.109	APYVFR;IVTDNTGLR;WTWNQLR;IFLFYGER;ALLSYSK;IGSIYMMK;MVALANQVK;TAQLFEEEGIWLSNR;YGIFTAPSQISQTISK;GMDATAVTLQIENESLK	1;1;1;1;1;1;1;1;1;1	10	22	1.75	0.089	0.0002128	1.54	0.076	0.0004134	1.07	0.06	0.1092	NP	UP	UP	-	predicted protein [Thalassiosira pseudonana CCMP1335]	-	-	-	-	-	-	-
XP_002286176	0.322	ILAVTR;ILEFIR;AGPVEK;GGFDMDK;YIDPSYMIR;VYGIVGGYK;QLYVIGGDGTHR;GLHVAVAGIPK;LPQIGEFMK;ALFHLYGIEGK;MCLLPIPELVATSPR;SFGFITSVEAAQTAIR;KLPQIGEFMK	1;0;1;1;1;1;1;1;1;1;1;1;1	12	46	1.89	0.057	2.955e-05	1.75	0.035	1.246e-05	1.02	0.01	0.03156	NP	UP	UP	-	6-phosphofructokinase [Thalassiosira pseudonana CCMP1335]	6-phosphofructokinase 6 OS=Arabidopsis thaliana GN=PFK6 PE=1 SV=1	6-phosphofructokinase	Carbohydrate transport and metabolism ;	K00850|1|0.0|754|tps:THAPSDRAFT_31232| 6-phosphofructokinase 1 [EC:2.7.1.11]	GO:0016310//phosphorylation;GO:0006096//glycolytic process	GO:0003872//6-phosphofructokinase activity;GO:0047334//diphosphate-fructose-6-phosphate 1-phosphotransferase activity;GO:0005524//ATP binding	GO:0005945//6-phosphofructokinase complex
XP_002289100	0.058	GASYVVAVGR;VLSVSLAPGDAR	1;1	2	5	1.76	0.103	0.0003145	2.1	0.163	0.0003042	0.92	0.039	0.02718	NP	UP	UP	-	predicted protein [Thalassiosira pseudonana CCMP1335]	Quinone oxidoreductase-like protein At1g23740, chloroplastic OS=Arabidopsis thaliana GN=At1g23740 PE=1 SV=2	NADPH:quinone reductase and related Zn-dependent oxidoreductases	Energy production and conversion ; General function prediction only ;	K07119|1|1e-12|70.5|pif:PITG_14055| uncharacterized protein!K00344|2|2e-09|60.5|tcr:510265.10| NADPH2:quinone reductase [EC:1.6.5.5]	GO:0008610//lipid biosynthetic process;GO:0044255//cellular lipid metabolic process;GO:0032787//monocarboxylic acid metabolic process;GO:0051186//cofactor metabolic process;GO:1901360//organic cyclic compound metabolic process;GO:0055114//oxidation-reduction process;GO:0044249//cellular biosynthetic process	GO:0008270//zinc ion binding;GO:0000166//nucleotide binding;GO:0016491//oxidoreductase activity	GO:0009507//chloroplast;GO:0044435//plastid part
XP_002286058	0.165	HFAVFR;AGFLK;LQTSTNVTAADAFGR;YCPEYFTCK;SVNELCSTMYK;CMYSVYEQWSK;KLQTSTNVTAADAFGR;YDEMGFVNLEESSLAK;YYNNGGNTQYPEEGYIK	0;0;1;1;1;1;1;1;1	7	14	1.78	0.356	0.01113	2.5	0.362	0.001188	1.4	0.172	0.0132	NP	UP	UP	-	predicted protein [Thalassiosira pseudonana CCMP1335]	-	-	-	-	-	-	-
XP_002290668	0.319	YVSYVR;ADVSGMLR;FFHADGIR;WTWIVLR;FFMTDAPR;LAVSELSGGR;QILSDASAAH;SLSIETK;ICDAFFAHR;RFFMTDAPR;FAPYSFK;ELNAYSEK;GINAIYFGK;VELQEVLEK;MLTENAQELVDSR;AVYHTLNMFK;YSLPDMDDAPAVDR;GEGWVISESFEDIR;FSSITGVVSTEEK;FFGNECDNFGLK;QPITDPESGSLIEK;FTYGYQEFVNTYGIPR;LSAIQFTDLNPDLTPFQR;KPGSGSNQGLLAGAHDAEAR	1;1;1;1;1;1;1;1;1;1;1;1;1;1;1;1;1;1;1;1;1;1;1;1	24	116	1.96	0.185	0.0007793	1.69	0.094	0.0003184	1.26	0.077	0.004782	NP	UP	UP	-	v-type h-atpase [Thalassiosira pseudonana CCMP1335]	Vacuolar proton translocating ATPase 100 kDa subunit OS=Dictyostelium discoideum GN=vatM PE=1 SV=2	Archaeal/vacuolar-type H+-ATPase subunit I	Energy production and conversion ;	K02154|1|0.0|1590|tps:THAPSDRAFT_40728| V-type H+-transporting ATPase subunit a	GO:0015991//ATP hydrolysis coupled proton transport	GO:0016787//hydrolase activity;GO:0015078//hydrogen ion transmembrane transporter activity	GO:0000220//vacuolar proton-transporting V-type ATPase, V0 domain
XP_002293354	0.05	FIVAVR;LQAEVISLR;LPVDLLK;SNLADALVTLK;TIWGMADQPQTNTLDK	1;1;1;1;1	5	15	1.57	0.11	0.001028	1.59	0.022	7.363e-06	0.73	0.102	0.01855	NP	UP	UP	-	predicted protein [Thalassiosira pseudonana CCMP1335]	Actin cytoskeleton-regulatory complex protein PAN1 OS=Podospora anserina (strain S / ATCC MYA-4624 / DSM 980 / FGSC 10383) GN=PAN1 PE=3 SV=1	-	-	K12472|1|5e-09|62.8|dfa:DFA_08886| epidermal growth factor receptor substrate 15	0	GO:0005509//calcium ion binding	-
XP_002295655	0.151	NWWNANCDA;WFMDYDANK;NDGNAPDYMVK;ELWYPDWEGDNVGCLR;DGEEPYYMTANSMAYLFSSR	1;1;0;0;0	2	16	2.59	0.562	0.003416	2.4	0.303	0.0008408	1.48	0.221	0.01544	NP	UP	UP	-	predicted protein [Thalassiosira pseudonana CCMP1335]	-	Outer membrane receptor proteins, mostly Fe transport	Inorganic ion transport and metabolism ;	-	-	-	-
XP_002288658	0.079	FSDVLK;VLTSEQYEQLTSDLEK;TLQFMDPTIIESHTGMK	1;1;1	3	7	1.8	0.239	0.003206	2.05	0.102	9.322e-05	1.37	0.029	8.096e-05	NP	UP	UP	-	predicted protein [Thalassiosira pseudonana CCMP1335]	-	-	-	-	-	-	-
XP_002287408	0.35	WEMWDPDVK;VKIEVVDESTSR;SVDFTGCMFGGMLK;ATPQTIWVTCFVPMK	1;1;1;1	4	9	2.7	1.036	0.01858	1.63	0.445	0.04418	1.13	0.245	0.4017	NP	UP	UP	-	predicted protein [Thalassiosira pseudonana CCMP1335]	-	-	-	-	-	-	-
XP_002291306	0.052	YVSNIDFLTPLR;TLVPSSANDSVEWVGIPR	1;1	2	5	1.68	0.102	0.0004583	2.2	0.183	0.0003196	0.81	0.123	0.06541	NP	UP	UP	-	predicted protein [Thalassiosira pseudonana CCMP1335]	-	-	-	-	-	-	-
XP_002292890	0.386	GVDAAIGR;AISDK;GLVPNILR;QLVYGTAR;NVFDALTR;NVLGLQK;NDGIASVYK;LQSDSMAPVGER;GFYSGFSAYYGR;TVSEEGAGALYK;LPYSGVMDCAMQVLK;GMSMNVGMLACYDQAK	1;0;1;1;1;1;1;1;1;1;1;1	11	71	2.08	0.135	0.0002	1.59	0.054	0.0001096	1.45	0.09	0.001284	NP	UP	UP	-	oxoglutarate/malate translocator [Thalassiosira pseudonana CCMP1335]	Mitochondrial dicarboxylate/tricarboxylate transporter DTC OS=Arabidopsis thaliana GN=DTC PE=1 SV=1	-	-	K15104|1|0.0|639|tps:THAPSDRAFT_26366| solute carrier family 25 (mitochondrial oxoglutarate transporter), member 11	GO:0009060//aerobic respiration;GO:0006835//dicarboxylic acid transport;GO:0006096//glycolytic process;GO:0035674//tricarboxylic acid transmembrane transport;GO:0046686//response to cadmium ion	GO:0015142//tricarboxylic acid transmembrane transporter activity;GO:0005310//dicarboxylic acid transmembrane transporter activity	GO:0005618//cell wall;GO:0005739//mitochondrion;GO:0016021//integral component of membrane;GO:0009506//plasmodesma;GO:0009941//chloroplast envelope;GO:0005774//vacuolar membrane;GO:0005794//Golgi apparatus
XP_002293593	0.09	VVVFK;LSDDAWAALK;LVHPDEIPVYLQR	1;1;1	3	4	1.73	0.088	0.0002303	1.62	0.134	0.00142	1.46	0.262	0.02744	NP	UP	UP	-	predicted protein [Thalassiosira pseudonana CCMP1335]	-	-	-	-	-	-	-
XP_002295895	0.102	IIVQHIPTR;IVSIPQVPHPR;MPGWYTFFGGR	1;1;1	3	13	1.71	0.237	0.004687	1.82	0.096	0.0001995	1.21	0.056	0.003693	NP	UP	UP	-	predicted protein [Thalassiosira pseudonana CCMP1335]	-	-	-	-	-	-	-
XP_002293021	0.105	MTWLGQR;TDVDELWR;TPTTGSINDSR;SSSEGIPTGVWR	1;1;1;1	4	12	2.19	0.152	0.0001914	1.96	0.114	0.0001771	1.15	0.083	0.03404	NP	UP	UP	-	predicted protein [Thalassiosira pseudonana CCMP1335]	-	-	-	-	-	-	-
XP_002297361	0.22	QLLVIAR;EEGIFK;AFNAQDTLNDR;IQQYFNIK;GLTLNIPAQSK;IVELDYGMIK;LTPADDSLPANWPTR;IAVIPQDPVLFSGTVR;AAEFDKPSSLLSK	1;1;1;1;1;1;1;1;1	9	23	1.54	0.1	0.0009483	1.58	0.049	8.88e-05	1.25	0.094	0.01029	NP	UP	UP	-	ABC transporter [Thalassiosira pseudonana CCMP1335]	ABC transporter C family member 8 OS=Dictyostelium discoideum GN=abcC8 PE=3 SV=1	ABC-type multidrug transport system, ATPase and permease components	Defense mechanisms ;	K05665|1|0.0|574|pti:PHATRDRAFT_18197| ATP-binding cassette, subfamily C (CFTR/MRP), member 1	GO:0055085//transmembrane transport;GO:0006200//ATP catabolic process	GO:0042626//ATPase activity, coupled to transmembrane movement of substances;GO:0005524//ATP binding	GO:0016021//integral component of membrane
XP_002295614	0.025	GALFYSGNDR;LEPLQTLASR;ELHDLLMDR;SVQTIDGMYR	1;1;1;1	4	10	1.55	0.018	5.399e-06	1.61	0.062	0.000139	0.99	0.01	0.1461	NP	UP	UP	-	predicted protein [Thalassiosira pseudonana CCMP1335]	-	-	-	-	GO:0055114//oxidation-reduction process	GO:0016491//oxidoreductase activity;GO:0000166//nucleotide binding	-
XP_002292888	0.036	SDLVWLTR;DVVNLPLVR	1;1	2	2	1.54	0.078	0.0004422	1.61	0.08	0.0003131	1.18	0.074	0.01383	NP	UP	UP	-	cobyrinic acid synthase [Thalassiosira pseudonana CCMP1335]	Cobyric acid synthase OS=Chlorobium tepidum (strain ATCC 49652 / DSM 12025 / TLS) GN=cobQ PE=3 SV=1	Cobyric acid synthase	Coenzyme transport and metabolism ;	-	GO:0009236//cobalamin biosynthetic process	GO:0003824//catalytic activity	-
XP_002294179	0.04	DGLLWLSLSR;VQESAYNMMRPDER;QLPDDVAVYFTSTITR	1;1;1	3	3	1.54	0.053	0.0001367	1.53	0.054	0.0001552	1.02	0.044	0.4746	NP	UP	UP	-	hypothetical protein THAPSDRAFT_264269 [Thalassiosira pseudonana CCMP1335]	Hybrid signal transduction histidine kinase G OS=Dictyostelium discoideum GN=dhkG PE=3 SV=1	Predicted ATPase	General function prediction only ;	K14806|1|4e-107|370|tps:THAPSDRAFT_24712| ATP-dependent RNA helicase DDX31/DBP7 [EC:3.6.4.13]	-	-	-
XP_002295099	0.185	SINISGLNR;TEFIDVDPNDESVGASLTR;AFLSTQDPVASTAIPYESPR	1;1;1	3	9	1.6	0.136	0.001577	2.1	0.09	5.335e-05	1.38	0.058	0.0005807	NP	UP	UP	-	predicted protein [Thalassiosira pseudonana CCMP1335]	-	-	-	-	-	-	-
XP_002290406	0.069	SIIEDFAR;GFSQALSEGAK;WQEDVYLMEQMR	1;1;1	3	3	1.68	0.057	7.733e-05	1.83	0.105	0.0002335	0.99	0.029	0.7068	NP	UP	UP	-	glycosyl hydrolase [Thalassiosira pseudonana CCMP1335]	Beta-glucosidase 42 OS=Arabidopsis thaliana GN=BGLU42 PE=2 SV=1	Beta-glucosidase/6-phospho-beta-glucosidase/beta-galactosidase	Carbohydrate transport and metabolism ;	K01188|1|0.0|932|tps:THAPSDRAFT_28413| beta-glucosidase [EC:3.2.1.21]	GO:0005975//carbohydrate metabolic process	GO:0004553//hydrolase activity, hydrolyzing O-glycosyl compounds;GO:0043169//cation binding	-
XP_002286206	0.391	AIAEAK;VAHPDK;EIELVK;GTPLELK;AMPNMHVLR;FSHAQIGLTR;ALVDFYK;TLAADMVQK;AAWDAEFAK;TEIGFGSPHK;SHSASNPGWWNR;FGFGAENVASK;VTDKPSLIK;FGMSGPLEELFIK;AHTDFQAAQLASYK;AADANEMAAAYQIALK;HLGAIYNTADFPNIISNK;HELPNDVFDDLPTFVYGK;VVSMPCQDIFLEQDEEYRR;GVEVCTGPLGQGISNAVGMAIAAK;LYGCDPSQSFFVDEDVNAYYK;GAYTVIEEEGEGAPDLVLVATGSEVWR	1;1;1;1;1;1;1;1;1;1;1;1;1;1;1;1;1;1;1;1;1;1	22	91	1.61	0.023	7.278e-06	2.38	0.028	7.171e-07	0.93	0.085	0.2121	NP	UP	UP	-	transketolase [Thalassiosira pseudonana CCMP1335]	Transketolase, chloroplastic OS=Zea mays PE=1 SV=1	Transketolase	Carbohydrate transport and metabolism ;	K00615|1|0.0|1408|tps:THAPSDRAFT_26678| transketolase [EC:2.2.1.1]	GO:0008152//metabolic process	GO:0004802//transketolase activity	-
XP_002289806	0.144	GLSTEGLK;VTAEMSFK;LDEEEFGIVEAPPAGSPAAAAK	1;1;1	3	7	2.28	0.272	0.0008666	1.62	0.159	0.002268	0.72	0.077	0.008577	NP	UP	UP	-	predicted protein [Thalassiosira pseudonana CCMP1335]	Heterogeneous nuclear ribonucleoprotein U OS=Mus musculus GN=Hnrnpu PE=1 SV=1	-	-	K18732|1|3e-46|157|tps:THAPSDRAFT_22279| SAP domain-containing ribonucleoprotein	0	GO:0003676//nucleic acid binding	-
XP_002296759	0.011	VLPFIK;SINELIAGADR;NLFEELK;FDLPFVGAAVSR;DSTSEFYDANFAR;AFLQFDDVSAK;DDLSVNPIAENAASLR;GGTGGSFSLTLDDPSTSR	1;1;1;1;1;1;1;1	8	9	1.51	0.105	0.00136	2.66	0.183	9.543e-05	1.04	0.052	0.2064	NP	UP	UP	-	predicted protein [Thalassiosira pseudonana CCMP1335]	-	Putative peptidoglycan-binding domain-containing protein	Cell wall/membrane/envelope biogenesis ;	-	-	-	-
XP_002288713	0.267	IAFGDQR;LSVYGISYGTK;SEPTFVVEECLLK;APLGEAEGVVYPMVK;NLGCWEYPGFQMK;AAEMCNVAESNDYEYLR;TYYWPNVSPVSPIGNAIK;TGIIAGQIYDPATPYIWTQEMR;VNLMVLDGNDDPNVDIVSNAIDIAR;TYDPMNNAALAVDYDDKDTIR	1;1;1;1;1;1;1;1;1;1	10	24	1.54	0.161	0.003903	1.8	0.092	0.0001835	0.79	0.019	0.0002967	NP	UP	UP	-	predicted protein [Thalassiosira pseudonana CCMP1335]	Putative hydrolase YuaR OS=Escherichia coli (strain K12) GN=yuaR PE=3 SV=3	Predicted hydrolases or acyltransferases (alpha/beta hydrolase superfamily)	General function prediction only ;	-	-	-	-
XP_002289170	0.067	TVITLSR;TMIEELQR	1;1	2	2	2.06	0.063	2.138e-05	1.82	0.045	2e-05	0.95	0.022	0.0245	NP	UP	UP	-	predicted protein [Thalassiosira pseudonana CCMP1335]	-	-	-	-	-	-	-
XP_002287341	0.152	YIYNLR;QLAQSGAVNSLR;FTPETWGGFMR;NLVTFQHWPIR;LSFYNNACAAK;DGTDEVMSLLALK;HWESWVTEDIVK	1;1;1;1;1;1;1	7	9	2.03	0.109	0.0001274	2.05	0.156	0.0003355	1.43	0.032	6.86e-05	NP	UP	UP	-	predicted protein [Thalassiosira pseudonana CCMP1335]	Glucan 1,3-beta-glucosidase OS=Blumeria graminis PE=3 SV=1	Endoglucanase	Carbohydrate transport and metabolism ;	K01210|1|0.0|1012|tps:THAPSDRAFT_13556| glucan 1,3-beta-glucosidase [EC:3.2.1.58]	GO:0005975//carbohydrate metabolic process	GO:0004553//hydrolase activity, hydrolyzing O-glycosyl compounds;GO:0043169//cation binding	-
XP_002291176	0.086	WTYAVITER;FIPQVIAAK;QFDYAYEMYK;ALPLHAAIVFGAPDELIK	1;1;1;1	4	6	1.75	0.146	0.0009154	1.78	0.076	0.000109	1.45	0.047	0.0001744	NP	UP	UP	-	predicted protein [Thalassiosira pseudonana CCMP1335]	-	-	-	-	-	-	-
XP_002294820	0.053	DTIELLK;TTLMDVLSLR;IQSIEVYK;LDEAIPMESK;LQSPLNEDMTFFMR;MDLADWLQSLPTK	1;1;1;1;1;1	6	8	1.63	0.11	0.0007376	1.58	0.059	0.0001522	1.02	0.036	0.3944	NP	UP	UP	-	ABC transporter [Thalassiosira pseudonana CCMP1335]	ABC transporter G family member 31 OS=Arabidopsis thaliana GN=ABCG31 PE=1 SV=1	ABC-type multidrug transport system, ATPase component	Defense mechanisms ;	K05681|1|3e-64|233|tbr:Tb10.6k15.3320| ATP-binding cassette, subfamily G (WHITE), member 2	GO:0006200//ATP catabolic process;GO:0006952//defense response	GO:0016887//ATPase activity;GO:0005524//ATP binding	GO:0016020//membrane
XP_002296884	0.049	DFVQILLVR;LIDFGLSMK	1;1	2	2	2.73	0.364	0.0006575	2.68	0.309	0.0004461	1.45	0.151	0.005843	NP	UP	UP	-	predicted protein [Thalassiosira pseudonana CCMP1335]	Calcium-dependent protein kinase 17 OS=Arabidopsis thaliana GN=CPK17 PE=2 SV=1	Serine/threonine protein kinase	General function prediction only ; Signal transduction mechanisms ; Transcription ; Replication, recombination and repair ;	K13412|1|5e-75|241|aaf:AURANDRAFT_1041| calcium-dependent protein kinase [EC:2.7.11.1]	GO:0006468//protein phosphorylation	GO:0005509//calcium ion binding;GO:0005524//ATP binding;GO:0004674//protein serine/threonine kinase activity	-
XP_002290006	0.503	EQAAFR;DPSIVGR;VLNSGLR;TFLQGTR;IIQDIIR;VYHVFSR;NDVIFSPR;YYLQLIR;LEPTGGK;IGAFVVK;YWDTVAAAR;GLPLANAK;RNDVIFSPR;DIMAEVK;QNYLDNSLR;MLDMYNK;AFTSSPIAK;LFLLGTMK;YVLDVVTK;MLGVETIDVYF;IVSEEGYVEER;TSSAFAAVQK;VASMIAANDK;AYQMTPFVGFR;LYDQFYSEMR;GQGIASFGLASK;LSGSTAEFLSIWR;YVVDYTFDGK;KDIMAEVK;DDEGNLVVSYK;VLNSGLRDDGLK;GGGMLPFMDPNVYGR;YFFSTATVKPR;GGMPLLLGDLDEK;YFVLPEEDFAALVR;RDDEGNLVVSYK;AMSVGVFPLFLEAPVR;DFPMLEFM…	1;1;1;1;1;1;1;1;1;1;1;1;1;1;1;1;1;1;1;1;1;1;1;1;1;1;0;1;1;1;1;1;1;1;1;1;1;1;1;1;1;1;1;1;1;1;1;1;1;1;1;1;1;1;1	54	742	2.13	0.123	0.0001235	2.67	0.109	1.997e-05	1.29	0.122	0.01396	NP	UP	UP	-	predicted protein [Thalassiosira pseudonana CCMP1335]	-	-	-	-	-	-	-
XP_002291477	0.142	AVATVLIK;GWIESQTATR;LQILALPK;VNNEIWGPGVR;NALYLATSTYR;VPVITSFDAK;DQFDKEFWR;HSDFQDIDQASIFR;WVGSEFLSMSPAK;EIEAAIQEGWDLASK	1;1;1;1;1;1;1;1;1;1	10	19	1.6	0.045	5.753e-05	1.68	0.086	0.0002543	0.84	0.118	0.08057	NP	UP	UP	-	hypothetical protein THAPSDRAFT_262880 [Thalassiosira pseudonana CCMP1335]	Acetolactate synthase isozyme 2 large subunit OS=Escherichia coli (strain K12) GN=ilvG PE=1 SV=3	Thiamine pyrophosphate-requiring enzymes [acetolactate synthase, pyruvate dehydrogenase (cytochrome), glyoxylate carboligase, phosphonopyruvate decarboxylase]	Amino acid transport and metabolism ; Coenzyme transport and metabolism ;	K01652|1|6e-16|84.0|spar:SPRG_08366| acetolactate synthase I/II/III large subunit [EC:2.2.1.6]	GO:0008152//metabolic process	GO:0030976//thiamine pyrophosphate binding;GO:0000287//magnesium ion binding;GO:0003824//catalytic activity	-
XP_002292822	0.095	AIYQEPNLR;GIYSNMFER;LGMGPLWK;YDALTFDVSDGSAVR;GAVTDETLLSDLK;RYDALTFDVSDGSAVR;GLFGPELLSSGDEEAAVIR;VVDLQNAAYDSEEFK	1;1;1;1;1;1;1;1	8	16	1.53	0.027	2.022e-05	1.94	0.132	0.0002974	1.12	0.044	0.009721	NP	UP	UP	-	predicted protein [Thalassiosira pseudonana CCMP1335]	Ubiquitin-like domain-containing CTD phosphatase 1 OS=Gallus gallus GN=UBLCP1 PE=2 SV=1	-	-	K17618|1|0.0|2152|tps:THAPSDRAFT_24158| ubiquitin-like domain-containing CTD phosphatase 1 [EC:3.1.3.16]	0	GO:0003993//acid phosphatase activity	-
XP_002295867	0.142	VLIEPEAASVIR;DLELPESLSK;MAGQLFQNVGVDYAK	1;1;1	3	4	1.57	0.058	0.0001556	2	0.086	6.64e-05	1.42	0.164	0.0105	NP	UP	UP	-	hypothetical protein THAPS_263205 [Thalassiosira pseudonana CCMP1335]	Prohibitin-1 OS=Schizosaccharomyces pombe (strain 972 / ATCC 24843) GN=phb1 PE=3 SV=1	Membrane protease subunits, stomatin/prohibitin homologs	Posttranslational modification, protein turnover, chaperones ;	K17080|1|2e-16|79.0|acan:ACA1_291550| prohibitin 1	0	0	GO:0044464//cell part;GO:0016020//membrane
XP_002294498	0.351	QFEAFR;LTLDDFR;LLENDSGR;VVLEFGPR;IGIGGGAASSR;GLVDSAAMAR;GWAGVIK;TVTPDLK;FHFPDSK;FNENVFK;HLAMMPHPER;SVVEAFAAK;FGEPVIHGFTR;VEPVVWVK;ILGVVTGDGK;ASGNWMYAAK;IVESPAIMFK;TTLLFVDLGGGK;IAVGASAPCIDEK;GMEGSSLGVWVAHGEGR;YEVPITSFESGAK;VQSSENAALDFDAVQR;EIVEPAGAEYDIR;DLWEETSFHLEK;DSLSMAAQCGDEVVK;LEALSLPEGTTVMDAVDR;MTVAEAMTNLMWAK;GIPNNSIIAFHDNSSSIR;GYECQVLVPSSVSTAGK;NVPCIEIGTASAGGDSIK;LTYTPAPTDAAIMNAPNK;NTFLVVQD…	1;1;1;1;1;1;1;1;1;1;1;1;1;1;1;1;1;1;1;1;1;1;1;1;1;1;1;1;1;1;1;1;1;1;1;1	36	138	1.68	0.079	0.0002082	1.61	0.01	5.934e-07	0.87	0.094	0.07532	NP	UP	UP	-	phosphoribosylformylglycinamidine synthase [Thalassiosira pseudonana CCMP1335]	Probable phosphoribosylformylglycinamidine synthase, chloroplastic/mitochondrial OS=Arabidopsis thaliana GN=At1g74260 PE=2 SV=3	Phosphoribosylformylglycinamidine (FGAM) synthase, synthetase domain	Nucleotide transport and metabolism ;	K01952|1|0.0|2501|tps:THAPSDRAFT_30301| phosphoribosylformylglycinamidine synthase [EC:6.3.5.3]	GO:0006189//'de novo' IMP biosynthetic process	GO:0004642//phosphoribosylformylglycinamidine synthase activity	GO:0009536//plastid
XP_002291038	0.155	SGDQSIIIAPR;GIWEFEWK;AVITTAGPFVK;ALPQPGQGPSETVR;SMMQQYESTAQR;SILPSSTLDVYK;GDVSGGTLATVYESIDR	1;1;1;1;1;1;1	7	15	1.59	0.033	2.381e-05	1.66	0.067	0.0001434	1.39	0.065	0.0007401	NP	UP	UP	-	predicted protein [Thalassiosira pseudonana CCMP1335]	Putative trans-acting enoyl reductase MT2525 OS=Mycobacterium tuberculosis (strain CDC 1551 / Oshkosh) GN=MT2525 PE=3 SV=2	Uncharacterized conserved protein	Function unknown ;	K17261|1|7e-29|123|mbr:MONBRDRAFT_37312| adenylyl cyclase-associated protein	GO:0055114//oxidation-reduction process	GO:0016491//oxidoreductase activity;GO:0000166//nucleotide binding	-
XP_002289630	0.176	ADAILER;VLPPEQR;FFEFIR;LMELPNR;VFISK;GQILSGVPR;FVTLQTDER;FLVTVIK;DFLIQLK;TLFAGFLTK;VSEVDDVEIFR;LLSEEVFDFSR;DTDVIAQYK;DLLGLCEYK;LNLTLVQILK;LVIDSVVWAMK;VIQISSDEALMK;EHISNLLIQSFPNLTR;ALMALQESPDVWTK;ANSNVESLVEPNTIK	1;1;1;1;1;1;1;1;1;1;1;1;1;1;1;1;1;1;1;1	20	39	1.65	0.161	0.002076	1.58	0.048	8.382e-05	0.93	0.114	0.2793	NP	UP	UP	-	exportin1 [Thalassiosira pseudonana CCMP1335]	Exportin-1 OS=Mus musculus GN=Xpo1 PE=1 SV=1	Importin beta-related nuclear transport receptor	Nuclear structure ; Intracellular trafficking, secretion, and vesicular transport ;	K14290|1|0.0|2195|tps:THAPSDRAFT_268616| exportin-1	GO:0006886//intracellular protein transport	GO:0008565//protein transporter activity	GO:0005622//intracellular
XP_002293940	0.194	ASYGLLGASVLLSSVAAVV;HLVWDNSPEMLTNVDVEK	1;1	2	6	2.35	0.276	0.0006606	2.63	0.194	0.0001227	1.09	0.034	0.01102	NP	UP	UP	-	predicted protein [Thalassiosira pseudonana CCMP1335]	Succinate dehydrogenase cytochrome b560 subunit, mitochondrial OS=Dictyostelium discoideum GN=sdhC PE=3 SV=1	Succinate dehydrogenase/fumarate reductase, cytochrome b subunit	Energy production and conversion ;	K00236|1|1e-111|318|tps:THAPSDRAFT_9849| succinate dehydrogenase (ubiquinone) cytochrome b560 subunit	GO:0006099//tricarboxylic acid cycle	GO:0000104//succinate dehydrogenase activity	GO:0045281//succinate dehydrogenase complex
XP_002290941	0.233	SIASSYYR;AQIWDTAGQER;STIGVEFATK;IVLLGDSGVGK	1;0;0;1	2	6	1.59	0.121	0.001194	1.72	0.055	5.796e-05	1.19	0.128	0.05386	NP	UP	UP	-	predicted protein [Thalassiosira pseudonana CCMP1335]	Ras-related protein Rab-11A OS=Rattus norvegicus GN=Rab11a PE=1 SV=3	GTPase SAR1 and related small G proteins	General function prediction only ;	K07905|1|3e-79|236|psoj:PHYSODRAFT_513156| Ras-related protein Rab-11B!K07904|3|4e-78|233|pcb:PCHAS_142070| Ras-related protein Rab-11A	GO:0007264//small GTPase mediated signal transduction;GO:0015031//protein transport	GO:0005525//GTP binding	-
XP_002291624	0.2	VLLTTTTDR;GYGVWAGVIR;AFHVYAK;SGGSLVEIYTR;LTYIAAGNVQR;DGGSDVLIYYR;NMWEFDK;IYTGVAMNK;EYYYIVIAK;DSEASFYIFSK;DVTITSFDIIGK;DSGCVGTPDTAPAVTVTR;AFSDQEIACDSPSVK;GYEEDSEGWTLLFDK;EEPLNVGDLLENVSIAK;GLFWEETNDEGDFWK;TLRDEYGYDENTALEVTTR;TSGVDFGTSGGTDCSTPNVK;GNTEATLSWNAVSGASNYQVFR	1;1;1;1;1;1;1;1;1;1;1;1;1;1;1;1;1;1;1	19	46	1.96	0.164	0.0005173	2.53	0.145	6.359e-05	0.79	0.036	0.001804	NP	UP	UP	-	predicted protein [Thalassiosira pseudonana CCMP1335]	-	-	-	-	-	-	-
XP_002294284	0.258	EVLAK;AYGVVVK;QFPELK;EVLESITSNR;SIATTIEK;GAVYGLSHTPER;APVSSVLVDEK;TIVSSIGAPATFGK;GGAYYPVGGPLSIAK;FNLQWLKPK;GYEFDTGLHYVGGK;EFPSSDSLPSTNPVK;QVALVVGPGFFDHVAVFQNER;VLVLEQHDIAGGNLHTFSEK	0;1;1;1;1;1;1;1;1;1;1;1;1;1	13	24	1.58	0.044	6.64e-05	1.93	0.033	4.75e-06	1.26	0.021	9.285e-05	NP	UP	UP	-	predicted protein [Thalassiosira pseudonana CCMP1335]	All-trans-retinol 13,14-reductase OS=Mus musculus GN=Retsat PE=1 SV=3	Phytoene dehydrogenase and related proteins	Secondary metabolites biosynthesis, transport and catabolism ;	K09516|1|0.0|1257|tps:THAPSDRAFT_10254| all-trans-retinol 13,14-reductase [EC:1.3.99.23]!K08054|5|2e-49|188|ngr:NAEGRDRAFT_70209| calnexin	-	-	-
XP_002288911	0.071	AWAQVAK;FGLHQMEREDEIV	1;1	2	2	1.56	0.074	0.0003313	1.64	0.037	2.676e-05	0.97	0.14	0.6123	NP	UP	UP	-	predicted protein [Thalassiosira pseudonana CCMP1335]	-	-	-	-	-	-	-
XP_002290480	0.4	TTLLQR;QMGLK;VVWDNLR;NMLSTDAR;VMASQNAIVR;YTCFVK;QIDMVSK;YDYLNAEDR;CVMTHNVFAR;AANMGVAMGK;VAMITGDHK;LVNNTETIK;YGPNQMTEK;AGEIGNPTELSILR;ASYFAGVDIEELK;QMGLKEDLPK;DWIQSALACGVLCSK;AVSFNVLDFGAMSVMMSAR;TGTLTQNIMSLTAFVTSNAR;TDCPIVAEVPFSSDYK;ALPAVETLGSVTVICSDK;EASEMILADDNFATIVFAVK;ALQAEGQVSSMTGDGVNDAPALK;EVMIPAGDIVPGDVCLLGLGDK;LISVSNLATGEAALTGESVPIDK;EVMIPAGDIVPGDVCLLGLGDKIPADLR;GGVAGEENLEEIDEAYWIEQIAVLSSH…	1;1;1;1;1;1;1;1;1;1;1;1;1;1;1;1;1;1;1;1;1;1;1;1;1;1;1	27	378	1.84	0.168	0.0009332	1.57	0.06	0.0001666	0.99	0.056	0.7711	NP	UP	UP	-	cation transporting ATPase [Thalassiosira pseudonana CCMP1335]	Probable cation-transporting ATPase F OS=Mycobacterium tuberculosis (strain ATCC 25618 / H37Rv) GN=ctpF PE=1 SV=1	Cation transport ATPase	Inorganic ion transport and metabolism ;	K01537|1|2e-119|388|acan:ACA1_313610| Ca2+-transporting ATPase [EC:3.6.3.8]!K05853|3|8e-111|367|sre:PTSG_06645| Ca2+ transporting ATPase, sarcoplasmic/endoplasmic reticulum [EC:3.6.3.8]	GO:0008152//metabolic process;GO:0006812//cation transport	GO:0046872//metal ion binding;GO:0005524//ATP binding;GO:0008900//hydrogen:potassium-exchanging ATPase activity	GO:0016021//integral component of membrane
XP_002295215	0.245	EGLGYSLGR;VNIVMK;DVTVIQTSR;SCLVVQPLR;DFIANHLGPR;AWALFFSK;LLIFDHNK;GQTVAGGGINDLAR;MVSELDTMK;AGLYDVIPVDDK;LCEVYYDPHQASR;IGIEVTLWPCEGSTR;IIASPWSPPSWMK;LSILPQDVNIQNEIPSR;ANAVVVLNEAGEAANFILR;LLIFDHNKDHMVDWAR	1;1;1;1;1;1;1;1;1;1;1;1;1;1;1;1	16	42	2.41	0.287	0.0007284	1.57	0.048	8.38e-05	1.29	0.058	0.001579	NP	UP	UP	-	glucosylceramidase [Thalassiosira pseudonana CCMP1335]	Glucosylceramidase OS=Bos taurus GN=GBA PE=2 SV=1	O-Glycosyl hydrolase	Cell wall/membrane/envelope biogenesis ;	K01201|1|0.0|1477|tps:THAPSDRAFT_264891| glucosylceramidase [EC:3.2.1.45]	GO:0005975//carbohydrate metabolic process;GO:0006665//sphingolipid metabolic process;GO:0007040//lysosome organization	GO:0043169//cation binding;GO:0004348//glucosylceramidase activity	GO:0005764//lysosome
XP_002288145	0.328	VFGGK;GFVALAVR;SGFEIMR;TEVAGLAAR;LGFSYK;LGFTYK;MGFTYK;EIVETTIMR;ITVETVK;INSSSVAGLDR;SVDELMK;NVQGYDK;GLLTTVPK;EDGIFAGK;DGIMVETVK;EEELITHLK;VSAVKPDSDSR;ALLNALPAGDVK;VVVVDKPK;SFLGDIASGPVK;EEGLFSGTDLAK;ASPSASTVAPPVLTK;AVLSQLPEGDVAVGVK;MLTVSATKPDADSK;IVVTSVNETGIFADGSLK;DVLSALPAGPVNIVVSDAFK;DVLAALGAGEVSIVVADHSAK;LATNLTCTATKPEADSK;DVLSALPAGPVNIVVSDAFKR;VLEDGIIVASVSGSGLFGNTALAK;NNGQGATTSVVGNKYDDLEAGTSTSER	1;1;1;1;1;1;1;1;1;1;1;1;1;1;1;1;1;1;1;1;1;1;1;1;1;1;1;1;1;1;1	31	165	2.1	0.047	7.665e-06	1.94	0.07	4.456e-05	1.02	0.018	0.08008	NP	UP	UP	-	predicted protein [Thalassiosira pseudonana CCMP1335]	-	-	-	-	-	-	-
XP_002296143	0.525	DFQSGNFGR;EILPATPK;VIAGSFQGTK;VSIISEDGQK;GFETVTVAFK;VEPQSVALTEK;DIPAVEIYEAK;DVIQSGDVQWMTAGR;GPFVMNTWDEIMQANR;MTKPGYQPILSK;HWVGDGFNVHPVFAGK;GPANTFSPVELWDVSVSK;DSAIVDLPFPETHSCIVFVR	1;1;1;1;1;1;1;1;1;1;1;1;1	13	42	1.84	0.029	4.609e-06	1.71	0.021	3.193e-06	0.97	0.152	0.615	NP	UP	UP	-	predicted protein [Thalassiosira pseudonana CCMP1335]	Putative quercetin 2,3-dioxygenase PA2418 OS=Pseudomonas aeruginosa (strain ATCC 15692 / PAO1 / 1C / PRS 101 / LMG 12228) GN=PA2418 PE=3 SV=1	Pirin-related protein	General function prediction only ;	K06911|1|0.0|622|tps:THAPS_6894| uncharacterized protein	-	-	-
XP_002289717	0.136	IIPGIY;YTIVDR;SIDIIVDR;VFGLDLK;DYLWGTELYPR;IDFGPETATGHVPK	1;1;1;1;1;1	6	11	1.82	0.135	0.00051	1.61	0.124	0.001172	1.46	0.109	0.002103	NP	UP	UP	-	sterol delta7 reductase-like protein [Thalassiosira pseudonana CCMP1335]	7-dehydrocholesterol reductase OS=Arabidopsis thaliana GN=DWF5 PE=1 SV=1	-	-	K00213|1|0.0|786|tps:THAPSDRAFT_33794| 7-dehydrocholesterol reductase [EC:1.3.1.21]	GO:0055114//oxidation-reduction process	GO:0047598//7-dehydrocholesterol reductase activity	GO:0016020//membrane
XP_002292362	0.04	SCFENTGTISR;VDIAPLMIGEVELVGK;VGPSACIGNAVCSFNTK	1;1;1	3	6	2.69	0.655	0.00427	1.84	0.291	0.004868	1.13	0.153	0.1987	NP	UP	UP	-	predicted protein [Thalassiosira pseudonana CCMP1335]	-	-	-	-	-	-	-
XP_002292727	0.034	IVHFVR;FAFDQVGNWVR	1;1	2	2	1.73	0.191	0.002237	2.28	0.125	8.041e-05	1.45	0.096	0.001528	NP	UP	UP	-	predicted protein [Thalassiosira pseudonana CCMP1335]	-	-	-	-	-	-	-
XP_002286392	0.029	AQLEFEIR;NPGEVAFFR;AIHFFEK	1;1;1	3	4	1.7	0.031	1.106e-05	3.81	0.458	0.0002012	1.25	0.047	0.001279	NP	UP	UP	-	predicted protein [Thalassiosira pseudonana CCMP1335]	-	-	-	-	-	-	-
XP_002296828	0.056	FILENVK;VTVDYYLNEQEWIQGLAR	1;1	2	3	1.88	0.115	0.000258	1.54	0.047	0.0001013	1.25	0.089	0.008506	NP	UP	UP	-	predicted protein [Thalassiosira pseudonana CCMP1335]	-	-	-	-	GO:0006487//protein N-linked glycosylation	GO:0003830//beta-1,4-mannosylglycoprotein 4-beta-N-acetylglucosaminyltransferase activity	GO:0016020//membrane
XP_002287349	0.119	VPMFLK;FDEVLGK;TVFFDFAK;ENTSILIPMIGYGK	1;1;1;1	4	12	2.22	0.165	0.0002185	1.94	0.076	5.724e-05	1.09	0.089	0.1188	NP	UP	UP	-	predicted protein [Thalassiosira pseudonana CCMP1335]	-	Predicted membrane protein	Function unknown ;	-	-	-	-
XP_002294234	0.207	DVLETLR;QYISGADFLSR;ILMLPEFFMR;SIILGETFAK;TAETDLLLPVSSGNSMTR;AIDPTSDTCYLGDTDVAK;GPNPIKPGGVVYLTDGEASSAACLR	1;1;1;1;1;1;1	7	17	1.66	0.139	0.001159	1.82	0.073	8.333e-05	1.23	0.039	0.0009859	NP	UP	UP	-	predicted protein [Thalassiosira pseudonana CCMP1335]	-	-	-	-	-	-	-
XP_002294779	0.374	AAFVAVK;MHLLTFIR;FGFDIGTGWNR;MKDPGYLFR;AIEEAPEGTDLGNWR;DGGMLNMFLEEANNER;AIFLETVAAIPGMVAAIIR	1;0;1;0;1;0;0	3	13	6.47	3.069	0.005912	6.28	2.985	0.0062	1.25	0.313	0.2213	NP	UP	UP	-	mitochondrial alternative oxidase [Thalassiosira pseudonana CCMP1335]	Alternative oxidase, mitochondrial OS=Aspergillus niger GN=aox1 PE=2 SV=2	-	-	K17893|1|2e-46|157|ngr:NAEGRDRAFT_81108| ubiquinol oxidase [EC:1.10.3.11]	GO:0007585//respiratory gaseous exchange;GO:0055114//oxidation-reduction process	0	GO:0005740//mitochondrial envelope
XP_002287069	0.606	LGAYAPVR;GLPFGWGR;GVEVNIMR;GFVPIWAR;DQGIGGFYR;ACVLNATK;MGVYDATK;NGGVGAFWK;ELSYTSIK;LMNQPTDK;GSIVQYTGWNR;TIQADGVLSLWR;NAIGAGDPDASIGMK;KTIQADGVLSLWR;MQVSGAGIGETVAGVMK;TLAQTNTTGDSMGTLVANLYR	1;1;1;1;1;1;1;1;1;1;1;1;1;1;1;1	16	200	1.78	0.135	0.0006165	2.22	0.036	2.405e-06	1.32	0.069	0.001787	NP	UP	UP	-	predicted protein [Thalassiosira pseudonana CCMP1335]	Mitochondrial substrate carrier family protein ucpB OS=Dictyostelium discoideum GN=ucpB PE=3 SV=1	-	-	K15106|1|1e-52|175|ptm:GSPATT00020782001| solute carrier family 25 (mitochondrial carrier), member 14/30!K15103|4|4e-37|135|ehx:EMIHUDRAFT_455448| solute carrier family 25 (mitochondrial uncoupling protein), member 8/9	GO:0006810//transport	0	GO:0016021//integral component of membrane
XP_002290531	0.199	APNATETTSLVNK;LIPDPADMGIITPEVR;AEQGSHVVDEGPAPITYMNALR;RAEQGSHVVDEGPAPITYMNALR;IKEELFPAPVGYSEVEANLAV	1;1;1;1;1	5	65	1.63	0.06	0.0001117	1.51	0.042	8.386e-05	1.15	0.114	0.07447	NP	UP	UP	-	hypothetical protein THAPSDRAFT_22565 [Thalassiosira pseudonana CCMP1335]	Putative glycerol-3-phosphate transporter 3 OS=Arabidopsis thaliana GN=At1g30560 PE=3 SV=1	Sugar phosphate permease	Carbohydrate transport and metabolism ;	K13783|1|0.0|940|tps:THAPSDRAFT_22565| MFS transporter, OPA family, solute carrier family 37 (glycerol-3-phosphate transporter), member 1/2!K03447|3|7e-45|164|spar:SPRG_10009| MFS transporter, OPA family, solute carrier family 37 (glycerol-3-phosphate transporter), member 3	GO:0055085//transmembrane transport	GO:0005215//transporter activity	GO:0016021//integral component of membrane
XP_002289066	0.082	GLVHLPR;DWVEEHFPVSK	1;1	2	2	1.58	0.215	0.007061	1.89	0.486	0.01838	1.2	0.073	0.01016	NP	UP	UP	-	predicted protein [Thalassiosira pseudonana CCMP1335]	Protein THEM6 OS=Homo sapiens GN=THEM6 PE=1 SV=2	-	-	-	-	-	-
XP_002287928	0.022	YTVIVLK;GQLGVGDLDNR;TIVSTIVDEIPIR;FQPVSSFYDSGGELMDTPR	1;1;1;1	4	6	1.92	0.195	0.001061	1.55	0.24	0.01093	1.16	0.236	0.2842	NP	UP	UP	-	predicted protein [Thalassiosira pseudonana CCMP1335]	Ultraviolet-B receptor UVR8 OS=Arabidopsis thaliana GN=UVR8 PE=1 SV=1	Alpha-tubulin suppressor and related RCC1 domain-containing proteins	Cell cycle control, cell division, chromosome partitioning ; Cytoskeleton ;	K11494|1|3e-21|103|psoj:PHYSODRAFT_315997| RCC1 and BTB domain-containing protein	-	-	-
XP_002287537	0.14	TLLISDPTTR;GTPAGVDFYEMR;DLNINLNILK	1;1;1	3	4	1.94	0.174	0.0006657	1.51	0.068	0.0003553	1.42	0.127	0.004506	NP	UP	UP	-	predicted protein [Thalassiosira pseudonana CCMP1335]	-	-	-	-	-	-	-
XP_002286610	0.213	LDGNVLTVR;AIPDNVK;IPELQTQSR;IGVGALIK;SLLSNTGK;DGSISMNVK;NPFIYAYNVYIEK;FEHGSMIGDIVFGGDK;VFMPTIGDSSSSSDNNDGK	1;1;1;1;1;1;1;1;1	9	17	2.37	0.133	7.685e-05	1.84	0.047	2.035e-05	0.95	0.111	0.4133	NP	UP	UP	-	predicted protein [Thalassiosira pseudonana CCMP1335]	-	-	-	-	-	-	-
XP_002290399	0.081	LQEFDTGYR;LSFNSFK;EEYPIFSNR;GSVVAVDIDSGR;VNFVTSLK;ILFISNPGK;ESGVYAGLAQK;IVAIEVESGVK	1;1;1;1;1;1;1;1	8	9	2.23	0.119	8.369e-05	1.83	0.103	0.0002237	1.13	0.074	0.03358	NP	UP	UP	-	predicted protein [Thalassiosira pseudonana CCMP1335]	-	-	-	-	-	-	-
XP_002286928	0.107	EDIMEAIAR;IPNTQLSNIR;QFFEATFSGLNK;LGDGTSGTVTSIGWLSTEIR	1;1;1;1	4	6	1.82	0.191	0.001374	1.64	0.084	0.0002893	1.22	0.018	0.0001105	NP	UP	UP	-	predicted protein [Thalassiosira pseudonana CCMP1335]	Low conductance mechanosensitive channel YnaI OS=Escherichia coli (strain K12) GN=ynaI PE=1 SV=1	Small-conductance mechanosensitive channel	Cell wall/membrane/envelope biogenesis ;	K16052|1|3e-16|82.8|aaf:AURANDRAFT_36897| MscS family membrane protein	GO:0055085//transmembrane transport	0	GO:0016020//membrane
XP_002296479	0.315	VFLLER;NTIGVWK;GDNVFGTTVSK;DFVGVTSSEASK;ITGAGSDNELTVVVR;AFFEQVWAQNFAR;AAQADAAEATLIHK;GQPIDGIDTVSISIASYR;VDDKGQPIDGIDTVSISIASYR	1;1;1;1;1;1;1;1;1	9	19	2.53	0.182	0.0001298	1.81	0.157	0.0008818	1.38	0.074	0.001254	NP	UP	UP	-	predicted protein [Thalassiosira pseudonana CCMP1335]	-	-	-	-	GO:0007154//cell communication	GO:0035091//phosphatidylinositol binding	-
XP_002296701	0.07	VPQVLFGGGK;EKVPQVLFGGGK	1;1	2	7	1.62	0.188	0.003743	1.73	0.146	0.0009878	1.27	0.125	0.01713	NP	UP	UP	-	probable atp-nad kinase [Thalassiosira pseudonana CCMP1335]	Probable NADH kinase OS=Oryza sativa subsp. japonica GN=Os09g0345700 PE=2 SV=1	Predicted sugar kinase	Carbohydrate transport and metabolism ;	K00858|1|0.0|617|tps:THAPSDRAFT_264364| NAD+ kinase [EC:2.7.1.23]	GO:0016310//phosphorylation	GO:0003951//NAD+ kinase activity	-
XP_002288115	0.109	DVTVAVR;GNVGSITASR;LFAGSTAPMDYR;YFIPLEWSLSPSR;LGLENVGIDVNPK	1;1;1;1;1	5	8	1.85	0.059	3.803e-05	1.83	0.114	0.0003048	1.19	0.036	0.001611	NP	UP	UP	-	thioredoxin reductase [Thalassiosira pseudonana CCMP1335]	Thioredoxin reductase 1, cytoplasmic OS=Bos taurus GN=TXNRD1 PE=2 SV=3	Pyruvate/2-oxoglutarate dehydrogenase complex, dihydrolipoamide dehydrogenase (E3) component, and related enzymes	Energy production and conversion ;	K00384|1|0.0|991|tps:THAPSDRAFT_39754| thioredoxin reductase (NADPH) [EC:1.8.1.9]	GO:0045454//cell redox homeostasis;GO:0055114//oxidation-reduction process	GO:0050660//flavin adenine dinucleotide binding;GO:0004791//thioredoxin-disulfide reductase activity;GO:0050661//NADP binding	GO:0005737//cytoplasm
XP_002287397	0.094	YGIFPNNFR;TTMTFTK;GAEAVIGLPAENK	1;1;1	3	9	2.05	0.087	5.691e-05	1.89	0.027	2.911e-06	0.93	0.051	0.07979	NP	UP	UP	-	predicted protein [Thalassiosira pseudonana CCMP1335]	DBH-like monooxygenase protein 2 homolog OS=Danio rerio GN=moxd2 PE=2 SV=2	-	-	-	-	-	-
XP_002288525	0.078	NLVGLWK;LVLDDTFNPR;ATQELVVGLNR;TSWTATIQK;TDSAQTYLLGFCDR;VQSAAETPQVSYAQK;SALEADAMYDLCVAEK	1;1;1;1;1;1;1	7	13	2.38	0.354	0.001419	1.86	0.241	0.002443	0.99	0.117	0.857	NP	UP	UP	-	predicted protein [Thalassiosira pseudonana CCMP1335]	Protein dispatched homolog 2 OS=Mus musculus GN=Disp2 PE=2 SV=1	-	-	K00548|1|8e-40|163|ehx:EMIHUDRAFT_242970| 5-methyltetrahydrofolate--homocysteine methyltransferase [EC:2.1.1.13]	0	GO:0008158//hedgehog receptor activity	GO:0016021//integral component of membrane
XP_002292590	0.127	FFLLQNR;YTNFIEYNNYK	1;1	2	4	1.62	0.118	0.0008702	1.62	0.154	0.002222	0.8	0.217	0.1656	NP	UP	UP	-	AP17, clathrin adaptor complex AP2 small chain [Thalassiosira pseudonana CCMP1335]	AP-2 complex subunit sigma OS=Arabidopsis thaliana GN=AP17 PE=2 SV=1	Clathrin adaptor complex, small subunit	Intracellular trafficking, secretion, and vesicular transport ;	K11827|1|4e-102|290|tps:THAPSDRAFT_36490| AP-2 complex subunit sigma-1	GO:0006886//intracellular protein transport	GO:0008565//protein transporter activity	GO:0030125//clathrin vesicle coat;GO:0005794//Golgi apparatus
XP_002290478	0.027	DANYASAILQAWR;DAEYSNIVNELER	1;1	2	2	1.67	0.156	0.001711	1.94	0.114	0.0001929	1.44	0.151	0.006452	NP	UP	UP	-	predicted protein [Thalassiosira pseudonana CCMP1335]	Uncharacterized protein K02A2.1 OS=Caenorhabditis elegans GN=K02A2.1 PE=4 SV=2	-	-	K16538|1|4e-08|59.3|ngr:NAEGRDRAFT_73664| progesterone-induced-blocking factor 1	0	GO:0016787//hydrolase activity	-
XP_002289690	0.453	MSVVEK;IYPANQDK;TDGDAPYLGSILK;FMAYDGSGNELYK;SLATEVFTSANAFDIK;IYPANQDKTDGDAPYLGSILK	1;1;1;1;1;1	6	26	1.68	0.168	0.002018	1.93	0.282	0.003054	1.01	0.027	0.7011	NP	UP	UP	-	predicted protein [Thalassiosira pseudonana CCMP1335]	-	-	-	-	-	-	-
XP_002297220	0.067	IVQEQLK;ECAVYGGGLLQR;EGENENQMISFVTGR	1;1;1	3	3	1.98	0.269	0.002211	1.91	0.238	0.002015	1.09	0.135	0.3119	NP	UP	UP	-	predicted protein [Thalassiosira pseudonana CCMP1335]	-	-	-	-	0	GO:0005509//calcium ion binding	-
XP_002297130	0.018	ELIPR;DLLELTK;FHELDLLQLR;EVSDYMIGELK	0;1;1;1	3	3	1.51	0.077	0.0005426	1.63	0.083	0.0003107	1.35	0.09	0.002954	NP	UP	UP	-	predicted protein [Thalassiosira pseudonana CCMP1335]	Hybrid signal transduction histidine kinase G OS=Dictyostelium discoideum GN=dhkG PE=3 SV=1	Predicted ATPase	General function prediction only ;	K14806|1|7e-69|260|tps:THAPSDRAFT_24712| ATP-dependent RNA helicase DDX31/DBP7 [EC:3.6.4.13]	GO:0006468//protein phosphorylation	GO:0004672//protein kinase activity;GO:0005524//ATP binding	-
XP_002295630	0.062	GFGLFK;EDFEINNPALNDLAK	1;1	2	2	1.64	0.112	0.0007306	1.74	0.126	0.0006216	0.86	0.123	0.1074	NP	UP	UP	-	predicted protein [Thalassiosira pseudonana CCMP1335]	-	-	-	-	-	-	-
XP_002292729	0.063	IIPVMIMGK;YVSFPVQTVFK	1;1	2	6	1.6	0.28	0.01376	1.62	0.071	0.0002051	1.26	0.076	0.004698	NP	UP	UP	-	predicted protein [Thalassiosira pseudonana CCMP1335]	Adenosine 3'-phospho 5'-phosphosulfate transporter 1 OS=Homo sapiens GN=SLC35B2 PE=1 SV=1	Permeases of the drug/metabolite transporter (DMT) superfamily	Carbohydrate transport and metabolism ; Amino acid transport and metabolism ; General function prediction only ;	K15276|1|0.0|585|tps:THAPSDRAFT_36481| solute carrier family 35 (adenosine 3'-phospho 5'-phosphosulfate transporter), member B2	GO:0055085//transmembrane transport	0	GO:0016021//integral component of membrane
XP_002288088	0.096	IVFDEFR;AIISAFQK;ENILHNMPSLR	1;1;1	3	7	1.7	0.105	0.0004413	1.62	0.117	0.0009313	1.22	0.095	0.01468	NP	UP	UP	-	predicted protein [Thalassiosira pseudonana CCMP1335]	-	-	-	K00111|1|2e-06|50.8|aaf:AURANDRAFT_72359| glycerol-3-phosphate dehydrogenase [EC:1.1.5.3]	0	GO:0005509//calcium ion binding	-
XP_002291097	0.091	CAVEYGISR;IVGSLYQVLK;GYADAEGPPVQFTTAPSK	1;1;1	3	4	1.62	0.097	0.0005171	1.97	0.162	0.0004987	1.1	0.05	0.02568	NP	UP	UP	-	acetyl-coa acetyltransferase [Thalassiosira pseudonana CCMP1335]	Acetyl-CoA acetyltransferase OS=Schizosaccharomyces pombe (strain 972 / ATCC 24843) GN=erg10 PE=2 SV=1	Acetyl-CoA acetyltransferase	Lipid transport and metabolism ;	K00626|1|0.0|835|tps:THAPSDRAFT_28651| acetyl-CoA C-acetyltransferase [EC:2.3.1.9]	GO:0008152//metabolic process	GO:0003985//acetyl-CoA C-acetyltransferase activity	-
XP_002294675	0.038	SFPYLAELK;LLLPQTDSLYK	1;1	2	4	2.15	0.467	0.006302	1.71	0.102	0.0003875	1.37	0.179	0.01818	NP	UP	UP	-	predicted protein [Thalassiosira pseudonana CCMP1335]	-	-	-	-	-	-	-
XP_002287898	0.066	NVQSFITDK;YSEDPSMYILAFR;LGYEFDNPSFK	1;1;1	3	6	1.92	0.079	6.553e-05	1.53	0.079	0.0005172	1.28	0.031	0.0002492	NP	UP	UP	-	predicted protein [Thalassiosira pseudonana CCMP1335]	Beta-1,3-xylanase XYL4 OS=Vibrio sp. GN=xyl4 PE=1 SV=1	-	-	-	GO:0005975//carbohydrate metabolic process	GO:0043169//cation binding;GO:0003824//catalytic activity	-
XP_002292997	0.092	GGGGFAPPIR;GVLVPPK;AAVAGLDK;FGSEFGLMPALQR;GGLGGGSQVGPNHPLFDR	1;1;1;1;1	5	5	1.52	0.074	0.0004272	1.87	0.101	0.0001762	1.04	0.05	0.2528	NP	UP	UP	-	predicted protein [Thalassiosira pseudonana CCMP1335]	-	-	-	-	-	-	-
XP_002293496	0.193	LTTEYASR;FVDAGLGPEGEWTTLK;FASQLGDCTFYGCSFDYR;GSAAASSATGVVGVATDPVDTVIGDR	1;1;1;1	4	22	2.53	0.247	0.0003281	2.34	0.188	0.0002334	0.69	0.036	0.0007354	NP	UP	UP	-	predicted protein [Thalassiosira pseudonana CCMP1335]	-	-	-	-	-	-	-
XP_002295625	0.209	IFNLSSK;NALFGFMK;WLDDPFEK;FPGGECYGDLMCR;GMDQEEAMADLLSR;QQAASLALEDMLK;QAADGACGADFFDANNAAASTLR	1;1;1;1;1;1;1	7	15	1.79	0.123	0.0004483	1.71	0.109	0.0004568	0.93	0.075	0.174	NP	UP	UP	-	predicted protein [Thalassiosira pseudonana CCMP1335]	6-phosphofructo-2-kinase/fructose-2,6-bisphosphatase OS=Lithobates catesbeiana PE=2 SV=1	Fructose-2,6-bisphosphatase	Carbohydrate transport and metabolism ;	K01103|1|2e-75|246|psoj:PHYSODRAFT_564954| 6-phosphofructo-2-kinase / fructose-2,6-biphosphatase 3&#160; [EC:2.7.1.105 3.1.3.46]!K19029|2|2e-63|212|ptm:GSPATT00020537001| 6-phosphofructo-2-kinase / fructose-2,6-biphosphatase 2 [EC:2.7.1.105 3.1.3.46]	GO:0006000//fructose metabolic process;GO:0006003//fructose 2,6-bisphosphate metabolic process	GO:0003873//6-phosphofructo-2-kinase activity;GO:0005524//ATP binding	-
XP_002287856	0.13	VQCVYDAEK;TLSTASSESDAQLMGGK;FDTEDNHLCAAMSTMMK	1;1;1	3	3	2.21	0.465	0.005283	1.89	0.219	0.001674	1.09	0.099	0.1566	NP	UP	UP	-	predicted protein [Thalassiosira pseudonana CCMP1335]	-	-	-	-	GO:0016052//carbohydrate catabolic process	GO:0004553//hydrolase activity, hydrolyzing O-glycosyl compounds;GO:0020037//heme binding;GO:0030246//carbohydrate binding	-
XP_002295496	0.096	ETIIGPDGK;GGAYENPDLPQIS;QTNAPLCSASWEYK	1;1;1	3	13	1.69	0.335	0.01444	1.73	0.125	0.0006555	1.49	0.276	0.02601	NP	UP	UP	-	predicted protein [Thalassiosira pseudonana CCMP1335]	-	-	-	-	-	-	-
XP_002288882	0.211	FQFSEDVGITTR;SPSVLPSITNK;VMMPEIPVETFIK;VAGNYAADLVPNMEAK;GFPICLYLDAATHSK;AFAHDDGSVYMFRPDENAK	1;1;1;1;1;1	6	18	0.62	0.026	0.0001723	0.72	0.021	0.0002103	0.66	0.043	0.001044	NSi	DOWN	-	DOWN	predicted protein [Thalassiosira pseudonana CCMP1335]	Branched-chain-amino-acid aminotransferase OS=Haemophilus influenzae (strain ATCC 51907 / DSM 11121 / KW20 / Rd) GN=ilvE PE=3 SV=1	Branched-chain amino acid aminotransferase/4-amino-4-deoxychorismate lyase	Amino acid transport and metabolism ; Coenzyme transport and metabolism ;	K00826|1|0.0|763|tps:THAPSDRAFT_21813| branched-chain amino acid aminotransferase [EC:2.6.1.42]	GO:0009081//branched-chain amino acid metabolic process	GO:0004084//branched-chain-amino-acid transaminase activity	-
XP_002297302	0.061	YFHLMR;LASLDGFR;ASFMSWK	1;1;1	3	5	0.58	0.038	0.0004606	0.78	0.028	0.0009166	0.56	0.048	0.0008612	NSi	DOWN	-	DOWN	predicted protein [Thalassiosira pseudonana CCMP1335]	-	Uncharacterized enzyme involved in biosynthesis of extracellular polysaccharides	General function prediction only ;	-	-	-	-
XP_002287618	0.433	VLSISGVK;LTANLVDGVLVVR;FTLDPSVDATK;MDVPGFHFHEMSVELEGGGR	1;1;1;1	4	12	0.65	0.029	0.000327	0.92	0.037	0.0237	0.43	0.022	5.996e-05	NSi	DOWN	-	DOWN	low molecular weight heat shock protein [Thalassiosira pseudonana CCMP1335]	17.5 kDa class I heat shock protein OS=Glycine max GN=HSP17.5-E PE=3 SV=1	-	-	K13993|1|6e-15|68.6|pti:PHATRDRAFT_35158| HSP20 family protein	GO:0006950//response to stress	-	-
XP_002296392	0.115	IVITLVK;IYVNLPGVGK;DYVASAPIPK	1;1;1	3	6	0.62	0.01	9.701e-06	0.79	0.077	0.01666	0.49	0.042	0.0004642	NSi	DOWN	-	DOWN	predicted protein [Thalassiosira pseudonana CCMP1335]	-	-	-	-	-	-	-
XP_002295597	0.187	VILTASGGAFR;VASLGTPEAAK;LPIVYSVSWPHR;EDVGLGFLDIPK;ATTHPNWDMGAK;DVTLDDILSCDAWAR;MPYKPLNLAEIGSLTFK	1;1;1;1;1;1;1	7	12	0.61	0.042	0.0007072	0.7	0.071	0.005685	0.66	0.038	0.0007616	NSi	DOWN	-	DOWN	1-deoxy-D-xylulose 5-phosphate reductoisomerase [Thalassiosira pseudonana CCMP1335]	1-deoxy-D-xylulose 5-phosphate reductoisomerase OS=Anabaena variabilis (strain ATCC 29413 / PCC 7937) GN=dxr PE=3 SV=1	1-deoxy-D-xylulose 5-phosphate reductoisomerase	Lipid transport and metabolism ;	K00099|1|0.0|862|tps:THAPS_10943| 1-deoxy-D-xylulose-5-phosphate reductoisomerase [EC:1.1.1.267]	GO:0055114//oxidation-reduction process;GO:0016114//terpenoid biosynthetic process	GO:0046872//metal ion binding;GO:0030604//1-deoxy-D-xylulose-5-phosphate reductoisomerase activity;GO:0070402//NADPH binding;GO:0016853//isomerase activity	-
XP_002288826	0.099	GCGQMMALSR;RSDQFLQWIK;ETGLKPDLFVVSPLR	1;1;1	3	5	0.55	0.04	0.0004827	0.77	0.114	0.03363	0.54	0.081	0.003393	NSi	DOWN	-	DOWN	predicted protein [Thalassiosira pseudonana CCMP1335]	-	-	-	-	-	-	-
XP_002290564	0.574	TYQVIGST;EDTTFVVK;AAFTPDTPMDWSIEPNEGSLMQK	1;1;1	3	4	0.55	0.016	3.113e-05	0.92	0.073	0.1106	0.66	0.066	0.003091	NSi	DOWN	-	DOWN	predicted protein [Thalassiosira pseudonana CCMP1335]	-	-	-	-	-	-	-
XP_002286257	0.24	FADENFK;SAFGGIFGK;EGVFVPNAK;FTIGTGQVIK;GWDEGFASMK;ADGTGGESIYGIK;HVVFGEVVEGMDVVR;VDLMAAYEIDNK;IVMQLYEDVTPK;GTNPHVFFDVSQGDDSIGR	1;1;1;1;1;1;1;1;1;1	10	38	0.62	0.017	5.14e-05	0.81	0.06	0.01096	0.52	0.071	0.002395	NSi	DOWN	-	DOWN	predicted protein [Thalassiosira pseudonana CCMP1335]	41 kDa peptidyl-prolyl cis-trans isomerase OS=Neurospora crassa (strain ATCC 24698 / 74-OR23-1A / CBS 708.71 / DSM 1257 / FGSC 987) GN=cyp41 PE=1 SV=1	Peptidyl-prolyl cis-trans isomerase (rotamase) - cyclophilin family	Posttranslational modification, protein turnover, chaperones ;	K01802|1|0.0|960|tps:THAPSDRAFT_31535| peptidylprolyl isomerase [EC:5.2.1.8]	GO:0006457//protein folding;GO:0000413//protein peptidyl-prolyl isomerization	GO:0003755//peptidyl-prolyl cis-trans isomerase activity	-
XP_002292934	0.18	LTSQIVQR;YLFPGTIR;LSLSSFSK;ALSDQSLLELR;IIFQPAEEGGAGAK;DHYPVTMNNDMLFPFASK	1;1;1;1;1;1	6	18	0.65	0.033	0.0004602	0.74	0.032	0.0008402	0.6	0.049	0.001091	NSi	DOWN	-	DOWN	peptidase of the M20/M25/M40 family [Thalassiosira pseudonana CCMP1335]	IAA-amino acid hydrolase ILR1-like 8 OS=Oryza sativa subsp. japonica GN=ILL8 PE=2 SV=1	Metal-dependent amidase/aminoacylase/carboxypeptidase	General function prediction only ;	K14664|1|3e-100|309|smin:v1.2.013787.t1| IAA-amino acid hydrolase [EC:3.5.1.-]!K01436|4|1e-62|207|lif:LINJ_20_1730| amidohydrolase [EC:3.5.1.-]	GO:0008152//metabolic process	GO:0016787//hydrolase activity	-
XP_002287916	0.283	EVAGGLLI;LGELLYGEER;DSATLISILEK;VLVPIADDSEEIETTCITDTLVR	1;1;1;1	4	9	0.57	0.018	5.198e-05	0.9	0.012	0.0006224	0.58	0.014	2.162e-05	NSi	DOWN	-	DOWN	predicted protein [Thalassiosira pseudonana CCMP1335]	Protein DJ-1 homolog B OS=Arabidopsis thaliana GN=DJ1B PE=1 SV=1	Putative intracellular protease/amidase	General function prediction only ;	K03152|1|5e-119|336|tps:THAPSDRAFT_31785| 4-methyl-5(b-hydroxyethyl)-thiazole monophosphate biosynthesis	-	-	-
XP_002291342	0.511	YATGK;ASQPLAGAR;VYVLPK;HSLPDGIMR;LYTMEK;AEDAFLK;IVLTIIK;VADISLADYGR;ATDVMMAGK;FDNLYGCK;GILMADVMGK;INIKPQVDR;DESAAVFAWK;AVICGYGDVGK;KAEDAFLK;LLEGGETDKWNK;WCSCNIFSTQDHAAAAIAR;GQGPDIIVDDGGDMTLLIHEGK;EIEIAEIEMPGLMNCVEENK;NNAIVGNIGHFDNEIDMAGLMK;LTVLSEEQSEYIGVAVNGPYKPDTYR	1;1;1;1;1;1;1;1;1;1;1;1;1;1;1;1;1;1;1;1;1	21	220	0.39	0.004	3.006e-07	0.75	0.021	0.0002508	0.46	0.062	0.001405	NSi	DOWN	-	DOWN	hypothetical protein THAPSDRAFT_28496 [Thalassiosira pseudonana CCMP1335]	Adenosylhomocysteinase 2 OS=Arabidopsis thaliana GN=SAHH2 PE=1 SV=1	S-adenosylhomocysteine hydrolase	Coenzyme transport and metabolism ;	K01251|1|0.0|968|tps:THAPSDRAFT_5954| adenosylhomocysteinase [EC:3.3.1.1]	GO:0009651//response to salt stress;GO:0006730//one-carbon metabolic process;GO:0006816//calcium ion transport;GO:0007030//Golgi organization;GO:0019344//cysteine biosynthetic process	GO:0004013//adenosylhomocysteinase activity;GO:0000166//nucleotide binding	GO:0005829//cytosol;GO:0005773//vacuole;GO:0005886//plasma membrane
XP_002289178	0.111	FILPTAPTR;LEIYEGLAHSANPK	1;1	2	4	0.6	0.029	0.0002243	0.8	0.04	0.002789	0.6	0.043	0.0007453	NSi	DOWN	-	DOWN	phospholipase [Thalassiosira pseudonana CCMP1335]	Acyl-protein thioesterase 1 OS=Ustilago maydis (strain 521 / FGSC 9021) GN=UM00130 PE=3 SV=1	Predicted esterase	General function prediction only ;	K06130|1|3e-156|432|tps:THAPSDRAFT_18091| lysophospholipase II [EC:3.1.1.5]	0	GO:0004622//lysophospholipase activity	-
XP_002292723	0.695	AGDTVLLPK;EEDILGKFE;TASGILLPTDK;DPNEGVVVAVGPGLR;DVSGVLHAPTVK;GKDPNEGVVVAVGPGLR	1;1;1;1;1;1	6	16	0.6	0.031	0.0002831	0.67	0.047	0.001466	0.54	0.022	7.613e-05	NSi	DOWN	-	DOWN	hypothetical protein THAPSDRAFT_29506 [Thalassiosira pseudonana CCMP1335]	10 kDa chaperonin OS=Arabidopsis thaliana GN=CPN10 PE=3 SV=1	Co-chaperonin GroES (HSP10)	Posttranslational modification, protein turnover, chaperones ;	K04078|1|9e-71|207|tps:THAPSDRAFT_29506| chaperonin GroES	GO:0006457//protein folding	GO:0005524//ATP binding	GO:0005737//cytoplasm
XP_002291609	0.553	LLPGGDK;DENLLIK;EMFDAAQK;MIDNPDYK;IDCGGAYLK;WTIASDWK;FAEETFFK;DLVIQYSVK;FYGLSAPLSK;KDENLLIK;LLPGGDKFEAK;DGCTHVGFELWQVK;AGTLFDDIIVTDSLEEAQK;SGKLEDEFDFLPDEK;FGGDTPYGVMFGPDICGSSNK;SSSELGEWSHTAGDWHGDAQDK;GPWVHPMIPNPEYEYDENMYAVCK	1;1;1;1;1;1;1;1;1;1;1;1;1;1;1;1;1	17	68	0.57	0.063	0.002008	1.03	0.063	0.4593	0.63	0.046	0.001014	NSi	DOWN	-	DOWN	calreticulin-like protein [Thalassiosira pseudonana CCMP1335]	Calreticulin OS=Beta vulgaris PE=2 SV=1	-	-	K08057|1|0.0|702|tps:THAPSDRAFT_34810| calreticulin	GO:0006457//protein folding	GO:0051082//unfolded protein binding;GO:0005509//calcium ion binding	GO:0016023//cytoplasmic membrane-bounded vesicle;GO:0005783//endoplasmic reticulum
XP_002288463	0.117	VEEQVLTR;DLLSLPYIR;ELIIPMTK;VDPSIIESIYR	1;1;1;1	4	8	0.63	0.037	0.0005767	0.99	0.022	0.555	0.63	0.029	0.0002806	NSi	DOWN	-	DOWN	chorismate mutase-like protein [Thalassiosira pseudonana CCMP1335]	Chorismate mutase 1, chloroplastic OS=Arabidopsis thaliana GN=CM1 PE=1 SV=3	Chorismate mutase	Amino acid transport and metabolism ;	K01850|1|0.0|583|tps:THAPSDRAFT_27564| chorismate mutase [EC:5.4.99.5]	GO:0046417//chorismate metabolic process;GO:0009073//aromatic amino acid family biosynthetic process	GO:0004106//chorismate mutase activity	-
XP_002287806	0.329	YFDEDRFEIFATR;DIAKDEELLHTYISLK;QSNFSNEETGMFDGAFAAVAFK	1;1;1	3	10	0.6	0.004	5.323e-07	0.76	0.057	0.005162	0.66	0.078	0.005838	NSi	DOWN	-	DOWN	hypothetical protein THAPSDRAFT_21263 [Thalassiosira pseudonana CCMP1335]	-	-	-	-	-	-	-
XP_002291508	0.403	HWPFK;ITITNDK;DAGAISGLNVLR;VEIIANDQGNR;EIAEAYLGK;MVQEAEQYK;NQVDEVVLVGGSTR;TTPSYVAFTETER;AEEISSMVLTK;FSDPGVQSDMK;MVDYFLQDFK;NGLENYCYSLK;FEDLCMDYFK;NAVVTVPAYFNDSQR;SQAAMNASNTVFDAK;VIPGTGGTPIIEVEYK;IINEPTAAAIAYGLDQK;TQTFSTYADNQPGVLIQVFEGER;GINPDEAVAYGATVQAAILSGADK;VIPGTGGTPIIEVEYKGETK	1;1;1;1;1;1;1;1;1;1;1;1;1;1;1;1;1;1;1;1	20	214	0.63	0.012	1.843e-05	0.89	0.038	0.01212	0.65	0.071	0.00429	NSi	DOWN	-	DOWN	heat shock protein 70 [Thalassiosira pseudonana CCMP1335]	Heat shock 70 kDa protein OS=Achlya klebsiana GN=HSP70 PE=2 SV=1	Molecular chaperone	Posttranslational modification, protein turnover, chaperones ;	K03283|1|0.0|1191|tps:THAPSDRAFT_269120| heat shock 70kDa protein 1/8	GO:0006950//response to stress	GO:0005524//ATP binding	-
XP_002287502	0.35	AADLYR;TLGQLAPR;FVFIGK;FATVIETEK;TTLVNYILK;GLLSFHGQGDTK;KIHNLELVQSVGIK;SLMECLYKEDKEE;KPDGSINEALQQVAFADK;FVFQGVHEQINFGPAQKPWAEGEVR	1;1;1;1;1;1;1;1;1;1	10	29	0.63	0.015	4.083e-05	0.89	0.018	0.001224	0.56	0.062	0.001822	NSi	DOWN	-	DOWN	hypothetical protein THAPSDRAFT_39666 [Thalassiosira pseudonana CCMP1335]	COBW domain-containing protein 2 OS=Homo sapiens GN=CBWD2 PE=1 SV=1	Putative GTPases (G3E family)	General function prediction only ;	K03782|1|5e-09|60.1|smin:v1.2.026534.t3| catalase-peroxidase [EC:1.11.1.21]	-	-	-
XP_002288883	0.72	EAILNK;TLESIK;VACETATK;SGESALSIYNR;SVVAAGLCK;LEFDARPGALAR;GLSCDTCEVLVR;FIIGGPQGDAGLTGR;QSPDIAGGVHIGK;EGLTAQAITDIVK;DGTLWWLRPDGK;FFSWEDPVDLSK;IHTVLISTQHAEPGK;YASMDAAGVAAAVAENK;SFLFSSESVNEGHPDK;EIGFSSFVDDLSSVESK;KFFSWEDPVDLSK;IIIDTYGGWGAHGGGAFSGK;TQVTIAYDQLADGSVVPTK;DNMVMVFGEISTAAHLDYEK;LCDQVSDAVLDACLAADPMSK;KIIIDTYGGWGAHGGGAFSGK;GAYTGEEQIAPSMAEMNELIHDYVIVK	1;1;1;1;1;1;1;1;1;1;1;1;1;1;1;1;1;1;1;1;1;1;1	23	156	0.63	0.029	0.0002629	0.84	0.029	0.002144	0.6	0.112	0.01142	NSi	DOWN	-	DOWN	probable S-adenosylmethionine synthetase [Thalassiosira pseudonana CCMP1335]	S-adenosylmethionine synthase 2 OS=Suaeda salsa GN=METK2 PE=2 SV=1	S-adenosylmethionine synthetase	Coenzyme transport and metabolism ;	K00789|1|0.0|909|tps:THAPSDRAFT_21815| S-adenosylmethionine synthetase [EC:2.5.1.6]	GO:0006556//S-adenosylmethionine biosynthetic process;GO:0006730//one-carbon metabolic process	GO:0004478//methionine adenosyltransferase activity;GO:0046872//metal ion binding;GO:0005524//ATP binding	-
XP_002288065	0.355	LTVWDTAGQER;LLMIGDAGVGK;GAQGVVMVYDVTR;GQSFPYDHLFK;DSFDNLEQWLK;MGVQESFMEVVHK	1;1;1;1;1;1	6	14	0.65	0.032	0.000408	0.82	0.037	0.003143	0.66	0.034	0.0005131	NSi	DOWN	-	DOWN	at-like rab-type small G protein [Thalassiosira pseudonana CCMP1335]	Ras-related protein RABC1 OS=Arabidopsis thaliana GN=RABC1 PE=1 SV=1	GTPase SAR1 and related small G proteins	General function prediction only ;	K07910|1|4e-147|408|tps:THAPSDRAFT_32223| Ras-related protein Rab-18	GO:0007264//small GTPase mediated signal transduction;GO:0015031//protein transport	GO:0005525//GTP binding	-
YP_874506	0.612	TGFATL;ELIIGDR;QMSLLLR;EAIASTK;VGSAAQTK;SYIDVVGK;QILEGGSVK;LVESMAPGIISR;VVNPLGAPIDGK;INIRPDEISSIIR;EAYPGDVFYLHSR;ATLIVYDDLTK;TSIAVDTIINQK;IDNIGTVLQVGDGIAR;FSASLIQTLASQK;STGQIAQIPVGEAFLGR;ASTIAQVVNVLDEK;TNQFTEEAETLLK;TEDVVCVYVGIGQK;KFSASLIQTLASQK;SVCEPLQTGITSIDAMIPIGR;VYGLDQVMSGELLEFEDK;VVNPLGAPIDGKGDIASTETR;KSVCEPLQTGITSIDAMIPIGR	1;0;0;1;1;1;1;1;1;1;0;1;1;1;1;1;1;1;1;1;1;1;1;1	21	377	0.48	0.007	1.948e-06	0.78	0.024	0.0005536	1.51	0.185	0.007017	NSi	DOWN	-	UP	ATP synthase CF1 alpha chain [Thalassiosira pseudonana]	ATP synthase subunit alpha, chloroplastic OS=Thalassiosira pseudonana GN=atpA PE=3 SV=1	F0F1-type ATP synthase, alpha subunit	Energy production and conversion ;	K02111|1|0.0|982|tps:THAPSDRAFT_bd1287| F-type H+-transporting ATPase subunit alpha [EC:3.6.3.14]!K02132|3|0.0|600|beq:BEWA_054450| F-type H+-transporting ATPase subunit alpha	GO:0042777//plasma membrane ATP synthesis coupled proton transport;GO:0015991//ATP hydrolysis coupled proton transport	GO:0046933//proton-transporting ATP synthase activity, rotational mechanism;GO:0005524//ATP binding;GO:0046961//proton-transporting ATPase activity, rotational mechanism	GO:0045261//proton-transporting ATP synthase complex, catalytic core F(1);GO:0009535//chloroplast thylakoid membrane;GO:0005886//plasma membrane
YP_874505	0.401	IASPYAR;HLDGVLEI;EALLTK;SINPLASK;VIDFTIK;FLMVLVK;NQLENLAK;SQLNAETFK;MIEVSTAFPFTTLQK	1;1;1;1;1;1;1;1;1	9	98	0.52	0.046	0.0006507	0.92	0.048	0.04743	1.82	0.219	0.002184	NSi	DOWN	-	UP	ATP synthase CF1 delta chain [Thalassiosira pseudonana]	ATP synthase subunit delta, chloroplastic OS=Thalassiosira pseudonana GN=atpD PE=3 SV=1	F0F1-type ATP synthase, delta subunit (mitochondrial oligomycin sensitivity protein)	Energy production and conversion ;	K02113|1|7e-134|374|tps:THAPSDRAFT_bd1023| F-type H+-transporting ATPase subunit delta!K02137|3|2e-10|59.3|sre:PTSG_09120| F-type H+-transporting ATPase subunit O	GO:0042777//plasma membrane ATP synthesis coupled proton transport	GO:0046933//proton-transporting ATP synthase activity, rotational mechanism	GO:0045261//proton-transporting ATP synthase complex, catalytic core F(1);GO:0009535//chloroplast thylakoid membrane;GO:0005886//plasma membrane
YP_874503	0.353	EILDIELDISQK;EYVLSHLAQASEK;EAQLEIANSQNIHK;YIDNLLETISSDLLNK	1;1;1;1	4	7	0.5	0.039	0.0004021	0.93	0.07	0.1352	1.59	0.264	0.01222	NSi	DOWN	-	UP	ATP synthase CF0 B' chain subunit II [Thalassiosira pseudonana]	ATP synthase subunit b', chloroplastic OS=Thalassiosira pseudonana GN=atpG PE=3 SV=1	F0F1-type ATP synthase, subunit b	Energy production and conversion ;	K02109|1|3e-107|304|tps:THAPSDRAFT_bd598| F-type H+-transporting ATPase subunit b	GO:0030168//platelet activation;GO:0051258//protein polymerization;GO:0015986//ATP synthesis coupled proton transport;GO:0007165//signal transduction	GO:0005102//receptor binding;GO:0015078//hydrogen ion transmembrane transporter activity;GO:0030674//protein binding, bridging;GO:0005524//ATP binding	GO:0016021//integral component of membrane;GO:0005577//fibrinogen complex;GO:0045263//proton-transporting ATP synthase complex, coupling factor F(o);GO:0009535//chloroplast thylakoid membrane
XP_002288517	0.243	EPGFFGFGSNFPK;ESGEREPGFFGFGSNFPK;SPSLPFMNKPALLDPSMPGYK	1;1;1	3	52	0.42	0.043	0.000453	0.74	0.085	0.01309	1.53	0.166	0.004558	NSi	DOWN	-	UP	fucoxanthin chl a/c light-harvesting protein [Thalassiosira pseudonana CCMP1335]	Chlorophyll a-b binding protein 1B-21, chloroplastic OS=Hordeum vulgare GN=LHC Ib-21 PE=1 SV=1	-	-	K08907|1|1e-141|395|tps:THAPSDRAFT_3816|	GO:0009765//photosynthesis, light harvesting	0	GO:0016020//membrane;GO:0009507//chloroplast
XP_002293679	0.409	GIYGQR;VIVADK;TTLGTIYVR;QTNAIFAAIR;SAYATYK;NAFILFNSGAIADK;IAALESAVNAGDFGAVAAEK	1;1;1;1;1;1;1	7	19	0.53	0.043	0.0005117	0.71	0.075	0.007067	1.52	0.037	5.367e-05	NSi	DOWN	-	UP	hypothetical protein THAPSDRAFT_24769 [Thalassiosira pseudonana CCMP1335]	-	-	-	K00106|1|2e-32|124|aaf:AURANDRAFT_71657| xanthine dehydrogenase/oxidase [EC:1.17.1.4 1.17.3.2]	0	GO:0005488//binding	-
XP_002296129	0.062	VMINYDR;DVGDVTEWSFDLPK	1;1	2	3	1.56	0.125	0.001554	1.03	0.064	0.4843	0.55	0.048	0.0008263	NSi	UP	-	DOWN	phytochelatin synthase-like protein [Thalassiosira pseudonana CCMP1335]	Glutathione gamma-glutamylcysteinyltransferase 2 OS=Lotus japonicus GN=PCS2 PE=2 SV=2	-	-	K05941|1|1e-22|100|psoj:PHYSODRAFT_563256| glutathione gamma-glutamylcysteinyltransferase [EC:2.3.2.15]	GO:0046938//phytochelatin biosynthetic process;GO:0010038//response to metal ion	GO:0016756//glutathione gamma-glutamylcysteinyltransferase activity;GO:0046872//metal ion binding	-
XP_002292483	0.104	GLAVPVVR;SVLEIALELNR;IMPISWGGDHR;WFVSPGSAVSQFDR	1;1;1;1	4	6	1.88	0.15	0.0006146	0.72	0.061	0.004321	0.64	0.043	0.0009153	NSi	UP	-	DOWN	hypothetical protein THAPSDRAFT_36291 [Thalassiosira pseudonana CCMP1335]	Lipoamide acyltransferase component of branched-chain alpha-keto acid dehydrogenase complex, mitochondrial OS=Mus musculus GN=Dbt PE=1 SV=2	Pyruvate/2-oxoglutarate dehydrogenase complex, dihydrolipoamide acyltransferase (E2) component, and related enzymes	Energy production and conversion ;	K09699|1|0.0|856|tps:THAPSDRAFT_36291| 2-oxoisovalerate dehydrogenase E2 component (dihydrolipoyl transacylase) [EC:2.3.1.168]	GO:0046949//fatty-acyl-CoA biosynthetic process	GO:0048037//cofactor binding;GO:0043754//dihydrolipoyllysine-residue (2-methylpropanoyl)transferase activity	-
XP_002293906	0.099	DPAGLVQFR;TPVGNLEK;GTVSSEICALR;GVIPEEIAALENLR;LNAEYFIGNELEGR;LNAEYFIGNELEGRDENIR;IEADGFTTELTATATPQEGWNK	1;1;1;1;1;1;1	7	25	1.58	0.117	0.001125	1.02	0.037	0.3614	0.64	0.027	0.0002153	NSi	UP	-	DOWN	predicted protein [Thalassiosira pseudonana CCMP1335]	Probable LRR receptor-like serine/threonine-protein kinase At4g26540 OS=Arabidopsis thaliana GN=At4g26540 PE=2 SV=1	Leucine-rich repeat (LRR) protein	Function unknown ;	K19475|1|8e-10|65.5|lbz:LBRM_34_0530| WAS/WASL-interacting protein!K19613|4|6e-08|58.9|acan:ACA1_264840| leucine-rich repeat protein SHOC2	-	-	-
XP_002297327	0.053	LLVLDEK;VGDANVNALLNALK	1;1	2	3	2.98	0.131	1.803e-05	0.71	0.068	0.005461	0.58	0.033	0.0003198	NSi	UP	-	DOWN	simliar to phenylalanine-4-hydroxylase [Thalassiosira pseudonana CCMP1335]	Phenylalanine-4-hydroxylase OS=Bos taurus GN=PAH PE=2 SV=1	Phenylalanine-4-hydroxylase	Amino acid transport and metabolism ;	K00500|1|0.0|831|tps:THAPSDRAFT_bd415| phenylalanine-4-hydroxylase [EC:1.14.16.1]	GO:0009094//L-phenylalanine biosynthetic process;GO:0055114//oxidation-reduction process	GO:0004505//phenylalanine 4-monooxygenase activity;GO:0005506//iron ion binding;GO:0004664//prephenate dehydratase activity	-
XP_002285943	0.171	ETLVLDFK;ARPDSAAFAPVAER;EETDFLVMGGGK;TISYEEYMATK;KEETDFLVMGGGK	1;1;1;1;1	5	17	1.51	0.063	0.0002758	1.14	0.096	0.05196	0.63	0.065	0.002716	NSi	UP	-	DOWN	predicted protein [Thalassiosira pseudonana CCMP1335]	-	-	-	K13199|1|1e-115|340|tps:THAPSDRAFT_20570| plasminogen activator inhibitor 1 RNA-binding protein	-	-	-
XP_002289996	0.301	TWVTNPK;DQQVQVSK;ANDQSQNQLFK;LHTEEEVMANAK;GIAECPFEWYK;GAELIIRPQGYMYPAK;EAGVWGVFSLTGEQHEQHPK;MGLPGMDLIVFPEYSTMGIMYDR	1;1;1;1;1;1;1;1	8	23	1.73	0.2	0.002868	1.02	0.136	0.855	0.64	0.076	0.004896	NSi	UP	-	DOWN	aliphatic amidase [Thalassiosira pseudonana CCMP1335]	Aliphatic amidase OS=Geobacillus stearothermophilus PE=1 SV=1	Predicted amidohydrolase	General function prediction only ;	K13566|1|6e-13|70.5|pif:PITG_05539| omega-amidase [EC:3.5.1.3]	GO:0006807//nitrogen compound metabolic process	GO:0004040//amidase activity	-
YP_874589	0.16	DDISYLLK;SQNLEPGEYITIK	1;1	2	6	1.61	0.116	0.0009177	1.06	0.015	0.003278	2.05	0.218	0.0009111	NSi	UP	-	UP	hypothetical protein ThpsCp100 [Thalassiosira pseudonana]	Uncharacterized protein ycf88 OS=Odontella sinensis GN=ycf88 PE=3 SV=1	-	-	-	0	0	GO:0009507//chloroplast
YP_316586	0.052	ATYSPQLNPIYK;RIPDYPDAYFTFNK	1;1	2	21	1.85	0.213	0.001775	1.36	0.078	0.001858	1.64	0.054	8.329e-05	NSi	UP	-	UP	cytochrome oxidase subunit I [Thalassiosira pseudonana]	Cytochrome c oxidase subunit 1 OS=Marchantia polymorpha GN=COX1 PE=3 SV=2	Heme/copper-type cytochrome/quinol oxidases, subunit 1	Energy production and conversion ;	K02256|1|0.0|665|psoj:PhsooMp07| cytochrome c oxidase subunit 1 [EC:1.9.3.1]	GO:0009060//aerobic respiration;GO:0006810//transport;GO:0022900//electron transport chain	GO:0005507//copper ion binding;GO:0009055//electron carrier activity;GO:0005506//iron ion binding;GO:0020037//heme binding;GO:0004129//cytochrome-c oxidase activity	GO:0005743//mitochondrial inner membrane;GO:0070469//respiratory chain;GO:0005886//plasma membrane;GO:0016021//integral component of membrane
XP_002294965	0.438	GWVGAAVR;TIATPNNFLR;GGGAVETFK;IGQDGFTAFYR;KLVLAGEDR;RIGQDGFTAFYR;NALQQGQPLTADPR;KTFGTFTETAR;EGLWTCGYLSIPPIVR;EMYPDKFDTDNK	1;1;1;1;1;1;1;1;1;1	10	55	2.07	0.131	0.0001798	1.27	0.045	0.0008446	1.52	0.092	0.0008414	NSi	UP	-	UP	predicted protein [Thalassiosira pseudonana CCMP1335]	Carrier protein YMC1, mitochondrial OS=Saccharomyces cerevisiae (strain ATCC 204508 / S288c) GN=YMC1 PE=1 SV=2	-	-	K15100|1|4e-26|104|pif:PITG_11988| solute carrier family 25 (mitochondrial citrate transporter), member 1!K15109|2|8e-26|104|ehx:EMIHUDRAFT_222552| solute carrier family 25 (mitochondrial carnitine/acylcarnitine transporter), member 20/29!K15110|4|1e-10|62.4|ddi:DDB_G0267704| solute carrier family 25 (mitochondrial 2-oxodicarboxylate transporter), member 21!K15104|5|9e-10|60.1|pfd:PFDG_01958| sol…	GO:0006810//transport	0	GO:0016021//integral component of membrane
XP_002292071	0.115	ADVATASIK;SAHTIQTFTDGR;WVSPYNPLAK;GALSTIDRPYGIFDFFHHK	1;1;1;1	4	11	1.63	0.11	0.0007757	1.14	0.066	0.02053	2.17	0.363	0.002863	NSi	UP	-	UP	predicted protein [Thalassiosira pseudonana CCMP1335]	Omega-6 fatty acid desaturase, endoplasmic reticulum OS=Arabidopsis thaliana GN=FAD2 PE=2 SV=1	Fatty acid desaturase	Lipid transport and metabolism ;	K10256|1|0.0|905|tps:THAPSDRAFT_23798| omega-6 fatty acid desaturase / acyl-lipid omega-6 desaturase (Delta-12 desaturase) [EC:1.14.19.6 1.14.19.22]	GO:0006629//lipid metabolic process	-	-
XP_002295277	0.078	MALGML;FFIELK;DGWLDVLK;ALLMTVGVETTR	1;1;1;1	4	21	1.68	0.17	0.00207	1.41	0.119	0.003879	1.87	0.169	0.0008284	NSi	UP	-	UP	predicted protein [Thalassiosira pseudonana CCMP1335]	Putative sodium-coupled neutral amino acid transporter 11 OS=Mus musculus GN=Slc38a11 PE=2 SV=2	Amino acid permeases	Amino acid transport and metabolism ;	K14997|1|1e-77|251|ngd:NGA_0541502| solute carrier family 38 (sodium-coupled neutral amino acid transporter), member 11	0	0	GO:0016021//integral component of membrane
XP_002294576	0.047	GVIGLK;TDMIESSLFGSDGK	1;1	2	2	1.68	0.354	0.01819	0.73	0.08	0.01059	1.63	0.325	0.01779	NSi	UP	-	UP	predicted protein [Thalassiosira pseudonana CCMP1335]	-	-	-	-	-	-	-
XP_002291352	0.157	AGSVFEK;GVSYSVLPLLK;YGGQASYDEWK;DGDFAGPTTWSYK;KGVSYSVLPLLK	1;1;1;1;1	5	17	1.86	0.091	0.0001368	1.45	0.058	0.0003449	1.73	0.123	0.0005916	NSi	UP	-	UP	predicted protein [Thalassiosira pseudonana CCMP1335]	-	-	-	-	GO:0006629//lipid metabolic process	GO:0016627//oxidoreductase activity, acting on the CH-CH group of donors	GO:0016021//integral component of membrane;GO:0005737//cytoplasm
XP_002290750	0.311	DQVLIWR;AEALAGGK;VLIAAHGNTLR;HYGGLQGLNK;GKAEALAGGK;FMPVWENEIAPAIK;EAGFTFDVAYTSVLK;QETVDEYGKDQVLIWR	0;1;1;1;1;1;1;1	7	18	1.56	0.065	0.0002376	1.36	0.062	0.0008814	1.53	0.048	0.0001082	NSi	UP	-	UP	phosphoglycerate mutase [Thalassiosira pseudonana CCMP1335]	Probable phosphoglycerate mutase OS=Dictyostelium discoideum GN=gpmA PE=1 SV=1	Phosphoglycerate mutase 1	Carbohydrate transport and metabolism ;	K01834|1|0.0|603|tps:THAPSDRAFT_28350| 2,3-bisphosphoglycerate-dependent phosphoglycerate mutase [EC:5.4.2.11]	GO:0006096//glycolytic process	GO:0046538//2,3-bisphosphoglycerate-dependent phosphoglycerate mutase activity	-
XP_002290511	0.058	VPAALSK;VVTNLITTK;VDFLWYAK	1;1;1	3	12	1.62	0.204	0.004635	1.43	0.164	0.008778	1.68	0.142	0.001198	NSi	UP	-	UP	Conserved Hypothetical protein [Thalassiosira pseudonana CCMP1335]	Na(+)/H(+) antiporter NhaD OS=Alkalimonas amylolytica GN=nhaD PE=1 SV=1	Na+/H+ antiporter NhaD and related arsenite permeases	Inorganic ion transport and metabolism ;	-	GO:0055085//transmembrane transport	0	GO:0016021//integral component of membrane
XP_002294131	0.099	VVFEESITHTGAPFR;ESSIWSDVDNTLTTVPAR	1;1	2	6	1.54	0.154	0.003035	1.3	0.058	0.001244	1.52	0.095	0.0009587	NSi	UP	-	UP	predicted protein [Thalassiosira pseudonana CCMP1335]	-	-	-	-	-	-	-
XP_002288142	0.238	ALPVEAFGDK;STYLGCYANK;GQCFCGILGEHEK;GHTAAECESMCSDMGYNVWGR	1;1;1;1	4	15	1.8	0.481	0.02523	1.37	0.116	0.005021	1.71	0.287	0.008319	NSi	UP	-	UP	predicted protein [Thalassiosira pseudonana CCMP1335]	WSC domain-containing protein 1 OS=Xenopus tropicalis GN=wscd1 PE=2 SV=1	-	-	-	-	-	-
XP_002290700	0.155	LPANER;GTSFFGR;NAALAFK;DSHPLTYK;GNGENLPGFMIGR;FEYDEVYVGTPEER;AMKFEYDEVYVGTPEER	1;1;0;0;0;0;1	3	30	1.59	0.408	0.04639	1.37	0.31	0.07523	8.62	1.685	0.0002361	NSi	UP	-	UP	silicon transporter [Thalassiosira pseudonana]	-	-	-	-	-	-	-
XP_002288296	0.012	VVLAPVFAK;AQDSHLNFSSLAR	1;1	2	4	1.54	0.146	0.002931	1.46	0.136	0.003891	1.64	0.131	0.001155	NSi	UP	-	UP	predicted protein [Thalassiosira pseudonana CCMP1335]	-	-	-	K20161|1|7e-08|59.7|acan:ACA1_333380| DENN domain-containing protein 2!K20163|2|2e-07|58.2|psoj:PHYSODRAFT_493912| DENN domain-containing protein 4!K20160|4|8e-06|53.1|spar:SPRG_00776| DENN domain-containing protein 1	-	-	-
XP_002297275	0.028	AILESK;GVELCK	1;1	2	3	1.54	0.137	0.002371	0.69	0.037	0.0008248	1.53	0.141	0.002676	NSi	UP	-	UP	predicted protein [Thalassiosira pseudonana CCMP1335]	-	-	-	-	-	-	-
XP_002290216	0.055	IVLWDLVK;AIMAIEPVDAVVAGDDR	1;1	2	3	1.65	0.105	0.0005746	1.09	0.027	0.00546	1.74	0.353	0.0137	NSi	UP	-	UP	WD40-repeat protein [Thalassiosira pseudonana CCMP1335]	p21-activated protein kinase-interacting protein 1-like OS=Xenopus laevis GN=pak1ip1 PE=2 SV=1	-	-	K14830|1|9e-22|99.4|ngd:NGA_0430201| protein MAK11	-	-	-
XP_002287581	0.124	VIGADPLNK;LMYQGQQK;GSSPFGVGVVK;DLLLPASVIPK;GIQVGGISYEEYDFLR	1;1;1;1;1	5	10	1.65	0.082	0.0002667	1.02	0.035	0.4304	1.73	0.144	0.0009526	NSi	UP	-	UP	predicted protein [Thalassiosira pseudonana CCMP1335]	-	-	-	-	-	-	-
XP_002289343	0.107	SLLEQVALVSQGR;EDLLGGTLTLSPK	1;1	2	5	1.79	0.177	0.001356	1.32	0.148	0.01818	1.85	0.258	0.003244	NSi	UP	-	UP	predicted protein [Thalassiosira pseudonana CCMP1335]	-	-	-	-	-	-	-
XP_002297294	0.127	LMETDGLK;LGQFADLWK;LMETDGLKDR;DRPHVTMDDIIK	1;1;1;1	4	14	1.52	0.269	0.02011	1.47	0.145	0.004804	1.76	0.179	0.001627	NSi	UP	-	UP	triose or hexose phosphate/phosphate translocator [Thalassiosira pseudonana CCMP1335]	Phosphoenolpyruvate/phosphate translocator 3, chloroplastic OS=Oryza sativa subsp. japonica GN=PPT3 PE=2 SV=1	Permeases of the drug/metabolite transporter (DMT) superfamily	Carbohydrate transport and metabolism ; Amino acid transport and metabolism ; General function prediction only ;	K15283|1|1e-136|394|gtt:GUITHDRAFT_90566| solute carrier family 35, member E1	0	0	GO:0016021//integral component of membrane
YP_874516	0.068	EFQTPIIALSQLSR;LPFFIDDQAEITTQDIR	1;1	2	3	1.53	0.061	0.0002382	1.22	0.1	0.01724	2.56	0.136	5.024e-05	NSi	UP	-	UP	DNA replication helicase [Thalassiosira pseudonana]	Probable replicative DNA helicase OS=Odontella sinensis GN=dnaB PE=3 SV=1	Replicative DNA helicase	Replication, recombination and repair ;	-	GO:0032508//DNA duplex unwinding;GO:0006269//DNA replication, synthesis of RNA primer	GO:0003678//DNA helicase activity;GO:0003677//DNA binding;GO:0005524//ATP binding	GO:0005658//alpha DNA polymerase:primase complex;GO:0009507//chloroplast
XP_002289851	0.238	NLMSPILSR;SASLGVGSIEK;GAVPVGVWMGLPITK	1;1;1	3	21	1.52	0.094	0.0008658	1.13	0.077	0.04081	1.53	0.174	0.004914	NSi	UP	-	UP	predicted protein [Thalassiosira pseudonana CCMP1335]	-	Predicted membrane protein	Function unknown ;	-	-	-	-
XP_002290982	0.084	DFPLLVVSGGVK;AVVGDENFSEYGPLIAGGLLR	1;1	2	3	1.61	0.09	0.0004473	1.29	0.076	0.003333	1.8	0.208	0.002107	NSi	UP	-	UP	predicted protein [Thalassiosira pseudonana CCMP1335]	-	-	-	-	-	-	-
YP_874498	0.543	AISALR;NHGINFR;LGLSGK;GFYDILR;AEYAK;DTDVLALFR;GGLDFLK;VALEAMVLAR;VVYEGLK;ASAATGEVK;FLNCLEGINR;AISALRLEDMR;ENDMLLHLHR;LEGDPLMIK;TFQGPATGIVVER;YESGVIPYAK;MGYWDAAYTVK;TCGPLQTALDLWK;MSGVDHIHAGTVVGK;NEGLDYFNQQVGPQILR;GSYLNITAATMEEVYK;GSYLNITAATMEEVYKR;DISFNYTSTDTADFAETATANR;GGLDFLKDDENINSQPFMR	0;1;1;1;1;1;1;1;1;1;1;1;1;1;1;1;1;1;1;1;1;1;1;1	23	1388	0.64	0.019	7.606e-05	0.89	0.032	0.007318	1.05	0.08	0.3491	N	DOWN	-	-	ribulose-1,5-bisphosphate carboxylase/oxygenase large subunit [Thalassiosira pseudonana]	Ribulose bisphosphate carboxylase large chain OS=Thalassiosira pseudonana GN=rbcL PE=3 SV=1	Ribulose 1,5-bisphosphate carboxylase, large subunit	Carbohydrate transport and metabolism ;	K01601|1|0.0|957|tps:THAPSDRAFT_bd2088| ribulose-bisphosphate carboxylase large chain [EC:4.1.1.39]	GO:0019253//reductive pentose-phosphate cycle;GO:0009853//photorespiration;GO:0055114//oxidation-reduction process	GO:0016984//ribulose-bisphosphate carboxylase activity;GO:0004497//monooxygenase activity;GO:0000287//magnesium ion binding	GO:0009507//chloroplast
XP_002292108	0.397	DITTYSR;LSEMAEGR;LLASEMYR;INPGNFADGR;LAATNPEAAAR;EYGMWK;TAVGMPFK;VDLYYGK;VLSYYGDTPR;DIATSDSVFMR;TEFVSCPSCGR;YCEDLYSVTR;ASNPLVMVQSYR;TLFDLQETTAK;GMVESALEFADICR;MLSEGNAPYLYK;SAVGIGTLLADGLGDTVR;EYLVEAMLPLVQK;SSVADSNDLALELGTK;MMEVGTGVIVPAEELK;SQDYHNFVFSMK;QTMATTDTANVDASIEQIMR;LDWDYPLHLGVTEAGEGEDGR	1;1;1;1;1;1;1;1;1;1;1;1;1;1;1;1;1;1;1;1;1;1;1	23	72	0.55	0.012	1.368e-05	1.11	0.054	0.0254	0.84	0.035	0.003503	N	DOWN	-	-	gcpe-like protein [Thalassiosira pseudonana CCMP1335]	4-hydroxy-3-methylbut-2-en-1-yl diphosphate synthase, chloroplastic OS=Oryza sativa subsp. japonica GN=ISPG PE=2 SV=1	Enzyme involved in the deoxyxylulose pathway of isoprenoid biosynthesis	Lipid transport and metabolism ;	K03526|1|0.0|1389|tps:THAPSDRAFT_29228| (E)-4-hydroxy-3-methylbut-2-enyl-diphosphate synthase [EC:1.17.7.1 1.17.7.3]	GO:0055114//oxidation-reduction process;GO:0016114//terpenoid biosynthetic process	GO:0051539//4 iron, 4 sulfur cluster binding;GO:0046429//4-hydroxy-3-methylbut-2-en-1-yl diphosphate synthase activity;GO:0005506//iron ion binding	GO:0009507//chloroplast
XP_002289138	0.411	GASYFAR;REYPIR;VTITVITGDR;FVSLIASSPSVR;TLQESVASELAAR;LGGEAADLPLLTQR;VFDCGQNPNSK;GLCGGYNSFMIK;TLVPFSASEISQK;QAAVTQEILEIVSGATALE;GDEVFQLTSQDGDFGVER;ELTAQGIECDFILIGK	1;1;1;1;1;1;1;1;1;1;1;1	12	104	0.52	0.034	0.0002781	0.72	0.024	0.0002937	1.45	0.126	0.00346	N	DOWN	-	-	ATP synthase [Thalassiosira pseudonana CCMP1335]	ATP synthase gamma chain, chloroplastic OS=Odontella sinensis GN=ATPC PE=1 SV=1	F0F1-type ATP synthase, gamma subunit	Energy production and conversion ;	K02115|1|0.0|685|tps:THAPSDRAFT_40156| F-type H+-transporting ATPase subunit gamma	GO:0042777//plasma membrane ATP synthesis coupled proton transport	GO:0046933//proton-transporting ATP synthase activity, rotational mechanism;GO:0005524//ATP binding;GO:0046961//proton-transporting ATPase activity, rotational mechanism	GO:0045261//proton-transporting ATP synthase complex, catalytic core F(1);GO:0005886//plasma membrane
XP_002288034	0.064	LVGGEFQSV;KLVGGEFQSV	1;1	2	4	0.59	0.03	0.0002542	0.81	0.228	0.1866	0.77	0.122	0.04358	N	DOWN	-	-	hypothetical protein THAPSDRAFT_268364 [Thalassiosira pseudonana CCMP1335]	FeS cluster assembly protein SufD OS=Escherichia coli (strain K12) GN=sufD PE=1 SV=1	ABC-type transport system involved in Fe-S cluster assembly, permease component	Posttranslational modification, protein turnover, chaperones ;	-	GO:0016226//iron-sulfur cluster assembly	-	-
XP_002293700	0.377	AQTLLK;LAGEAAGAIAR;SYLEVYAK;WFTFSPAK;LGLETNTVTNK;DLVSISGIPVTPGPR;STLVLEGEDLK;FAGVDVPVTEEK;TGHDCNVTVDGLVVR;EMGSEANIGFTMFDR;IPLVIMTSDDTDPLTR;GEDQGVVIEFVNPK;KEEVMEIIINEPGK;IILCPGFAITQQEVVEK;HVYGDWPEVGVEDEEKR;LLEDNDNFGFDEGQVTIVK;KLLEDNDNFGFDEGQVTIVK	1;1;1;1;1;1;1;1;1;1;1;1;1;1;1;1;1	17	37	0.59	0.024	0.0001293	0.74	0.012	4.132e-05	0.79	0.006	1.06e-05	N	DOWN	-	-	hypothetical protein THAPSDRAFT_42326 [Thalassiosira pseudonana CCMP1335]	UDP-sugar pyrophosphorylase 1 OS=Glycine max GN=USP1 PE=1 SV=1	UDP-glucose pyrophosphorylase	Carbohydrate transport and metabolism ;	K12447|1|1e-175|514|aaf:AURANDRAFT_22705| UDP-sugar pyrophosphorylase [EC:2.7.7.64]	GO:0008152//metabolic process	GO:0003983//UTP:glucose-1-phosphate uridylyltransferase activity	-
XP_002286014	0.071	VNYFPLK;AFFDWISADEK	1;1	2	3	0.54	0.049	0.0008679	0.68	0.051	0.001925	1.33	0.16	0.01909	N	DOWN	-	-	predicted protein [Thalassiosira pseudonana CCMP1335]	-	-	-	-	-	-	-
XP_002293604	0.288	FLVDMR;GLHMVIR;LVVAETLR;AEIDSVLGDR;AIVPAFHK;LYPEPPLLIR;AVYSALVEAEHR;VLDDVLTDLIDR;YQQQYGSPYK;RFEFEFDSAK;SFLVISDPVQAK;IDIMDHPEDLEHAVGMR;YINPEVPEWAGYDPAK;SMTPAPYWDLPFANEVVPR	1;1;1;1;1;1;1;1;1;1;1;1;1;1	14	24	0.61	0.022	0.0001062	0.74	0.015	8.632e-05	0.86	0.026	0.001935	N	DOWN	-	-	cytochrome P450 [Thalassiosira pseudonana CCMP1335]	Cytochrome P450 97B3, chloroplastic OS=Arabidopsis thaliana GN=CYP97B3 PE=2 SV=2	Cytochrome P450	Secondary metabolites biosynthesis, transport and catabolism ;	K20495|1|2e-44|165|acan:ACA1_019600| long-chain fatty acid omega-monooxygenase [EC:1.14.13.205]!K07427|2|2e-36|141|acan:ACA1_241260| cytochrome P450 family 4 subfamily V!K14338|3|2e-35|143|ngr:NAEGRDRAFT_58772| cytochrome P450 / NADPH-cytochrome P450 reductase [EC:1.14.14.1 1.6.2.4]	GO:0055114//oxidation-reduction process;GO:0019288//isopentenyl diphosphate biosynthetic process, methylerythritol 4-phosphate pathway	GO:0016705//oxidoreductase activity, acting on paired donors, with incorporation or reduction of molecular oxygen;GO:0009055//electron carrier activity;GO:0004497//monooxygenase activity;GO:0020037//heme binding;GO:0005506//iron ion binding	GO:0009941//chloroplast envelope;GO:0009570//chloroplast stroma
XP_002287837	0.192	IDLFQMVR;VADEDPPGILR;VFEGINFMSR;ALGSQELLMLPR;GWTDDFGVK;AIDIAMGTHPMLR;AYSAGLSNVGVYER;EVYDTTLDIK;QPSMDDFDLEK;QFADDFVGILEK;DIDDGSWYEISSK;AAGMNPYGAAEEQMHTVAR;VVDVSGSDMASLEASWK;AVVQEVPMAMEDSVLGTNNR;KDPATGEYTEAIQFQCLER	1;1;1;1;1;1;1;1;1;1;1;1;1;1;1	15	33	0.56	0.01	7.152e-06	0.68	0.014	4.231e-05	1.03	0.097	0.6109	N	DOWN	-	-	predicted protein [Thalassiosira pseudonana CCMP1335]	-	-	-	-	-	-	-
XP_002294672	0.093	ADDFIDALLR;EYFDGDQPFGR;DDHLALNDILFR	1;1;1	3	3	0.65	0.028	0.0002707	0.76	0.02	0.0002466	0.99	0.017	0.2069	N	DOWN	-	-	predicted protein [Thalassiosira pseudonana CCMP1335]	-	-	-	-	-	-	-
XP_002289826	0.281	ALELGLDR;VLLITNDR;IAPMYLER;SGLSEVVK;MGWIDDGLK;TFDDMSMILDR;DSPMTIETFNK;DAPFFEWQEENMNK;DYPIYIGSGFSDEESSSLLR;NMIGAFHQPQCVFIDTTVLDTLPDR	1;1;1;1;1;1;1;1;1;1	10	30	0.64	0.015	4.083e-05	0.73	0.016	9.227e-05	0.73	0.018	0.00014	N	DOWN	-	-	predicted protein [Thalassiosira pseudonana CCMP1335]	3-dehydroquinate synthase, chloroplastic OS=Solanum lycopersicum GN=DHQS PE=2 SV=1	3-dehydroquinate synthetase	Amino acid transport and metabolism ;	K01735|1|0.0|896|tps:THAPSDRAFT_270364| 3-dehydroquinate synthase [EC:4.2.3.4]!K13830|4|6e-68|236|gtt:GUITHDRAFT_67756| pentafunctional AROM polypeptide [EC:4.2.3.4 4.2.1.10 1.1.1.25 2.7.1.71 2.5.1.19]	GO:0009073//aromatic amino acid family biosynthetic process	GO:0003856//3-dehydroquinate synthase activity	GO:0009536//plastid
XP_002288676	0.148	GIPFEQSHR;LGMDMDVANELMR;DGTVLGVHLIGK;LTDGSTIESDLFFAATGR;TTIEEFSYVPSPEK;LSDLDGSGTIDYEEFK;NVYAAGDVIGAPALASTSMEQAQR	1;1;1;1;1;1;1	7	7	0.58	0.02	6.359e-05	0.93	0.023	0.008541	0.84	0.026	0.001475	N	DOWN	-	-	predicted protein [Thalassiosira pseudonana CCMP1335]	Probable soluble pyridine nucleotide transhydrogenase OS=Mycobacterium tuberculosis (strain ATCC 25618 / H37Rv) GN=sthA PE=3 SV=1	Pyruvate/2-oxoglutarate dehydrogenase complex, dihydrolipoamide dehydrogenase (E3) component, and related enzymes	Energy production and conversion ;	K00382|1|2e-27|119|aaf:AURANDRAFT_26536| dihydrolipoamide dehydrogenase [EC:1.8.1.4]	GO:0045454//cell redox homeostasis;GO:0055114//oxidation-reduction process	GO:0050660//flavin adenine dinucleotide binding;GO:0016491//oxidoreductase activity;GO:0005509//calcium ion binding	GO:0005737//cytoplasm
XP_002289997	0.246	FSDFVPIDFLR;APGDFGLDGGFLK;SASLPFLEAPPNLDGGVGDLGFDPFR	1;1;1	3	106	0.6	0.025	0.0001508	0.81	0.044	0.004162	1.43	0.134	0.004681	N	DOWN	-	-	fucoxanthin chl a/c light-harvesting protein [Thalassiosira pseudonana CCMP1335]	-	-	-	K08907|1|2e-49|160|aaf:AURANDRAFT_77823| !K08910|4|1e-40|139|ehx:EMIHUDRAFT_414772|	-	-	-
XP_002292077	0.294	SFLGGADPAVDYLK;SAMLATVGWFFPK;LWPADAAAQEEMK;VFDPLNLSDYVPVDWAR	1;1;1;1	4	108	0.62	0.031	0.0003273	0.79	0.055	0.006313	1.33	0.151	0.01644	N	DOWN	-	-	predicted protein [Thalassiosira pseudonana CCMP1335]	Chlorophyll a-b binding protein L1818, chloroplastic OS=Chlamydomonas moewusii GN=L1818 PE=2 SV=1	-	-	K08910|1|6e-18|79.7|ehx:EMIHUDRAFT_441453| !K08907|3|3e-14|70.1|ehx:EMIHUDRAFT_457448|	GO:0009765//photosynthesis, light harvesting	0	GO:0016020//membrane;GO:0009507//chloroplast
XP_002286359	0.144	VLGPIMSK;EPGAIENGSWVR	1;1	2	53	0.6	0.069	0.002941	0.93	0.083	0.2015	1.2	0.112	0.02939	N	DOWN	-	-	predicted protein [Thalassiosira pseudonana CCMP1335]	-	-	-	-	-	-	-
XP_002293923	0.22	TAAEIMAK;GNLVGVISAK;LHVLPVVDVHR	1;1;1	3	10	0.61	0.02	8.254e-05	0.74	0.056	0.004042	0.78	0.023	0.0004585	N	DOWN	-	-	hypothetical protein THAPSDRAFT_264157 [Thalassiosira pseudonana CCMP1335]	Inosine-5'-monophosphate dehydrogenase OS=Korarchaeum cryptofilum (strain OPF8) GN=guaB PE=3 SV=1	FOG: CBS domain	General function prediction only ;	-	GO:0008152//metabolic process	GO:0003824//catalytic activity	-
XP_002295619	0.468	FEIYAPFGN;TEADMIDLR;VAQLAAWGYATTWSGAR;FPGCEDFPAGHEAVLK;IGTENLIPVLVVAGALETLWK;EGSFPGDFSATSFPVGFGPFAK	1;1;1;1;1;1	6	37	0.46	0.076	0.002305	0.69	0.079	0.00721	1.43	0.213	0.01648	N	DOWN	-	-	fucoxanthin chl a/c light-harvesting protein, major type [Thalassiosira pseudonana CCMP1335]	Fucoxanthin-chlorophyll a-c binding protein A, chloroplastic OS=Macrocystis pyrifera GN=FCPA PE=2 SV=1	-	-	K08907|1|2e-12|64.3|ehx:EMIHUDRAFT_70030|	-	-	-
YP_874507	0.591	ELTVR;ADIPFR;ALPWYR;DAPTVK;SGPMDK;TSLESDGVFR;VHTVVLNDPGR;AQLGEVFEFDR;QGMFVMPFMTR;TGEPALDLPK;GDGIAEAWLGHPIFR;KAQLGEVFEFDR;LAFYDYIGNNPAK;YQWDSGYFQQEIER;QVESSVTEGLSESQAWSR;MPAFFETFPVILVDK;YSIEQVGVTVDFYGGK;RMPAFFETFPVILVDK;IPDKLAFYDYIGNNPAK;SGPMDKGDGIAEAWLGHPIFR;DVFTGIGAEVTEQVEFGAFQK;MPAFFETFPVILVDKDGIIR;RMPAFFETFPVILVDKDGIIR	1;1;1;1;1;1;1;1;1;1;1;1;1;1;1;1;1;1;1;1;1;1;1	23	746	0.59	0.029	0.0002122	0.68	0.029	0.0003628	1.49	0.145	0.003771	N	DOWN	-	-	photosystem II chlorophyll A core antenna apoprotein [Thalassiosira pseudonana]	Photosystem II CP47 chlorophyll apoprotein OS=Odontella sinensis GN=psbB PE=3 SV=1	-	-	K02704|1|0.0|912|tps:THAPSDRAFT_bd2073|	GO:0009767//photosynthetic electron transport chain;GO:0018298//protein-chromophore linkage	GO:0016168//chlorophyll binding	GO:0009523//photosystem II;GO:0016021//integral component of membrane;GO:0009535//chloroplast thylakoid membrane
XP_002294886	0.167	AAIDDLK;GGVPGAYPK;VEGSVPLLK;GLVAHYDGETMAPFA	1;1;1;1	4	17	0.66	0.035	0.0005679	0.68	0.008	7.851e-06	0.91	0.118	0.2323	N	DOWN	-	-	predicted protein [Thalassiosira pseudonana CCMP1335]	Fucoxanthin-chlorophyll a-c binding protein, chloroplastic OS=Odontella sinensis GN=FCPA PE=2 SV=1	-	-	K08907|1|1e-16|77.8|gtt:GUITHDRAFT_97986| !K08910|3|8e-14|69.7|pti:PHATRDRAFT_44601| !K08911|5|5e-12|65.9|gtt:GUITHDRAFT_159195|	-	-	-
XP_002286439	0.121	FETAEITR;VLNFSIMK;VPSPFVFEVVETEPNVK	1;1;1	3	3	0.6	0.028	0.0002	0.89	0.073	0.06811	0.84	0.078	0.03305	N	DOWN	-	-	predicted protein [Thalassiosira pseudonana CCMP1335]	Elongation factor P OS=Moorella thermoacetica (strain ATCC 39073) GN=efp PE=3 SV=1	Translation elongation factor P (EF-P)/translation initiation factor 5A (eIF-5A)	Translation, ribosomal structure and biogenesis ;	K02356|1|8e-100|293|pti:PHATRDRAFT_41511| elongation factor P	GO:0043043//peptide biosynthetic process;GO:0006414//translational elongation	GO:0003746//translation elongation factor activity	GO:0005737//cytoplasm
XP_002291589	0.087	LTPAEIFQR;RLTPAEIFQR;DTGLFGLYAVAER;TILGPEQNIK	1;1;1;1	4	7	0.65	0.065	0.003136	0.68	0.014	3.58e-05	0.87	0.023	0.001967	N	DOWN	-	-	probable mitochondrial processing peptidase [Thalassiosira pseudonana CCMP1335]	Probable mitochondrial-processing peptidase subunit beta OS=Arabidopsis thaliana GN=At3g02090 PE=2 SV=2	Predicted Zn-dependent peptidases	General function prediction only ;	K17732|1|0.0|976|tps:THAPSDRAFT_41169| mitochondrial-processing peptidase subunit beta [EC:3.4.24.64]	GO:0006508//proteolysis	GO:0004222//metalloendopeptidase activity;GO:0008270//zinc ion binding	-
YP_874528	0.722	VVDLLAPYR;VVDLLAPYRR;IGLFGGAGVGK;LPPIYSAIK;AHGGVSVFGGVGER;YVSLEETIK;FTQAGSEVSALLGR;VGLTALTMAEYFR;QDVLLFIDNIFR;VALVYGQMNEPPGAR;ESGVINSSNFAESK;TVLIMELINNIAK;GVEAVDLGAPITVPVGVPTLGR;ELQDIIAILGIDELSEEDR;MPSAVGYQPTLATEMGALQER;DVNKQDVLLFIDNIFR;RGVEAVDLGAPITVPVGVPTLGR;GYVCQIIGPVLDIEFPGGK;IETADGIGNIVEVQQLLGDNK;IFNVIGEPVDEQGDVVVDQTLPIHR;GIYPAVDPLDSTSTMLQPGIVSEVHYETAETVK	1;1;0;1;1;1;0;1;1;1;1;1;1;1;1;1;1;1;1;1;1	19	421	0.52	0.027	0.0001255	0.73	0.021	0.000201	1.31	0.159	0.02354	N	DOWN	-	-	ATP synthase CF1 beta chain [Thalassiosira pseudonana]	ATP synthase subunit beta, chloroplastic OS=Thalassiosira pseudonana GN=atpB PE=3 SV=1	F0F1-type ATP synthase, beta subunit	Energy production and conversion ;	K02112|1|0.0|900|tps:THAPSDRAFT_bd1563| F-type H+-transporting ATPase subunit beta [EC:3.6.3.14]!K02133|3|0.0|625|pcb:PCHAS_145260| F-type H+-transporting ATPase subunit beta [EC:3.6.3.14]	GO:0042777//plasma membrane ATP synthesis coupled proton transport;GO:0015991//ATP hydrolysis coupled proton transport	GO:0008553//hydrogen-exporting ATPase activity, phosphorylative mechanism;GO:0046933//proton-transporting ATP synthase activity, rotational mechanism;GO:0005524//ATP binding;GO:0046961//proton-transporting ATPase activity, rotational mechanism	GO:0045261//proton-transporting ATP synthase complex, catalytic core F(1);GO:0009535//chloroplast thylakoid membrane;GO:0005886//plasma membrane
XP_002286884	0.172	VAESSPDMYASIDLVAAR;LPLAVSHCDVYLTVNK	1;1	2	8	0.57	0.033	0.000282	0.68	0.043	0.001105	0.89	0.042	0.01492	N	DOWN	-	-	light-repressed protein a [Thalassiosira pseudonana CCMP1335]	Light-repressed protein A homolog OS=Synechocystis sp. (strain PCC 6803 / Kazusa) GN=lrtA PE=3 SV=1	Ribosome-associated protein Y (PSrp-1)	Translation, ribosomal structure and biogenesis ;	-	GO:0044238//primary metabolic process	-	-
XP_002292484	0.239	AAGMSIPK;AQSDGLDWVN;VEPEVIMK;IFQTEGEEAFR;ALHDFIDDNPPAWK;IEGTDRPLLQTEDPLETLR	1;1;1;1;1;1	6	11	0.63	0.019	7.689e-05	0.79	0.035	0.001794	0.81	0.034	0.00203	N	DOWN	-	-	predicted protein [Thalassiosira pseudonana CCMP1335]	Shikimate kinase OS=Synechococcus sp. (strain ATCC 27144 / PCC 6301 / SAUG 1402/1) GN=aroK PE=3 SV=1	Shikimate kinase	Amino acid transport and metabolism ;	K00891|1|8e-159|446|tps:THAPSDRAFT_270379| shikimate kinase [EC:2.7.1.71]	GO:0009073//aromatic amino acid family biosynthetic process	GO:0004765//shikimate kinase activity;GO:0005524//ATP binding;GO:0000287//magnesium ion binding	GO:0005737//cytoplasm
XP_002286494	0.314	APTSAAAVK;GGPGGYLDSLTP;RGGPGGYLDSLTP;VDQIPNQVFSR;RIWDELEDSR;AAQPVPYGLQAGR;VTPDCTESIK;EYLADLSDTGVK;TAAFASYLDALPVGEAR;SYLDTISSGNAAPMK;KTWYDNPTPYGIQNK;EVVESALGNDNNAVTAVSSSVEYR	1;1;1;1;1;1;1;1;1;1;1;1	12	34	0.62	0.045	0.0009821	0.87	0.037	0.007627	0.81	0.052	0.006764	N	DOWN	-	-	predicted protein [Thalassiosira pseudonana CCMP1335]	-	-	-	-	-	-	-
XP_002286611	0.517	VGVIGCGR;LMIGLQR;FDPNFLR;AEVLGTK;RFDPNFLR;EVGDTIIIK;IGIVHLGAINK;DPSPPPYEYVK;YFEAYVTETEAFCR;GMIATDNVYPNTAK;APGVVPIVVSNPTVSK;GGGGIFNDMAVHDLDMTR;NDFTGNADMPYDFFLSR;EDSSILSSFNSWFSK;SIEDLPGSEAFDTASCIVR;FLAGEDPIEILAVGSCHIDK;HVFCEKPIATDLAETVEAINACNEAGVK	0;0;0;0;0;0;0;0;0;0;1;0;0;1;0;0;0	2	7	0.56	0.056	0.001306	0.78	0.072	0.0125	0.8	0.075	0.01621	N	DOWN	-	-	oxidoreductase [Thalassiosira pseudonana CCMP1335]	Uncharacterized oxidoreductase YrbE OS=Bacillus subtilis (strain 168) GN=yrbE PE=3 SV=2	Predicted dehydrogenases and related proteins	General function prediction only ;	K00010|1|2e-43|159|smin:v1.2.008936.t1| myo-inositol 2-dehydrogenase / D-chiro-inositol 1-dehydrogenase [EC:1.1.1.18 1.1.1.369]	GO:0055114//oxidation-reduction process	GO:0000166//nucleotide binding;GO:0050112//inositol 2-dehydrogenase activity	-
XP_002287200	0.63	AGAMK;TYAGK;NLYFGIR;GAYVAK;DTQWINR;VASLAELNR;WFVSEGTR;EGPTALILSR;VIQEIAK;CNTIIGK;MAALATAANEAR;ASIGLPEEK;ESVLPSSCTK;VVSMPCVEAYER;KEGPTALILSR;FGFSAPGDIVMK;MAEYTQSEDIIK;IAMEAGVTAPWYK;ELGMSAENLSAEIASMN;QVPQYISGSADLHGSTR;NYINDGGNFGAGFDK;TYDEWQATYAAWK;ASGSTFAVFVDYMRPTIR;EHGMGCILNGIAYHGIFK;QSDEYKESVLPSSCTK;ESADLDLIIIATGSEVQHALEAAK;VIPNLDVYRPADAEETVAAYVSSVTR;VSYILTHDSIGVGEDGPTHQPVETVSGLR;KESADLDLIIIATGSE…	1;1;1;1;1;1;1;1;1;1;1;1;1;1;1;1;1;1;1;1;1;1;1;1;1;1;1;1;1;1	30	471	0.57	0.016	3.383e-05	0.94	0.032	0.03928	0.73	0.044	0.001814	N	DOWN	-	-	transketolase [Thalassiosira pseudonana CCMP1335]	Transketolase OS=Dictyostelium discoideum GN=tkt-1 PE=1 SV=1	Transketolase	Carbohydrate transport and metabolism ;	K00615|1|0.0|1378|tps:THAPSDRAFT_21175| transketolase [EC:2.2.1.1]	GO:0008152//metabolic process	GO:0004802//transketolase activity	-
XP_002291432	0.363	GLDAWEAVPGWGK;NMVPGLYDPLGFSK;ETVLSEPDTVEFGQK;LPGELSYGLDFASIPSK;WDPLGLSDLGSDETIAWFR	1;1;1;1;1	5	18	0.66	0.039	0.0007676	0.69	0.068	0.004946	1.03	0.132	0.7179	N	DOWN	-	-	predicted protein [Thalassiosira pseudonana CCMP1335]	Fucoxanthin-chlorophyll a-c binding protein A, chloroplastic OS=Phaeodactylum tricornutum GN=FCPA PE=2 SV=1	-	-	K08907|1|2e-16|76.3|aaf:AURANDRAFT_60091|	GO:0009765//photosynthesis, light harvesting	0	GO:0016020//membrane;GO:0009507//chloroplast
XP_002294580	0.362	DDATMAYYR;GKDDATMAYYR;DEVVVGITAPVGFFDPLGLSK;ERPGYVPGDLLGASYWVDNSDEGWVMYQNK	1;1;1;1	4	60	0.55	0.024	0.0001037	0.67	0.034	0.0005682	1.33	0.189	0.02816	N	DOWN	-	-	pt17531-like protein [Thalassiosira pseudonana CCMP1335]	Fucoxanthin-chlorophyll a-c binding protein, chloroplastic OS=Isochrysis galbana GN=FCP PE=1 SV=1	-	-	K08907|1|3e-17|77.8|aaf:AURANDRAFT_60091| !K08910|5|5e-13|66.6|gtt:GUITHDRAFT_97977|	GO:0009765//photosynthesis, light harvesting	0	GO:0016020//membrane;GO:0009507//chloroplast
XP_002293738	0.293	LGQSLYR;LGTSPIVR;VLPQSFR;VPFFASASA;SGLMVADEIIAR;TEQLGWDDK;ALFDFDGGMDMVR;FPIGAPISGLQAFAR;EGEGSLIQAVFDER;FDGWVTEMNDDVR;QQIGNDSFLNENLMAR;TEQLGWDDKFHNALR;MLEGSPQTCLHDPILK;DHYPMFDNIYNLDTVPIATVQVR	1;1;1;1;1;1;1;1;1;1;1;1;1;1	14	47	0.6	0.003	2.298e-07	0.73	0.018	0.0001316	0.86	0.003	2.107e-06	N	DOWN	-	-	predicted protein [Thalassiosira pseudonana CCMP1335]	Zeta-carotene desaturase OS=Nostoc sp. (strain PCC 7120 / UTEX 2576) GN=crtQ PE=3 SV=2	Uncharacterized conserved protein	Function unknown ;	K00514|1|0.0|533|aaf:AURANDRAFT_71930| zeta-carotene desaturase [EC:1.3.5.6]!K02293|4|4e-52|190|pti:PHATRDRAFT_55102|	GO:0016119//carotene metabolic process;GO:0016117//carotenoid biosynthetic process;GO:0055114//oxidation-reduction process	GO:0016635//oxidoreductase activity, acting on the CH-CH group of donors, quinone or related compound as acceptor;GO:0016719//carotene 7,8-desaturase activity	GO:0009507//chloroplast
YP_874497	0.763	SCAAGYIR;QVIYSIK;SYSVQSNPEGSR;DPATVMFELNEAR;GWAMNVEWTDDPHPR;LTQGCFSFLPDLTDAQIEK;INAFDASYGVESCVMSFITNRPANEPGFYLDR	1;1;1;1;1;1;1	7	211	0.47	0.01	6.719e-06	0.69	0.019	0.0001017	0.86	0.05	0.01291	N	DOWN	-	-	ribulose-1,5-bisphosphate carboxylase/oxygenase small subunit [Thalassiosira pseudonana]	Ribulose bisphosphate carboxylase small chain OS=Thalassiosira nordenskioeldii GN=rbcS PE=3 SV=1	Ribulose bisphosphate carboxylase small subunit	Energy production and conversion ;	K01602|1|8e-69|205|aaf:AuanCp072| ribulose-bisphosphate carboxylase small chain [EC:4.1.1.39]	0	GO:0016984//ribulose-bisphosphate carboxylase activity	GO:0009507//chloroplast
XP_002296519	0.164	TTLVDALIR;GITILAK;MTIGVNK;VLVVVNK;GTAIIDAVFDSYR;INIMDTPGHADFGGEVER;EGFEMEVGPPVVIYK;DKGSLLAFEDGVITSFGLENAQDR	1;1;1;1;1;1;1;1	8	12	0.6	0.055	0.001499	0.96	0.069	0.3684	1.15	0.036	0.003117	N	DOWN	-	-	predicted protein [Thalassiosira pseudonana CCMP1335]	GTP-binding protein TypA/BipA homolog OS=Synechocystis sp. (strain PCC 6803 / Kazusa) GN=typA PE=3 SV=1	Predicted membrane GTPase involved in stress response	Signal transduction mechanisms ;	K06207|1|0.0|1238|tps:THAPSDRAFT_36576| GTP-binding protein	GO:0006184//GTP catabolic process	GO:0003924//GTPase activity;GO:0005525//GTP binding	GO:0009536//plastid
XP_002294669	0.082	LGPQLAK;VSQINVPSLVLWGR	1;1	2	3	0.66	0.042	0.001003	0.77	0.045	0.00301	0.99	0.064	0.7743	N	DOWN	-	-	hypothetical protein THAPSDRAFT_38512 [Thalassiosira pseudonana CCMP1335]	2-hydroxy-6-oxononadienedioate/2-hydroxy-6-oxononatrienedioate hydrolase OS=Burkholderia vietnamiensis (strain G4 / LMG 22486) GN=mhpC PE=3 SV=1	Predicted hydrolases or acyltransferases (alpha/beta hydrolase superfamily)	General function prediction only ;	-	GO:0008152//metabolic process	GO:0003824//catalytic activity	-
XP_002293879	0.191	LGTDIEFTATYK;MTMFAIQEAVIK;DMGLAEGAGDDVHSFWLR	1;1;1	3	6	0.54	0.054	0.001082	0.68	0.028	0.0003206	0.81	0.049	0.006109	N	DOWN	-	-	predicted protein [Thalassiosira pseudonana CCMP1335]	-	-	-	-	GO:0006457//protein folding;GO:0015031//protein transport	-	-
YP_874583	0.538	DIQALQR;IAGIEVLR;IPVEK;ESFEQLR;ELPYK;SLGNFK;YAVIDK;HIQQELTR;EGTNLTK;NTTIPVK;MELSNVEK;LEGIPQAPK;EYLGQDVTK;TTPSIVAYTK;WLVEDFEAK;DFSPEEISAQVIR;TLTEVHLNSTNPAN;EALSSANYASIK;AVITVPAYFNDSQR;TTINLPFITADK;YAVIDKEQK;LDQSGINEVVLVGGSTR;IPAIQQLVESLTGK;KQELLVGQLAK;QSVVNAENTFFSVK;EKFESLCQDLINR;IINEPTAASLAYGLDK;RQSVVNAENTFFSVK;SEMVVSATAYCDEVEK;SELFSTAADNQTNVEIHVLQGER	1;1;1;1;1;1;1;1;1;1;1;1;1;1;1;1;1;1;1;1;1;1;1;1;1;1;1;1;1;1	30	160	0.58	0.018	4.859e-05	0.7	0.022	0.000178	0.73	0.03	0.0005962	N	DOWN	-	-	Hsp70-type chaperone [Thalassiosira pseudonana]	Chaperone protein dnaK OS=Thalassiosira pseudonana GN=dnaK PE=3 SV=1	Molecular chaperone	Posttranslational modification, protein turnover, chaperones ;	K03283|1|0.0|699|smin:v1.2.026933.t1| heat shock 70kDa protein 1/8!K04043|5|0.0|605|sre:PTSG_10149| molecular chaperone DnaK	GO:0006457//protein folding;GO:0006950//response to stress	GO:0005524//ATP binding;GO:0051082//unfolded protein binding	GO:0009507//chloroplast
XP_002296083	0.588	SVVIGR;TAQALR;SILSMR;EHVIAAR;LNMLGIR;VPSFDVR;EAVPWAR;ISPDVYR;TVTALITR;VDIQSSSR;AIAANK;VIQMK;TDVTGK;EIGTNK;TTDSISPVR;QLDTFSDR;IEALQK;ALVLALK;SVGIGAYLVR;TQLLLAMIR;TLPEGSVNVR;LPNTLDK;FGSMIVDALR;VYISCNSGAR;MTMFSDPDAR;DMSGEILK;EYLGGWGK;YGFLSVIK;IFGMDEPLGLR;IVPADPADPNSR;EFDVVVDK;NSVEYLVK;ALLQGLDELER;FVDEASPSK;LLETDDFK;DKLNMLGIR;EYFFYLAK;LGGIPMGAISVETR;IAANILAQTAK;QWAYMEFGDER;NVQIYVGSEK;GITHTPGLTTVSGAR;…	1;0;1;1;1;1;1;1;1;1;1;1;1;1;1;1;1;1;1;1;1;1;1;1;1;1;1;1;1;1;1;1;1;1;1;1;1;1;1;1;1;1;1;1;1;1;1;1;1;1;1;1;1;1;1;1;1;1;1;1;1;1;1;1;1;1;1;1;1;1;1;1;1;1;1;1;1;1;1;1;1;1;1;1;1;1;1;1;1;1;1;1;1	92	798	0.54	0.018	4.574e-05	0.78	0.032	0.001139	0.87	0.062	0.02859	N	DOWN	-	-	acetyl-coa carboxylase [Thalassiosira pseudonana CCMP1335]	Acetyl-CoA carboxylase OS=Dictyostelium discoideum GN=accA PE=3 SV=1	Acetyl-CoA carboxylase, carboxyltransferase component (subunits alpha and beta)	Lipid transport and metabolism ;	K11262|1|0.0|4107|tps:THAPS_6770| acetyl-CoA carboxylase / biotin carboxylase 1 [EC:6.4.1.2 6.3.4.14]	GO:0006633//fatty acid biosynthetic process	GO:0046872//metal ion binding;GO:0005524//ATP binding;GO:0004075//biotin carboxylase activity;GO:0003989//acetyl-CoA carboxylase activity	-
XP_002285989	0.078	AEDFVFFSGGK;GLLQGVNVPPVPSELTELPSK	1;1	2	3	0.65	0.017	5.953e-05	0.72	0.033	0.0007323	1.16	0.071	0.01819	N	DOWN	-	-	predicted protein [Thalassiosira pseudonana CCMP1335]	-	-	-	-	-	-	-
XP_002292029	0.249	EAPPSSFYELQR;ANVNLALDFAK;VGDKPYPGVTLTSLR;EGEEQPVIVFYNLK;GDLGAPAFPGKDFQDR;VTTWWEEEREDASMDWR	1;1;1;1;1;1	6	10	0.59	0.039	0.0005233	0.68	0.042	0.001103	0.82	0.058	0.01168	N	DOWN	-	-	predicted protein [Thalassiosira pseudonana CCMP1335]	Protein LOW PSII ACCUMULATION 3, chloroplastic OS=Arabidopsis thaliana GN=LPA3 PE=1 SV=1	-	-	-	-	-	-
YP_874543	0.379	APWVEPLR;LINVSGK;AAAAGFEK;ETPFNSSIAGR;NDIQPWQER;METPFNSSIAGR;ANEPVLSMRPID;SPSGEIIFGGETMR;DIESTGFAWWSGNAR;IKNDIQPWQER;LGANVSSAQGPTGLGK;AMYLGGVYDTWAPGGGDVR;AAEYMTHAPLGSLNSVGGVATEINSVNYVSPR	1;1;1;1;1;1;1;1;1;1;1;1;1	13	373	0.62	0.022	0.0001093	0.72	0.027	0.0003863	1.37	0.096	0.002871	N	DOWN	-	-	photosystem II chlorophyll A core antenna apoprotein CP43 [Thalassiosira pseudonana]	Photosystem II CP43 chlorophyll apoprotein OS=Odontella sinensis GN=psbC PE=3 SV=1	-	-	K02705|1|0.0|844|tps:THAPSDRAFT_bd1545|	GO:0009772//photosynthetic electron transport in photosystem II;GO:0018298//protein-chromophore linkage	GO:0045156//electron transporter, transferring electrons within the cyclic electron transport pathway of photosynthesis activity;GO:0016168//chlorophyll binding	GO:0030076//light-harvesting complex;GO:0009523//photosystem II;GO:0016021//integral component of membrane;GO:0009535//chloroplast thylakoid membrane
XP_002287251	0.167	SADAINTMK;EAGDFCFDPLGFCK;GENDREAGDFCFDPLGFCK	1;1;1	3	13	0.57	0.203	0.04398	1.06	0.326	0.8992	1.33	0.438	0.2394	N	DOWN	-	-	fucoxanthin chlorophyll a/c light-harvesting protein [Thalassiosira pseudonana CCMP1335]	Chlorophyll a-b binding protein 1B-21, chloroplastic OS=Hordeum vulgare GN=LHC Ib-21 PE=1 SV=1	-	-	K08907|1|1e-39|137|ehx:EMIHUDRAFT_439022| !K08911|5|2e-31|118|gtt:GUITHDRAFT_159195|	GO:0009765//photosynthesis, light harvesting	0	GO:0016020//membrane;GO:0009507//chloroplast
XP_002286281	0.266	EALTPVTLR;WIPDTGK;LYISAVNDAR;LEPAYGADVLR;FATPALEEAPVA;LLVATGLVK;TDVNQVLELAR;LDTVDLLPEK;ATAQWFASVEGFR;FQLPEGEHLK;KLEPAYGADVLR;SWGVPIPVFYDK;YGLELLSPVDDVGK;NVYADTIILPQTDFNQR;FSTSDLSNFYLDVAK;LTSYPAFDSDKWDLVR;EPELQQYWSSTNLYSK;GSDTMDVWFDSGSSWAGVTQQR;VVATFPGSTLVGTTYQHPLYER;QVHYVPGWDCHGLPIELK;ADEDMGLGYPADIYLEGSDQHR	1;1;1;1;1;1;1;1;1;1;1;1;1;1;1;1;1;1;1;1;1	21	42	0.62	0.032	0.0003384	0.73	0.021	0.0002081	0.87	0.047	0.01273	N	DOWN	-	-	isoleucine-trna synthetase [Thalassiosira pseudonana CCMP1335]	Isoleucine--tRNA ligase OS=Cyanothece sp. (strain PCC 8801) GN=ileS PE=3 SV=1	Isoleucyl-tRNA synthetase	Translation, ribosomal structure and biogenesis ;	K01870|1|0.0|2106|tps:THAPSDRAFT_26726| isoleucyl-tRNA synthetase [EC:6.1.1.5]	GO:0006428//isoleucyl-tRNA aminoacylation;GO:0006450//regulation of translational fidelity	GO:0004822//isoleucine-tRNA ligase activity;GO:0002161//aminoacyl-tRNA editing activity;GO:0008270//zinc ion binding;GO:0005524//ATP binding	GO:0005737//cytoplasm
XP_002290829	0.103	VFSLGAK;IGEIDTLVK	1;1	2	4	0.61	0.051	0.001322	1.32	0.13	0.01092	0.77	0.063	0.007943	N	DOWN	-	-	predicted protein [Thalassiosira pseudonana CCMP1335]	-	-	-	-	-	-	-
XP_002290003	0.492	CVNVLN;TYLEK;YIQEK;HVHEVAK;GGGQFIAGK;ALTDLLDAAK;YGGPIMVTFSK;IGSDDDKPMK;LPATVKPGVVTGK;MNIDTDTQWAFWDGVR;SLSNEADSASIAGTIAGAK;LYGVPVVLHTDHCQK;FVFHGGSGSSVEDIQYAIGAGVIK;EQGYAIPGVNIVGSNSINACMEAAAK;YHDYLQGQIGNPEGDDKPNKK	1;0;1;1;1;1;1;1;1;1;1;1;1;1;1	14	197	0.6	0.019	6.274e-05	0.7	0.007	6.848e-06	0.71	0.024	0.0002634	N	DOWN	-	-	predicted protein [Thalassiosira pseudonana CCMP1335]	Fructose-bisphosphate aldolase OS=Campylobacter jejuni subsp. jejuni serotype O:2 (strain NCTC 11168) GN=fba PE=1 SV=1	Fructose/tagatose bisphosphate aldolase	Carbohydrate transport and metabolism ;	K01624|1|0.0|622|gtt:GUITHDRAFT_150286| fructose-bisphosphate aldolase, class II [EC:4.1.2.13]	GO:0006096//glycolytic process	GO:0004332//fructose-bisphosphate aldolase activity;GO:0008270//zinc ion binding	-
XP_002291843	0.211	ANQVFINLGR;SEFDPICDEVYGTGR;GPVVDENALVESLK	1;1;1	3	7	0.62	0.058	0.001975	0.71	0.064	0.004387	0.76	0.06	0.006497	N	DOWN	-	-	predicted protein [Thalassiosira pseudonana CCMP1335]	D-2-hydroxyacid dehydrogenase OS=Haloferax mediterranei (strain ATCC 33500 / DSM 1411 / JCM 8866 / NBRC 14739 / NCIMB 2177 / R-4) GN=ddh PE=1 SV=1	Phosphoglycerate dehydrogenase and related dehydrogenases	Coenzyme transport and metabolism ; Amino acid transport and metabolism ;	K00090|1|4e-29|111|dpp:DICPUDRAFT_52429| gluconate 2-dehydrogenase [EC:1.1.1.215]!K00058|4|2e-21|91.7|lmi:LMXM_03_0030| D-3-phosphoglycerate dehydrogenase [EC:1.1.1.95]	GO:0055114//oxidation-reduction process	GO:0051287//NAD binding;GO:0008720//D-lactate dehydrogenase activity	-
XP_002288255	0.515	LVSEWTK;FQAAYLSVLR;QSLEVAGLSDR;SFIYDAVILR;YATTIDFGQLVR;IIGIDIDAAYVEAGK;LPDGAVVLDVGVGTGGALLR;SGLDVVEHEVIPGSVDSR;VDVYDGSENIVELAK	1;1;1;1;1;1;1;1;1	9	19	0.61	0.009	7.26e-06	1.36	0.012	5.808e-06	1.2	0.086	0.01544	N	DOWN	-	-	predicted protein [Thalassiosira pseudonana CCMP1335]	-	-	-	K01205|1|1e-36|138|psoj:PHYSODRAFT_247428| alpha-N-acetylglucosaminidase [EC:3.2.1.50]	-	-	-
XP_002289777	0.12	DGSITGIVR;EMVLNK;VEVEAPK;VEAIVEEK;AGTISISSAPK;APLPELVVEK;ASGGFSFGIGAPK;AAPVADNIPIVGK;NVFSSLFAPAAPK;ANYEAITVANVAAAK;ESASPFALFQQPAAK	1;1;1;1;1;1;1;1;1;1;1	11	29	0.61	0.016	3.738e-05	0.84	0.041	0.005874	1.05	0.03	0.05243	N	DOWN	-	-	predicted protein [Thalassiosira pseudonana CCMP1335]	-	-	-	-	-	-	-
XP_002289747	0.391	ATEIIK;LGLVVPGK;AYPQLMELR;LTTGGPLSEEYLASK;YETFFGPGVGAEVVK;SAMVGGAGVNNAGEPPFEIR;RYETFFGPGVGAEVVK;YAEIDPVPCISSSAADAAFESK	1;1;1;1;1;1;1;1	8	33	0.65	0.007	3.786e-06	0.96	0.027	0.06036	1.03	0.1	0.6303	N	DOWN	-	-	predicted protein [Thalassiosira pseudonana CCMP1335]	Thylakoid membrane protein slr0575 OS=Synechocystis sp. (strain PCC 6803 / Kazusa) GN=slr0575 PE=4 SV=1	-	-	-	-	-	-
XP_002286728	0.391	EFLNK;MFVENK;NVNWTVK;VYTGVNDPVLQDK;FDPVTLAGGASWTGDMALK;SMDDTSCVLEMAPSDYTK;EFLCTFSVNLEDDQLSTK;LSNAAGDTSDIYLYGGVVTSYVK	1;1;1;1;1;1;1;1	8	23	0.51	0.04	0.0004123	1.01	0.063	0.8164	0.76	0.072	0.009839	N	DOWN	-	-	aldose-1-epimerase [Thalassiosira pseudonana CCMP1335]	Putative glucose-6-phosphate 1-epimerase OS=Cenchrus ciliaris PE=2 SV=1	Uncharacterized enzymes related to aldose 1-epimerase	Carbohydrate transport and metabolism ;	K01792|1|0.0|577|tps:THAPSDRAFT_31636| glucose-6-phosphate 1-epimerase [EC:5.1.3.15]	GO:0005975//carbohydrate metabolic process	GO:0030246//carbohydrate binding;GO:0016853//isomerase activity	-
XP_002290327	0.137	FSIPYPVPFR;GWIDITYLSDR;LLQTTNADTASPIQR	1;1;1	3	3	0.63	0.051	0.001416	0.74	0.063	0.005391	0.92	0.053	0.05798	N	DOWN	-	-	predicted protein [Thalassiosira pseudonana CCMP1335]	Probable plastid-lipid-associated protein 12, chloroplastic OS=Arabidopsis thaliana GN=PAP12 PE=2 SV=1	-	-	K01256|1|2e-38|144|ngd:NGA_0598900| aminopeptidase N [EC:3.4.11.2]	0	GO:0005198//structural molecule activity	GO:0009507//chloroplast
XP_002288837	0.346	GFIVK;DVTGNLFR;DWGPLASK;YLDSTATPGGWVYR;TNDYDVIASYK;NVPFFAQEQEK;IIDGEVELEWATK;DSQAQELSGTGLSYK	0;1;1;1;1;1;1;1	7	29	0.47	0.02	4.991e-05	0.72	0.028	0.0004722	0.73	0.048	0.00247	N	DOWN	-	-	predicted protein [Thalassiosira pseudonana CCMP1335]	-	-	-	-	-	-	-
YP_874554	0.321	QQVPLVNDR;SGGSTGERPFSDIITSVR	1;1	2	20	0.64	0.02	9.753e-05	0.7	0.026	0.0003298	1.21	0.155	0.06084	N	DOWN	-	-	cytochrome b559 alpha chain [Thalassiosira pseudonana]	Cytochrome b559 subunit alpha OS=Thalassiosira pseudonana GN=psbE PE=3 SV=1	-	-	K02707|1|6e-58|173|tps:THAPSDRAFT_bd1387|	GO:0009767//photosynthetic electron transport chain	GO:0009055//electron carrier activity;GO:0005506//iron ion binding;GO:0020037//heme binding	GO:0009539//photosystem II reaction center;GO:0030096//plasma membrane-derived thylakoid photosystem II;GO:0016021//integral component of membrane;GO:0009535//chloroplast thylakoid membrane
XP_002291759	0.19	AGLLGR;ELFASNPK;ATGIDPAVIQALR;AIELELESK;AGVSMTPWMDSLPR;VSYDDFVWGCETAR;ELQYTPMMEAVALQQR;ESSIDSSSNTEAANDIGGVVLTR	1;1;1;1;1;1;1;1	8	17	0.63	0.017	5.839e-05	0.83	0.036	0.003471	1.05	0.121	0.4696	N	DOWN	-	-	predicted protein [Thalassiosira pseudonana CCMP1335]	-	-	-	K00592|1|5e-16|82.4|psoj:PHYSODRAFT_561468| [ribulose-bisphosphate carboxylase]-lysine N-methyltransferase [EC:2.1.1.127]!K19199|3|1e-08|59.7|gtt:GUITHDRAFT_147375| histone-lysine N-methyltransferase SETD3 [EC:2.1.1.43]	-	-	-
XP_002292145	0.446	AAPYSMK;AFIHITDTAR;FVNLDVAK;VEIFNQVAETR;ILPASFWNK;FDYDGDYGTVLNR;EYDLLVQLIK;CIEIAINNPPK;AEECAALDPTSIK;RAEECAALDPTSIK;LVADQTGVEMNLLPNPR;CLDALLWQFYQK;EEKPDSIVHFAEQR;NIDVELGCDSLTPIQSPDVR;EANILHPAYPGSVYHATK;VTDLHQGIVWGTNTPQTIK	1;1;1;1;1;1;1;1;1;1;1;1;1;1;1;1	16	70	0.57	0.041	0.0005711	1.02	0.033	0.2738	0.68	0.042	0.001142	N	DOWN	-	-	sulfolipid biosynthesis protein [Thalassiosira pseudonana CCMP1335]	UDP-sulfoquinovose synthase, chloroplastic OS=Spinacia oleracea GN=SQD1 PE=1 SV=1	Nucleoside-diphosphate-sugar epimerases	Cell wall/membrane/envelope biogenesis ; Carbohydrate transport and metabolism ;	K06118|1|0.0|941|tps:THAPSDRAFT_269393| UDP-sulfoquinovose synthase [EC:3.13.1.1]	GO:0044237//cellular metabolic process	GO:0003824//catalytic activity;GO:0050662//coenzyme binding;GO:0000166//nucleotide binding	GO:0009536//plastid
XP_002290805	0.084	SVIFNPK;GFDISPEEAK;KPSADFWAPVGK;DGMTLLELGAAQESYLPDDLK	1;1;1;1	4	6	0.47	0.009	4.529e-06	0.75	0.025	0.0004328	1.42	0.049	0.0002717	N	DOWN	-	-	predicted protein [Thalassiosira pseudonana CCMP1335]	-	-	-	-	GO:0032259//methylation	GO:0008168//methyltransferase activity	-
XP_002287611	0.072	LPLILEHNQFVK;TPENVNMGMDFSK;YGFLDQTCPATFCK	1;1;1	3	4	0.53	0.053	0.0009237	1.01	0.081	0.8498	0.68	0.04	0.000952	N	DOWN	-	-	predicted protein [Thalassiosira pseudonana CCMP1335]	-	-	-	-	-	-	-
XP_002286943	0.062	KPWDIFR;IPFANQTPTIFAR	1;1	2	5	0.65	0.054	0.001986	0.84	0.046	0.00732	1.13	0.07	0.02947	N	DOWN	-	-	predicted protein [Thalassiosira pseudonana CCMP1335]	-	Predicted nucleoside-diphosphate-sugar epimerases	Cell wall/membrane/envelope biogenesis ; Carbohydrate transport and metabolism ;	-	-	-	-
XP_002296233	0.027	SDVPVQIQR;AIDVVLEDFASENNADDK	1;1	2	9	0.59	0.037	0.0004555	0.67	0.03	0.0003919	1.25	0.086	0.007662	N	DOWN	-	-	predicted protein [Thalassiosira pseudonana CCMP1335]	-	-	-	-	-	-	-
XP_002295769	0.205	IAILTLGTR;FDIATGIQVK;GQGYPPALAASDK;FMKPLDEDLIR;LFPENVQDVNKR;GYDQVVHDVAIQNLPVR;AIVGITAAMPGGTGMDIFGR;DSDSTKPVLLHIK;AASPSLTSIFANAMIDAATEDR;LSEALVAADEIEGANPDLAVTVADAR	1;1;1;1;1;1;1;1;1;1	10	33	0.52	0.027	0.0001407	0.75	0.032	0.0009141	0.7	0.04	0.001121	N	DOWN	-	-	predicted protein [Thalassiosira pseudonana CCMP1335]	1-deoxy-D-xylulose-5-phosphate synthase OS=Rhodospirillum centenum (strain ATCC 51521 / SW) GN=dxs PE=3 SV=1	Deoxyxylulose-5-phosphate synthase	Coenzyme transport and metabolism ; Lipid transport and metabolism ;	K01662|1|0.0|1456|tps:THAPS_270312| 1-deoxy-D-xylulose-5-phosphate synthase [EC:2.2.1.7]	GO:0016114//terpenoid biosynthetic process;GO:0009228//thiamine biosynthetic process	GO:0030976//thiamine pyrophosphate binding;GO:0000287//magnesium ion binding;GO:0008661//1-deoxy-D-xylulose-5-phosphate synthase activity	-
XP_002291225	0.741	GTGLANR;GIFYAK;IEMEVNK;TGLFLDPK;VPFLFTVK;LVDMCIEPK;AWAVEEEIGK;SELNQLSYLQVK;QTYTLEGIEGSLK;CSEVIGEDTITPK;IVFTEEEGIDYAPTTVQLPGGER;VNAEESEIGGVFVASQSGDTDMGSK;GGVTGYDMAVALPGLQSGEEGDAELFK;ELVATGNGGAFKPGFQMGGDFSVPSYR;GGVTGYDMAVALPGLQSGEEGDAELFKENNK	1;1;1;1;1;1;1;1;1;1;1;1;1;1;1	15	251	0.48	0.028	0.0001295	0.72	0.024	0.0002803	1.12	0.021	0.001156	N	DOWN	-	-	oxygen-evolving enhancer protein 1 precursor [Thalassiosira pseudonana CCMP1335]	Oxygen-evolving enhancer protein 1, chloroplastic OS=Spinacia oleracea GN=PSBO PE=1 SV=1	-	-	K02716|1|0.0|527|tps:THAPSDRAFT_270210|	GO:0042549//photosystem II stabilization	GO:0005509//calcium ion binding	GO:0019898//extrinsic component of membrane;GO:0009654//photosystem II oxygen evolving complex
XP_002295015	0.441	AIELNNGR;DITGGEFVGDFR;IAQLAFLGNIITR;NGFIDFGWDTFSEEK;NGFIDFGWDTFSEEKK;AAMMGILGLMMHEQIGGVFPITGEL	0;1;0;1;1;1	4	39	0.57	0.017	3.743e-05	0.69	0.013	4.096e-05	0.77	0.014	9.077e-05	N	DOWN	-	-	predicted protein [Thalassiosira pseudonana CCMP1335]	Fucoxanthin-chlorophyll a-c binding protein, chloroplastic OS=Odontella sinensis GN=FCPA PE=2 SV=1	-	-	K08907|1|4e-20|85.1|ehx:EMIHUDRAFT_70030| !K08770|4|3e-13|68.9|smin:v1.2.030463.t1| ubiquitin C	-	-	-
XP_002295556	0.609	APGFGDNR;LISDAMER;VVDALNATR;DGVTVAK;SGIETTK;LSGGVAVIK;AVAAGMNPLDVR;IGIEIIQK;ALLYCSTK;EGVITVQDGK;AAVEEGIVPGGGK;LDDIAAQATNMDQR;NAIIAQPYGPPK;GFISPYFISDPK;TNDIAGDGTTTATVLAR;IEDVTPEQLGTCK;TIEDELEVVEGMK;GVDLLADAVQVTLGPK;SIDFADNFEDMGAQLVK;TQTCELENPMILLVEK;NDTIVLDGAGEKPAIEER;ATMQDLAILTGGTVISEEVGMK;APLSTIVMNAGEEGAVVCGELMK;GQQSLLIVAEDVESEALATLVVNK;KATMQDLAILTGGTVISEEVGMK	1;1;1;1;1;1;1;1;1;1;1;1;1;1;1;1;1;1;1;1;1;1;1;1;1	25	171	0.62	0.028	0.0002403	0.73	0.012	4.189e-05	0.69	0.015	5.247e-05	N	DOWN	-	-	mitochondrial chaperonin [Thalassiosira pseudonana CCMP1335]	Chaperonin CPN60-like 1, mitochondrial OS=Arabidopsis thaliana GN=At2g33210 PE=2 SV=1	Chaperonin GroEL (HSP60 family)	Posttranslational modification, protein turnover, chaperones ;	K04077|1|0.0|1066|tps:THAPS_38191| chaperonin GroEL	GO:0042026//protein refolding	GO:0051082//unfolded protein binding;GO:0005524//ATP binding	GO:0005737//cytoplasm
XP_002292828	0.213	GIAGDIVER;GWAFGLGLER;LAMILFEIPDIR;SGADCFLCAGDVYR;MELIDEFTNPK;SPSDTYYIDDTTLLR;RDEIDSSHYPAFHQLEGVR	1;0;1;1;1;1;1	6	12	0.58	0.041	0.0005895	0.72	0.049	0.0023	0.82	0.044	0.004888	N	DOWN	-	-	phenylalanine-trna synthetase-like protein [Thalassiosira pseudonana CCMP1335]	Phenylalanine--tRNA ligase, chloroplastic/mitochondrial OS=Arabidopsis thaliana GN=At3g58140 PE=2 SV=1	Phenylalanyl-tRNA synthetase alpha subunit	Translation, ribosomal structure and biogenesis ;	K01889|1|0.0|821|tps:THAPSDRAFT_24163| phenylalanyl-tRNA synthetase alpha chain [EC:6.1.1.20]	GO:0006432//phenylalanyl-tRNA aminoacylation;GO:0008033//tRNA processing	GO:0005524//ATP binding;GO:0004826//phenylalanine-tRNA ligase activity;GO:0000287//magnesium ion binding;GO:0000049//tRNA binding	GO:0005737//cytoplasm
XP_002293376	0.511	GAVYALGDK;DGTIADPVLGTK;CPPVNQPLSFGK;GSVVEVQVDVNYK;TGEVVSWCPTGLGK;LIGGLFDPVGVPVYPVK;VDKDGTIADPVLGTK	1;1;1;1;1;1;1	7	162	0.51	0.023	8.09e-05	0.7	0.039	0.001023	0.93	0.084	0.1844	N	DOWN	-	-	predicted protein [Thalassiosira pseudonana CCMP1335]	-	Ferredoxin subunits of nitrite reductase and ring-hydroxylating dioxygenases	Inorganic ion transport and metabolism ; General function prediction only ;	-	GO:0055114//oxidation-reduction process	GO:0051537//2 iron, 2 sulfur cluster binding;GO:0016491//oxidoreductase activity	-
YP_874618	0.716	SLGLAY;SGQIASSPR;CETACPTDFLSVR;RCETACPTDFLSVR;ACPTDVLEMVPWDGCK	1;1;1;1;1	5	30	0.53	0.122	0.01001	0.86	0.11	0.08714	1.23	0.195	0.08827	N	DOWN	-	-	photosystem I iron-sulfur center [Thalassiosira pseudonana]	Photosystem I iron-sulfur center OS=Thalassiosira pseudonana GN=psaC PE=3 SV=1	Ferredoxin	Energy production and conversion ;	K02691|1|2e-55|167|tps:THAPSDRAFT_bd1048|	GO:0009773//photosynthetic electron transport in photosystem I	GO:0046872//metal ion binding;GO:0016491//oxidoreductase activity;GO:0009055//electron carrier activity;GO:0051539//4 iron, 4 sulfur cluster binding	GO:0009522//photosystem I;GO:0009535//chloroplast thylakoid membrane
XP_002290725	0.459	YLGFIK;MPEWQK;EDLIANLGTVAR;GTEITLHLK;FKPLTK;ESSFMDAFYDR;VLISDEFDLMPR;GVVDSDDLPLNVNR;ELISNASDALDK;AVHPYITWYK;EIYVFPGESMK;KVLISDEFDLMPR;APAIVSASEWGNSANMDR;HYSEFVTHPVYLR;LLESLPEDEDAEVPSSVK;DVEVLFLTDSIDEYYVQQVR;GTEITLHLKEDADEYLGPR;AQAFAHGVAPGENMMPTGNLELNPR;DSAWILFDTATMSGGFPIRDPK;FLSVTKPEMLGDTPDLEMK;APEMEEVTTFEYEHINTDPAIWAR;SILYLPSEVPFALQQGRPDEVRPGLR	1;1;1;1;1;1;1;1;1;1;1;1;1;1;1;1;1;1;1;1;1;1	22	70	0.57	0.008	4.555e-06	0.89	0.012	0.0004717	0.99	0.043	0.7191	N	DOWN	-	-	heat shock protein Hsp90 [Thalassiosira pseudonana CCMP1335]	Endoplasmin homolog OS=Arabidopsis thaliana GN=SHD PE=1 SV=1	Molecular chaperone, HSP90 family	Posttranslational modification, protein turnover, chaperones ;	K09487|1|0.0|1326|tps:THAPSDRAFT_22766| heat shock protein 90kDa beta	GO:0006457//protein folding;GO:0006950//response to stress	GO:0005524//ATP binding;GO:0051082//unfolded protein binding	GO:0043231//intracellular membrane-bounded organelle;GO:0005737//cytoplasm
XP_002295943	0.057	DQVVDFVR;AILDFVDEIF	1;1	2	2	0.57	0.02	6.707e-05	0.68	0.027	0.0003018	0.81	0.03	0.001442	N	DOWN	-	-	predicted protein [Thalassiosira pseudonana CCMP1335]	Pheophytinase, chloroplastic OS=Arabidopsis thaliana GN=PPH PE=1 SV=1	Predicted hydrolases or acyltransferases (alpha/beta hydrolase superfamily)	General function prediction only ;	K13535|1|6e-10|62.0|tet:TTHERM_01068170| cardiolipin-specific phospholipase [EC:3.1.1.-]!K13698|2|8e-09|58.5|acan:ACA1_174090| abhydrolase domain-containing protein 4!K13699|3|2e-08|57.0|dfa:DFA_05785| abhydrolase domain-containing protein 5 [EC:2.3.1.51]	0	GO:0052689//carboxylic ester hydrolase activity	-
XP_002289904	0.462	AVSLVR;GEVVIR;GLIGECGR;EFVSAK;DDVAHFITAR;FRDDVAHFITAR;QEFEIFSSLK;HNIVLLADEVYQR;ALTLINPGNPTGQVLGR;DAIGPAGTGAYTNSQGIGK;DAIMIPIPQYPIYSAIISR;TTFLPPEDELNQAVVEFK;GLNDIDGMTCTPAEGAMYAFPR;GGYMELHNIDPYVQTQLYK;RGGYMELHNIDPYVQTQLYK	1;1;1;1;1;1;1;1;1;1;1;1;1;1;1	15	37	0.59	0.021	8.299e-05	0.69	0.008	9.139e-06	0.75	0.031	0.0007444	N	DOWN	-	-	alanine aminotransferase [Thalassiosira pseudonana CCMP1335]	Probable alanine aminotransferase, mitochondrial OS=Dictyostelium discoideum GN=gpt PE=3 SV=1	Aspartate/tyrosine/aromatic aminotransferase	Amino acid transport and metabolism ;	K00814|1|0.0|919|tps:THAPSDRAFT_412| alanine transaminase [EC:2.6.1.2]	GO:0009058//biosynthetic process	GO:0030170//pyridoxal phosphate binding;GO:0004021//L-alanine:2-oxoglutarate aminotransferase activity	-
XP_002296627	0.101	AGAVAQLEQWADR;AIKEDYNVLLVDTSGR	1;1	2	3	0.66	0.07	0.004172	0.7	0.023	0.0002253	0.98	0.019	0.07994	N	DOWN	-	-	signal recognition particle alpha [Thalassiosira pseudonana CCMP1335]	Signal recognition particle receptor FtsY OS=Aquifex aeolicus (strain VF5) GN=ftsY PE=3 SV=1	Signal recognition particle GTPase	Intracellular trafficking, secretion, and vesicular transport ;	K03110|1|2e-88|271|aaf:AURANDRAFT_32555| fused signal recognition particle receptor!K03106|3|2e-31|123|pti:PHATRDRAFT_35185| signal recognition particle subunit SRP54 [EC:3.6.5.4]	GO:0006351//transcription, DNA-templated;GO:0080090//regulation of primary metabolic process;GO:0070918//production of small RNA involved in gene silencing by RNA;GO:0035194//posttranscriptional gene silencing by RNA;GO:0031323//regulation of cellular metabolic process;GO:0009772//photosynthetic electron transport in photosystem II;GO:0006796//phosphate-containing compound metabolic process;GO:00…	GO:0005515//protein binding;GO:0017111//nucleoside-triphosphatase activity;GO:0005525//GTP binding	GO:0009507//chloroplast
XP_002292825	0.093	GVSVTCVGSSSLVGK;GDGIVPTDLAFMESPAR	1;1	2	3	0.62	0.027	0.0002159	0.68	0.053	0.002177	1.21	0.166	0.07665	N	DOWN	-	-	hypothetical protein THAPSDRAFT_263656 [Thalassiosira pseudonana CCMP1335]	-	Predicted acetyltransferases and hydrolases with the alpha/beta hydrolase fold	General function prediction only ;	-	GO:0006505//GPI anchor metabolic process;GO:0006886//intracellular protein transport	GO:0016788//hydrolase activity, acting on ester bonds	GO:0031227//intrinsic component of endoplasmic reticulum membrane
YP_874558	0.53	GHLLTVTR;GQVLTK;EKPLFANAR;EIAALLLIDK;DELVVILAGYK;NSINLQEEYAK;MADILFQLGYVAK;EPMDSFYESNPGLSSR;DDLVGQYIGHTAPK;ELVNIEADDILQSTVFN;DYGSEAIEILLQVMENQR;MMLEEQQYQLTPQAEIALR	1;1;1;1;1;1;1;1;1;1;1;1	12	54	0.62	0.021	0.0001047	0.67	0.023	0.0001727	0.88	0.028	0.003896	N	DOWN	-	-	Rubisco expression protein [Thalassiosira pseudonana]	Protein cfxQ homolog OS=Odontella sinensis GN=cfxQ PE=3 SV=1	ATPases of the AAA+ class	Posttranslational modification, protein turnover, chaperones ;	-	0	GO:0017111//nucleoside-triphosphatase activity;GO:0005524//ATP binding	GO:0009507//chloroplast
XP_002289068	0.441	GLLDTVVGK;GTDLNNIIVER;SLDEGSHDELMYALGINLAR;QLGDIRPLVETSDELTQVAR	1;1;1;1	4	10	0.62	0.021	9.829e-05	0.81	0.043	0.004201	0.68	0.022	0.0001647	N	DOWN	-	-	predicted protein [Thalassiosira pseudonana CCMP1335]	-	-	-	-	-	-	-
XP_002288251	0.109	VSFFDLR;SIVLYDANR;DFYWDNSGR;FQTVTQASQAK;IDASQITPVIHLK	1;1;1;1;1	5	7	1.95	0.069	4.019e-05	1.46	0.055	0.0002772	1.01	0.036	0.602	N	UP	-	-	predicted protein [Thalassiosira pseudonana CCMP1335]	WD repeat-containing protein 89 homolog OS=Dictyostelium discoideum GN=wdr89 PE=4 SV=1	-	-	-	-	-	-
XP_002291468	0.253	SSYVTSGAP;TMWISVDGR;YDALVVGTPTWNTGADTER;FCGLPLDAVNQEELTEER;MMGYTSVDGYLHEESK	1;1;1;1;1	5	14	1.55	0.287	0.0178	1.5	0.092	0.0009585	0.89	0.072	0.06198	N	UP	-	-	predicted protein [Thalassiosira pseudonana CCMP1335]	Flavodoxin OS=Chondrus crispus PE=1 SV=1	Flavodoxins	Energy production and conversion ;	K03839|1|1e-50|167|pti:PHATRDRAFT_23658| flavodoxin I	GO:0055114//oxidation-reduction process	GO:0016491//oxidoreductase activity;GO:0009055//electron carrier activity;GO:0010181//FMN binding	-
XP_002287821	0.063	NVGPDIAPR;LLNISAK;LVAESLLK	1;1;1	3	6	1.68	0.248	0.006209	1.5	0.098	0.001111	1.3	0.087	0.00432	N	UP	-	-	predicted protein [Thalassiosira pseudonana CCMP1335]	-	-	-	-	-	-	-
XP_002287091	0.022	YGLDLNVTR;GGNLMEAAK	1;1	2	2	1.57	0.092	0.0006117	1.25	0.075	0.005023	1.35	0.133	0.009591	N	UP	-	-	predicted protein [Thalassiosira pseudonana CCMP1335]	Bifunctional lysine-specific demethylase and histidyl-hydroxylase NO66 OS=Dictyostelium discoideum GN=jcdg PE=3 SV=1	Uncharacterized conserved protein	Function unknown ;	K16914|1|0.0|1149|tps:THAPSDRAFT_21082| bifunctional lysine-specific demethylase and histidyl-hydroxylase NO66 [EC:1.14.11.- 1.14.11.27]	-	-	-
XP_002289233	0.028	RLDVLVGVR;AVDLLAAGETYTLER	1;1	2	3	1.53	0.104	0.001153	1.28	0.097	0.007303	1.17	0.111	0.04735	N	UP	-	-	predicted protein [Thalassiosira pseudonana CCMP1335]	General L-amino acid-binding periplasmic protein AapJ OS=Rhizobium leguminosarum bv. viciae (strain 3841) GN=aapJ PE=1 SV=1	ABC-type amino acid transport/signal transduction systems, periplasmic component/domain	Amino acid transport and metabolism ; Signal transduction mechanisms ;	-	GO:0006810//transport	GO:0005215//transporter activity	GO:0030288//outer membrane-bounded periplasmic space
XP_002291322	0.08	AIELLK;APEGLSGVEGALLNEDR	1;1	2	3	1.77	0.076	0.000113	1.31	0.052	0.0008858	1.42	0.198	0.0159	N	UP	-	-	predicted protein [Thalassiosira pseudonana CCMP1335]	Ribosome biogenesis methyltransferase WBSCR22 OS=Mus musculus GN=Wbscr22 PE=2 SV=1	SAM-dependent methyltransferases	Secondary metabolites biosynthesis, transport and catabolism ; General function prediction only ;	K19306|1|3e-176|489|tps:THAPSDRAFT_17145| 18S rRNA (guanine1575-N7)-methyltransferase [EC:2.1.1.309]	GO:0032259//methylation	GO:0008168//methyltransferase activity	-
XP_002296028	0.035	GFLSSFLGK;HENPGPTPFEIDITNR	1;1	2	2	1.52	0.086	0.0006619	1.45	0.075	0.0007644	1.04	0.296	0.9363	N	UP	-	-	predicted protein [Thalassiosira pseudonana CCMP1335]	-	-	-	-	0	GO:0005543//phospholipid binding	-
XP_002290043	0.166	MAIPTMSQK;FPEYALLLTQIHK;VHLFDVNVPGGIQFK;KVHLFDVNVPGGIQFK	1;1;1;1	4	6	1.63	0.169	0.00259	1.4	0.051	0.0003488	0.93	0.088	0.2086	N	UP	-	-	nitrilase [Thalassiosira pseudonana CCMP1335]	Omega-amidase NIT2 OS=Bos taurus GN=NIT2 PE=2 SV=1	Predicted amidohydrolase	General function prediction only ;	K13566|1|2e-124|360|pti:PHATRDRAFT_15536| omega-amidase [EC:3.5.1.3]	GO:0006807//nitrogen compound metabolic process	GO:0000257//nitrilase activity	-
XP_002290016	0.075	GPIWFNIHR;TVMEFTK;EYCEYQLAPDLLK;YSLDAYSNPSPMDDSK	1;1;1;1	4	10	1.75	0.087	0.000187	1.24	0.028	0.0003064	1.13	0.023	0.001304	N	UP	-	-	predicted protein [Thalassiosira pseudonana CCMP1335]	DBH-like monooxygenase protein 2 homolog OS=Danio rerio GN=moxd2 PE=2 SV=2	-	-	-	GO:0016052//carbohydrate catabolic process	GO:0030246//carbohydrate binding;GO:0003824//catalytic activity	GO:0016021//integral component of membrane
XP_002295230	0.035	GNALYDISLR;SITEADGWK	1;1	2	4	1.68	0.149	0.001292	0.89	0.112	0.1588	0.82	0.108	0.05226	N	UP	-	-	predicted protein [Thalassiosira pseudonana CCMP1335]	-	-	-	-	-	-	-
XP_002288011	0.212	NFVQIFGR;LGFDTVAK;IPVYEVSK;SNVIGLLFVK;GLHIVWPDDK;IMGHEIGTTYSASEMAK	1;1;1;1;1;1	6	13	1.55	0.09	0.000631	1.33	0.05	0.0006281	1.44	0.06	0.000378	N	UP	-	-	predicted protein [Thalassiosira pseudonana CCMP1335]	Metal transporter CNNM2 OS=Homo sapiens GN=CNNM2 PE=1 SV=2	Hemolysins and related proteins containing CBS domains	General function prediction only ;	K16302|1|0.0|502|tps:THAPSDRAFT_31764| metal transporter CNNM	-	-	-
XP_002295127	0.173	GSLPWQGLK;FEDRPDYAYLK;QSVIHIIDFGLAK;KGFQYDNMFDWTVLNLQQER	1;1;1;1	4	7	1.67	0.095	0.0003861	1.19	0.033	0.0009617	0.93	0.073	0.1465	N	UP	-	-	hypothetical protein THAPSDRAFT_14638 [Thalassiosira pseudonana CCMP1335]	Casein kinase I isoform delta-like OS=Arabidopsis thaliana GN=At4g26100 PE=2 SV=2	Serine/threonine protein kinase	General function prediction only ; Signal transduction mechanisms ; Transcription ; Replication, recombination and repair ;	K02218|1|0.0|632|tps:THAPSDRAFT_14638| casein kinase 1 [EC:2.7.11.1]!K14758|3|0.0|615|pti:PHATRDRAFT_42322| casein kinase I homolog HRR25 [EC:2.7.11.1]	GO:0006468//protein phosphorylation	GO:0005524//ATP binding;GO:0004674//protein serine/threonine kinase activity	-
XP_002293577	0.117	GTAVDGLPK;SGSMWPVPQNVAEGQYGGSK	1;1	2	3	1.53	0.088	0.0006696	1.33	0.157	0.01793	1.05	0.237	0.8304	N	UP	-	-	predicted protein [Thalassiosira pseudonana CCMP1335]	-	-	-	-	-	-	-
XP_002293007	0.03	LYTDLGVAIR;GTDDALSITLR;EKFDETLANIR	1;1;1	3	7	1.69	0.061	8.61e-05	1.08	0.036	0.01754	1.49	0.172	0.006473	N	UP	-	-	DNA directed RNA polymerase i, second largest subunit [Thalassiosira pseudonana CCMP1335]	Probable DNA-directed RNA polymerase I subunit RPA2 OS=Schizosaccharomyces pombe (strain 972 / ATCC 24843) GN=rpa2 PE=3 SV=2	DNA-directed RNA polymerase, beta subunit/140 kD subunit	Transcription ;	K03002|1|0.0|2172|tps:THAPSDRAFT_36845| DNA-directed RNA polymerase I subunit RPA2 [EC:2.7.7.6]	GO:0006351//transcription, DNA-templated	GO:0003899//DNA-directed RNA polymerase activity;GO:0003677//DNA binding;GO:0032549//ribonucleoside binding	GO:0005634//nucleus
XP_002290646	0.099	APFIGTETAR;NINLDPSSMFR;TETEIYESLK;NPPPTALDPEEWR;YDEDNSAAPDYTLIVR;SLQQVEYQAAAVFMTFETEQGQR	1;1;1;1;1;1	6	8	1.82	0.142	0.0005993	1.44	0.104	0.002223	1.09	0.106	0.1973	N	UP	-	-	predicted protein [Thalassiosira pseudonana CCMP1335]	-	-	-	-	-	-	-
XP_002290539	0.058	LLADVSR;MPLVGVFR;DLCLFK;FDPLLTK;LLLTLDTVK;VMTQLESLDLSQLR;FWPDEHDIISK	1;1;1;1;1;1;1	7	14	1.65	0.116	0.000774	1.43	0.036	9.668e-05	1.04	0.04	0.1243	N	UP	-	-	hypothetical protein THAPSDRAFT_34505 [Thalassiosira pseudonana CCMP1335]	Exportin-7 OS=Homo sapiens GN=XPO7 PE=1 SV=3	-	-	K18460|1|0.0|2168|tps:THAPSDRAFT_34505| exportin-7	GO:0006886//intracellular protein transport	GO:0008565//protein transporter activity	GO:0005622//intracellular
XP_002289360	0.124	ALSDEFR;VWHEITR;AQSFWGQMR;QLASGVMGMDR;IGFAESECDYAR;MQYTNEPVSITDDQLR;QPIASISGTTAGAVTLGGVDTR;HDFGSGEDASSWTAFEAEDVAYAGGPHDR	1;1;1;1;1;1;1;1	8	17	1.59	0.083	0.0004011	1.36	0.073	0.001399	1.39	0.155	0.01041	N	UP	-	-	predicted protein [Thalassiosira pseudonana CCMP1335]	Protein ASPARTIC PROTEASE IN GUARD CELL 1 OS=Arabidopsis thaliana GN=ASPG1 PE=1 SV=1	-	-	-	GO:0006508//proteolysis	GO:0004190//aspartic-type endopeptidase activity	-
XP_002297221	0.031	HTLLLR;GSSYFLTQMGR	1;1	2	3	1.68	0.051	5.754e-05	1.48	0.12	0.002406	0.97	0.026	0.0843	N	UP	-	-	predicted protein [Thalassiosira pseudonana CCMP1335]	Ultraviolet-B receptor UVR8 OS=Arabidopsis thaliana GN=UVR8 PE=1 SV=1	Alpha-tubulin suppressor and related RCC1 domain-containing proteins	Cell cycle control, cell division, chromosome partitioning ; Cytoskeleton ;	K11494|1|4e-14|77.0|spar:SPRG_04184| RCC1 and BTB domain-containing protein!K10595|3|5e-12|71.2|gtt:GUITHDRAFT_164838| E3 ubiquitin-protein ligase HERC2 [EC:2.3.2.26]	0	0	GO:0044424//intracellular part
XP_002291282	0.163	TIAFDPVK;VMVFDPSK;VYAIGGETK;SLDDMPTPLFR;IILTGGCDSPK;VVLIDMSNMDDVQYSDGPTLLDAR	1;1;1;1;1;1	6	27	1.77	0.128	0.0005671	1.19	0.011	4.081e-05	1.31	0.059	0.001235	N	UP	-	-	predicted protein [Thalassiosira pseudonana CCMP1335]	Kelch-like protein 41 OS=Rattus norvegicus GN=Klhl41 PE=1 SV=1	-	-	K10455|1|6e-12|68.6|gtt:GUITHDRAFT_140137| kelch-like protein 18!K10457|2|3e-11|67.4|gtt:GUITHDRAFT_105602| kelch-like protein 20!K10454|4|5e-11|66.2|ehx:EMIHUDRAFT_356758| kelch-like protein 17 (actinfilin)	-	-	-
XP_002287473	0.357	EGLALLR;FGDIFSNEAAR;IIISPADTTK;GLVPALVMMPLSR;GVSMSEAISQLYADGGIPR	1;1;1;1;1	5	17	1.51	0.037	5.594e-05	1.2	0.021	0.0002335	1.39	0.081	0.001552	N	UP	-	-	predicted protein [Thalassiosira pseudonana CCMP1335]	-	-	-	-	-	-	-
XP_002286782	0.072	GTILPGVTR;SGEIVTPSLK;FPHGESLPGGPVTTK	1;1;1	3	8	2.68	0.29	0.0003635	1	0.088	0.9555	1.04	0.094	0.5114	N	UP	-	-	predicted protein [Thalassiosira pseudonana CCMP1335]	Branched-chain-amino-acid aminotransferase 6 OS=Arabidopsis thaliana GN=BCAT6 PE=1 SV=1	Branched-chain amino acid aminotransferase/4-amino-4-deoxychorismate lyase	Amino acid transport and metabolism ; Coenzyme transport and metabolism ;	K00826|1|0.0|946|tps:THAPSDRAFT_20816| branched-chain amino acid aminotransferase [EC:2.6.1.42]	GO:0009082//branched-chain amino acid biosynthetic process	GO:0052654//L-leucine transaminase activity;GO:0052655//L-valine transaminase activity;GO:0052656//L-isoleucine transaminase activity	-
XP_002289331	0.084	LPYPWR;FSPLVVSR;KFSPLVVSR	1;1;1	3	6	1.86	0.198	0.001411	1.3	0.115	0.009229	1.24	0.164	0.05185	N	UP	-	-	predicted protein [Thalassiosira pseudonana CCMP1335]	-	-	-	-	-	-	-
XP_002297077	0.131	AIVGAAFGAAGQR;AVSFVGSNK;TTADAMGDVWR;APSASLLLTK;TIPLYDPSTNK;AEDIVQQSIDDGATCVLDGR	1;1;1;1;1;1	6	12	1.51	0.024	1.691e-05	1.23	0.036	0.0007627	0.99	0.013	0.4533	N	UP	-	-	hypothetical protein THAPSDRAFT_25495 [Thalassiosira pseudonana CCMP1335]	Methylmalonate-semialdehyde dehydrogenase [acylating], mitochondrial OS=Homo sapiens GN=ALDH6A1 PE=1 SV=2	NAD-dependent aldehyde dehydrogenases	Energy production and conversion ;	K00140|1|0.0|1115|tps:THAPSDRAFT_25495| malonate-semialdehyde dehydrogenase (acetylating) / methylmalonate-semialdehyde dehydrogenase [EC:1.2.1.18 1.2.1.27]	GO:0055114//oxidation-reduction process	GO:0004491//methylmalonate-semialdehyde dehydrogenase (acylating) activity	-
XP_002296514	0.076	AMTEVQTMQR;IGDFGLAGDIGTK	1;1	2	2	1.51	0.035	4.806e-05	1.22	0.047	0.001897	1.05	0.014	0.004796	N	UP	-	-	hypothetical protein THAPSDRAFT_263755 [Thalassiosira pseudonana CCMP1335]	Membrane-associated tyrosine- and threonine-specific cdc2-inhibitory kinase OS=Homo sapiens GN=PKMYT1 PE=1 SV=1	Serine/threonine protein kinase	General function prediction only ; Signal transduction mechanisms ; Transcription ; Replication, recombination and repair ;	K06633|1|0.0|603|tps:THAPSDRAFT_263755| membrane-associated tyrosine- and threonine-specific cdc2-inhibitory kinase [EC:2.7.11.1]!K06632|4|4e-48|163|tps:THAPSDRAFT_33955| wee1-like protein kinase [EC:2.7.11.1]	GO:0006468//protein phosphorylation	GO:0005524//ATP binding;GO:0004674//protein serine/threonine kinase activity	-
XP_002286419	0.163	GLLLPTSK;VASSFAEYLGR;DSLVYGEK;SLNLECIPNR;YGIESAATIFR;FSWSPMGVMK;MVTLDEAIALK;HFGESLLPLLK;GTGAVSWYDALDDLR;IFPETQYEAVGAK;GTGAVSWYDALDDLRK;SFCDVLQQHLQFEEGER;AVFGDGSNETLSCSMELYGDDR	1;1;1;1;1;1;1;1;1;1;1;1;1	13	18	1.81	0.075	9.986e-05	1.09	0.021	0.002989	0.91	0.009	0.0003687	N	UP	-	-	lysine-ketoglutarate reductase/saccharopine dehydrogenase bifunctional enzyme [Thalassiosira pseudonana CCMP1335]	Alpha-aminoadipic semialdehyde synthase OS=Arabidopsis thaliana GN=LKR/SDH PE=1 SV=1	Saccharopine dehydrogenase and related proteins	Amino acid transport and metabolism ;	K14157|1|0.0|2039|tps:THAPSDRAFT_261124| alpha-aminoadipic semialdehyde synthase [EC:1.5.1.8 1.5.1.9]	GO:0050896//response to stimulus;GO:0055114//oxidation-reduction process	GO:0016491//oxidoreductase activity;GO:0000166//nucleotide binding	GO:0044444//cytoplasmic part
XP_002291791	0.084	VDLLFR;DASDLPSSIR;GIFGGFFGGK;ANMAAIESVK;EAVLLELLETK;QADDTAIASSALPLK;GNAADPMSPGGLGGLGSNSNSVK	1;1;1;1;1;1;1	7	15	1.51	0.056	0.0002051	1	0.039	0.894	0.93	0.124	0.3161	N	UP	-	-	predicted protein [Thalassiosira pseudonana CCMP1335]	-	-	-	-	-	-	-
XP_002287100	0.239	SSIEFK;FAELVEFGR;EVLHVEIYR;LFESATLSNPQR;YDDNVGLYK;ADPQLGQFVSNLR;GFGSLGEWVHSQR;KQDVLSFEDR;AQTLMNIGFEFK;RLDEIGFTWAFK;HSPLLEDLLVNPLAK;SSPTTTVDSTTAGTTATTATLR	1;1;1;1;1;1;1;1;1;1;1;1	12	23	1.62	0.118	0.0009317	1.31	0.061	0.001351	0.93	0.029	0.01732	N	UP	-	-	predicted protein [Thalassiosira pseudonana CCMP1335]	-	-	-	-	-	-	-
XP_002288451	0.153	ITVESDIR;LILLNK;VDPTNIEVR;NLSPAIIPK;DSELLDSLGVSR;DCADTMIGGNLIK;QIAFVAQDDSLSFTATPR;KQIAFVAQDDSLSFTATPR	1;1;1;1;1;1;1;1	8	19	1.56	0.053	0.0001224	1.34	0.02	3.624e-05	0.86	0.044	0.01006	N	UP	-	-	ABC transporter [Thalassiosira pseudonana CCMP1335]	Protein white OS=Drosophila melanogaster GN=w PE=2 SV=2	ABC-type multidrug transport system, ATPase component	Defense mechanisms ;	K05681|1|1e-95|311|sre:PTSG_10425| ATP-binding cassette, subfamily G (WHITE), member 2!K05679|4|9e-84|279|acan:ACA1_026860| ATP-binding cassette, subfamily G (WHITE), member 1	GO:0006200//ATP catabolic process	GO:0016887//ATPase activity;GO:0005524//ATP binding	GO:0016020//membrane
XP_002287326	0.055	TYNDVFVLR;AVVIFGGAAK	1;1	2	6	1.94	0.085	7.788e-05	1.23	0.037	0.0007936	1.08	0.073	0.1111	N	UP	-	-	predicted protein [Thalassiosira pseudonana CCMP1335]	RING finger protein B OS=Dictyostelium discoideum GN=rngB PE=2 SV=2	-	-	K20285|1|3e-09|59.7|acan:ACA1_364510| Rab9 effector protein with kelch motifs	-	-	-
XP_002293551	0.215	SALCLLR;TSPNLISGR;VNVGIPK;VEVELAK;GLNNFISDLR;AILISAYAK;YLGLMTMAK;WYVDTILK;HQATVLVSLK;EAFSPEAVEDLLR;LAQIEGSVEGAK;LAADGSNPSLSSYQR;LLETEGENSATVAK;VLHQHWFTVDTQTR;ILMETDVSNSINK;GSDPIMSTVIDTMK;YYNTPSPWLQIK;ISFDTEEGEHHDYPLR	0;0;0;0;0;0;0;0;0;0;0;1;0;1;0;0;1;0	3	6	1.66	0.133	0.00111	1.45	0.041	0.0001181	0.87	0.034	0.005534	N	UP	-	-	alpha subunit of tetrameric clathrin adaptor complex AP1 [Thalassiosira pseudonana CCMP1335]	AP-2 complex subunit alpha OS=Drosophila melanogaster GN=AP-2alpha PE=1 SV=1	-	-	K11824|1|0.0|1924|tps:THAPSDRAFT_263997| AP-2 complex subunit alpha	GO:0016192//vesicle-mediated transport;GO:0006886//intracellular protein transport	GO:0008565//protein transporter activity	GO:0030131//clathrin adaptor complex
XP_002292860	0.073	LYLSLDPAMR;SYLPPVPIGEVMR	1;1	2	2	1.54	0.055	0.0001566	1.08	0.044	0.02788	0.94	0.062	0.1516	N	UP	-	-	zinc-dependent alcohol dehydrogenase [Thalassiosira pseudonana CCMP1335]	Putative NADP-dependent oxidoreductase YfmJ OS=Bacillus subtilis (strain 168) GN=yfmJ PE=2 SV=1	Putative NADP-dependent oxidoreductases	General function prediction only ;	K07119|1|2e-31|122|tet:TTHERM_00374939| uncharacterized protein!K13949|5|3e-14|75.1|ehx:EMIHUDRAFT_198627| prostaglandin reductase 2 [EC:1.3.1.48]	GO:0055114//oxidation-reduction process	GO:0003960//NADPH:quinone reductase activity;GO:0008270//zinc ion binding;GO:0000166//nucleotide binding	-
XP_002287982	0.096	EFAPMVLHR;VWTVDTVK;KPLVGVHFEDR;SLDGVLDELHSK;SVIEDTPFESISTVVR;DYKPWLLVGHK;GSNIVYTCDGNSLLSPVGNR	1;1;1;1;1;1;1	7	11	1.53	0.055	0.000157	1.12	0.044	0.009371	1.41	0.117	0.003966	N	UP	-	-	WD40-repeat protein [Thalassiosira pseudonana CCMP1335]	Periodic tryptophan protein 2 homolog OS=Mus musculus GN=Pwp2 PE=1 SV=1	FOG: WD40 repeat	General function prediction only ;	K14558|1|0.0|1785|tps:THAPSDRAFT_268331| periodic tryptophan protein 2	-	-	-
XP_002289277	0.215	TMLTLYPDR;NEGLHVLFK;NMFAGLYSVGK;SIPDALSMVYK;MQMQSLNAGSSK;GTQFLVYEFVK	1;1;1;1;1;1	6	18	1.59	0.153	0.002383	1.34	0.078	0.002066	1.32	0.085	0.003281	N	UP	-	-	predicted protein [Thalassiosira pseudonana CCMP1335]	Mitochondrial adenine nucleotide transporter ADNT1 OS=Arabidopsis thaliana GN=ADNT1 PE=2 SV=1	-	-	K14684|1|2e-113|330|ehx:EMIHUDRAFT_53652| solute carrier family 25 (mitochondrial phosphate transporter), member 23/24/25/41!K15084|5|1e-36|135|dfa:DFA_01022| solute carrier family 25 (mitochondrial carrier protein), member 16	GO:0055085//transmembrane transport	0	GO:0016021//integral component of membrane
XP_002294082	0.046	LDEFGVYSK;YVPLHTDASSTNDDTAGSLTSLR	1;1	2	3	2.54	0.208	0.0001882	1.04	0.118	0.5906	1.09	0.072	0.08193	N	UP	-	-	predicted protein [Thalassiosira pseudonana CCMP1335]	-	-	-	-	-	-	-
YP_874515	0.055	SIYQIMR;EMLIQFGDK;NWFLVNEPK	1;1;1	3	4	1.66	0.047	4.652e-05	0.93	0.054	0.07711	1.13	0.042	0.008109	N	UP	-	-	hypothetical protein ThpsCp026 [Thalassiosira pseudonana]	Uncharacterized protein ycf45 OS=Odontella sinensis GN=ycf45 PE=3 SV=1	Uncharacterized protein conserved in bacteria	Function unknown ;	K18740|1|3e-68|233|acan:ACA1_364280| exonuclease 3'-5' domain-containing protein 1	0	GO:0017111//nucleoside-triphosphatase activity;GO:0005524//ATP binding	GO:0009507//chloroplast
XP_002288652	0.204	SFITNSDGR;EMQLDLLR;YTVLSALEGR;ANLSTLTPTER;LSGTPFLDVVPLR;VGSSVEEEMSNALFQVDK	1;1;1;1;1;1	6	11	1.61	0.054	9.74e-05	1.21	0.06	0.004901	0.87	0.03	0.003395	N	UP	-	-	predicted protein [Thalassiosira pseudonana CCMP1335]	5-hydroxyisourate hydrolase 2 OS=Rhizobium meliloti (strain 1021) GN=RB1166 PE=3 SV=2	Transthyretin-like protein	General function prediction only ;	K07127|1|3e-13|67.8|spar:SPRG_10144| 5-hydroxyisourate hydrolase [EC:3.5.2.17]	GO:0006810//transport;GO:0019428//allantoin biosynthetic process	-	-
XP_002295777	0.064	FIGLDEQTR;GIGQVIFLNSVTSGR	1;1	2	6	1.8	0.088	0.0001621	1.39	0.04	0.000176	1.39	0.016	1.102e-05	N	UP	-	-	urea transporter [Thalassiosira pseudonana CCMP1335]	Urea transporter 1 OS=Homo sapiens GN=SLC14A1 PE=1 SV=2	Urea transporter	Amino acid transport and metabolism ;	K08716|1|1e-25|108|acan:ACA1_034140| solute carrier family 14 (urea transporter)	GO:0071918//urea transmembrane transport	GO:0015204//urea transmembrane transporter activity	GO:0016021//integral component of membrane
XP_002286740	0.162	SIFGDDR;SDIYGIR;IISVLHSR;LSDETYK;EWIPQASFFAR;LVQDFWNEAK	1;1;1;1;1;1	6	12	1.55	0.036	4.234e-05	1.49	0.035	5.359e-05	1.17	0.074	0.01484	N	UP	-	-	predicted protein [Thalassiosira pseudonana CCMP1335]	-	-	-	K00472|1|2e-80|254|tps:THAPSDRAFT_9519| prolyl 4-hydroxylase [EC:1.14.11.2]!K05666|2|1e-73|248|aaf:AURANDRAFT_70663| ATP-binding cassette, subfamily C (CFTR/MRP), member 2	0	GO:0003824//catalytic activity	-
XP_002295161	0.1	LGVGLSDAYPSSTSQSPSAADVAR;HPVGEFVGGVDEDTTIYPLAPQFK	1;1	2	5	1.54	0.044	7.883e-05	0.95	0.026	0.03696	0.9	0.059	0.05268	N	UP	-	-	predicted protein [Thalassiosira pseudonana CCMP1335]	-	-	-	-	-	-	-
XP_002293782	0.119	LLEASER;GTISIAWR;FSLFK;TLTVDK;ASLAYQIISGR;GVVYCEMQGR;EIVDELENIR;RPTQAIIDGIVR;ASDIISDYASGK;QAGIIVDEDEVFDVAR;EVATPLVISFPSEDESR	1;1;0;1;1;1;1;1;1;1;1	10	17	1.56	0.078	0.0003909	1.39	0.063	0.0006917	0.96	0.045	0.2236	N	UP	-	-	hypothetical protein THAPSDRAFT_264188 [Thalassiosira pseudonana CCMP1335]	Uncharacterized protein C05D11.1 OS=Caenorhabditis elegans GN=C05D11.1 PE=1 SV=2	Predicted Zn-dependent peptidases, insulinase-like	General function prediction only ;	K06972|1|7e-22|104|ngr:NAEGRDRAFT_45982| presequence protease [EC:3.4.24.-]	GO:0006508//proteolysis	GO:0004222//metalloendopeptidase activity;GO:0008270//zinc ion binding	-
XP_002291980	0.328	VWEVAER;SDVLSAWR;DAATQMLPR;IAFLNK;SGVTFIAGGK;AAEEYLDSYGGR;EKFPQLNDR;DMGLLDYNTSDGR;NVIFAGGPFTDALR;IAGDSFEIYGK;SMGLGGVGWLNK;VADIMAEELGWSK;YGIPLASSYPYIEAEVR;VDVDEFMHWMDSK;FACQEYACTVEDILSR	1;1;1;1;1;1;1;1;1;1;1;1;1;1;1	15	32	2.01	0.15	0.0003674	1.29	0.058	0.001541	1.3	0.09	0.004683	N	UP	-	-	predicted protein [Thalassiosira pseudonana CCMP1335]	Glycerol-3-phosphate dehydrogenase, mitochondrial OS=Mesocricetus auratus GN=GPD2 PE=1 SV=1	Glycerol-3-phosphate dehydrogenase	Energy production and conversion ;	K00111|1|0.0|1038|tps:THAPSDRAFT_41505| glycerol-3-phosphate dehydrogenase [EC:1.1.5.3]	GO:0055114//oxidation-reduction process	GO:0016491//oxidoreductase activity;GO:0005509//calcium ion binding	GO:0044444//cytoplasmic part
XP_002291643	0.04	EFGRSFR;TMLEGALLEAR;VWLATVNLEQR;AIEFAQSALAK;FTPQYGDSFLER;DAPLLDEMLSGAK	1;1;1;1;1;1	6	12	1.52	0.039	6.609e-05	1.47	0.021	1.48e-05	1.32	0.048	0.0006549	N	UP	-	-	predicted protein [Thalassiosira pseudonana CCMP1335]	TPR-containing protein DDB_G0280363 OS=Dictyostelium discoideum GN=DDB_G0280363 PE=4 SV=2	-	-	K18757|1|8e-132|448|dfa:DFA_02550| la-related protein 1!K12855|2|9e-12|72.4|ehx:EMIHUDRAFT_419034| pre-mRNA-processing factor 6	GO:0006396//RNA processing	0	GO:0005622//intracellular
XP_002293435	0.072	TMEFSVR;TISILGIR;EVIGVLGYR;SSDPSLNLIASAFLVMK	1;1;1;1	4	7	1.73	0.107	0.0004048	1.26	0.06	0.002177	1.48	0.094	0.001166	N	UP	-	-	predicted protein [Thalassiosira pseudonana CCMP1335]	-	ATP/ADP translocase	Energy production and conversion ;	-	GO:0006810//transport	GO:0005524//ATP binding;GO:0005471//ATP:ADP antiporter activity	GO:0016021//integral component of membrane
XP_002291671	0.103	ATFPDLHV;GYILEIFR;MTVIPGEICVIPR;IVPCGLYTEQLSGTAFTAPR	1;1;1;1	4	7	2.26	0.424	0.003449	1.2	0.269	0.2479	0.78	0.147	0.06963	N	UP	-	-	probable homogentisate 1,2-dioxygenase [Thalassiosira pseudonana CCMP1335]	Homogentisate 1,2-dioxygenase OS=Dictyostelium discoideum GN=hgd PE=2 SV=1	Homogentisate 1,2-dioxygenase	Secondary metabolites biosynthesis, transport and catabolism ;	K00451|1|0.0|899|tps:THAPSDRAFT_34900| homogentisate 1,2-dioxygenase [EC:1.13.11.5]	GO:0006559//L-phenylalanine catabolic process;GO:0055114//oxidation-reduction process;GO:0006570//tyrosine metabolic process	GO:0004411//homogentisate 1,2-dioxygenase activity	-
XP_002296440	0.354	ATTEVTVR;GLFQK;ETIIDSVK;VVAPYNSEDAK;EGTDVTIVTFSK;QYYMSAGDIACPIVFR;VFILGEEVAQYQGAYK;VIDTPITEMGFTGMAIGAAYK;RVIDTPITEMGFTGMAIGAAYK	1;1;1;1;1;1;1;1;1	9	31	1.68	0.018	2.385e-06	0.95	0.028	0.03999	0.99	0.06	0.7586	N	UP	-	-	pyruvate dehydrogenase [Thalassiosira pseudonana CCMP1335]	Pyruvate dehydrogenase E1 component subunit beta-1, mitochondrial OS=Arabidopsis thaliana GN=PDH2 PE=1 SV=2	Pyruvate/2-oxoglutarate dehydrogenase complex, dehydrogenase (E1) component, eukaryotic type, beta subunit	Energy production and conversion ;	K00162|1|0.0|658|tps:THAPSDRAFT_8778| pyruvate dehydrogenase E1 component beta subunit [EC:1.2.4.1]	GO:0042742//defense response to bacterium;GO:0055114//oxidation-reduction process	GO:0004739//pyruvate dehydrogenase (acetyl-transferring) activity	GO:0005730//nucleolus;GO:0005886//plasma membrane;GO:0005739//mitochondrion
XP_002297147	0.086	VSPLVFAGEVR;AFSTGGYADITR;SSPNEVVDGVTLPSYR	1;1;1	3	4	1.72	0.077	0.0001501	0.81	0.03	0.001337	0.79	0.045	0.003509	N	UP	-	-	2-dehydro-3-deoxyphosphoheptonate aldolase [Thalassiosira pseudonana CCMP1335]	Phospho-2-dehydro-3-deoxyheptonate aldolase 2, chloroplastic OS=Arabidopsis thaliana GN=DHS2 PE=2 SV=2	3-deoxy-D-arabino-heptulosonate 7-phosphate (DAHP) synthase	Amino acid transport and metabolism ;	K01626|1|0.0|954|tps:THAPSDRAFT_11320| 3-deoxy-7-phosphoheptulonate synthase [EC:2.5.1.54]	GO:0050896//response to stimulus;GO:0009073//aromatic amino acid family biosynthetic process	GO:0003849//3-deoxy-7-phosphoheptulonate synthase activity	-
XP_002297003	0.387	VSIYR;SWLEYIR;LASGSADGVVR;AVTTVEFAPR;GVLDVAWAPNVGR;FEPPTLVTGFSSGR;IYEALDTMNLNHWK;IQWNVTGTVLASSGDGGVVK;GNKGDAEGASSSSLVYEGTEVLDR	1;1;1;1;1;1;1;1;1	9	25	1.55	0.021	8.39e-06	1.4	0.029	6.347e-05	1.15	0.027	0.001385	N	UP	-	-	predicted protein [Thalassiosira pseudonana CCMP1335]	Nucleoporin seh1 OS=Xenopus tropicalis GN=seh1l PE=2 SV=1	FOG: WD40 repeat	General function prediction only ;	K14299|1|0.0|623|tps:THAPSDRAFT_15822| nucleoporin SEH1	-	-	-
XP_002291625	0.038	HILQSLR;ELPFSFLMGK	1;1	2	2	1.9	0.066	4.225e-05	1.47	0.079	0.000749	1.25	0.046	0.001222	N	UP	-	-	tocopherol cyclase [Thalassiosira pseudonana CCMP1335]	Tocopherol cyclase, chloroplastic OS=Arabidopsis thaliana GN=VTE1 PE=2 SV=1	-	-	K09834|1|0.0|879|tps:THAPSDRAFT_263019| tocopherol cyclase [EC:5.5.1.24]	0	GO:0009976//tocopherol cyclase activity	-
XP_002290314	0.027	GMAVEHNFK;EHLIIIPGADTK	1;1	2	2	1.58	0.058	0.0001415	1	0.027	0.9338	0.94	0.143	0.401	N	UP	-	-	predicted protein [Thalassiosira pseudonana CCMP1335]	-	-	-	-	-	-	-
XP_002291948	0.032	LLPYYK;DLVEPLHLGK	1;1	2	2	2.37	0.251	0.0005213	1.31	0.117	0.009306	1.07	0.12	0.3198	N	UP	-	-	hypothetical protein THAPSDRAFT_13887 [Thalassiosira pseudonana CCMP1335]	Putative transporter C543.05c OS=Schizosaccharomyces pombe (strain 972 / ATCC 24843) GN=SPBC543.05c PE=3 SV=1	-	-	K13862|1|2e-36|145|dpp:DICPUDRAFT_48214| solute carrier family 4 (sodium borate transporter), member 11!K13856|2|7e-31|128|ehx:EMIHUDRAFT_99943| solute carrier family 4 (anion exchanger), member 3	GO:0006820//anion transport	GO:0005452//inorganic anion exchanger activity	GO:0016021//integral component of membrane
XP_002293834	0.68	TLYGFGG;VFLENVIR;DSVTYTEHAR;ISGLIYEETR;RISGLIYEETR;TVTAMDVVYALK;DNIQGITKPAIR	1;1;1;1;1;1;1	7	113	1.71	0.174	0.001894	1.25	0.1	0.01216	0.93	0.039	0.04059	N	UP	-	-	hypothetical protein ZEAMMB73_313798 [Zea mays]	Histone H4 OS=Mastigamoeba balamuthi PE=3 SV=3	Histones H3 and H4	Chromatin structure and dynamics ;	K11254|1|3e-53|163|tps:THAPS_35330| histone H4	GO:0006334//nucleosome assembly	GO:0003677//DNA binding	GO:0000786//nucleosome;GO:0005634//nucleus
XP_002293104	0.367	FPWVDK;LTWIPLAQCT;SPTTSAAPVGYSGK;WFVDYTDSVCK;WYVSYEDEVCVK;ALCEEYSTLANDGYTGK;ATLQTYQYYDTASACCK;VTPVGTGMYYAASSGGYCLK;STSETGAAVAATGSGDWYVDWSK;VTPVGTGMYYAASSGGYCLKDEIPATAADGEGK	1;1;0;0;1;1;1;1;1;1	8	9	1.56	0.401	0.04553	1.48	0.159	0.005504	1.19	0.216	0.1768	N	UP	-	-	predicted protein [Thalassiosira pseudonana CCMP1335]	-	-	-	-	-	-	-
XP_002295470	0.106	QIQDFSSK;SDPLGNFVK;LDSIGFSWSMMR	1;1;1	3	8	1.66	0.045	4.096e-05	1.44	0.032	6.483e-05	0.86	0.029	0.002597	N	UP	-	-	predicted protein [Thalassiosira pseudonana CCMP1335]	-	-	-	K12837|1|5e-07|52.8|smin:v1.2.027729.t1| splicing factor U2AF 65 kDa subunit	-	-	-
XP_002290486	0.034	LAAELAAGGK;KEEAYVDFLR	1;1	2	2	1.59	0.073	0.0002679	1	0.063	0.9709	1.27	0.113	0.0133	N	UP	-	-	predicted protein [Thalassiosira pseudonana CCMP1335]	ATP-dependent RNA helicase DDX55 OS=Gallus gallus GN=DDX55 PE=2 SV=1	Superfamily II DNA and RNA helicases	Replication, recombination and repair ; Transcription ; Translation, ribosomal structure and biogenesis ;	K14809|1|0.0|1145|tps:THAPSDRAFT_34027| ATP-dependent RNA helicase DDX55/SPB4 [EC:3.6.4.13]	0	GO:0003723//RNA binding;GO:0005524//ATP binding;GO:0008026//ATP-dependent helicase activity	-
XP_002291855	0.067	FFEVMETR;VGQLLNMNYR;LAGPEEVLELK;QLVDFDSYASDSEK	1;1;1;1	4	7	1.52	0.16	0.004212	1.21	0.079	0.0107	1.03	0.084	0.5813	N	UP	-	-	predicted protein [Thalassiosira pseudonana CCMP1335]	-	-	-	-	-	-	-
XP_002294605	0.052	MLNPLVR;FSPFVTLR	1;1	2	3	1.61	0.052	8.7e-05	1.11	0.046	0.01758	1.24	0.03	0.0003825	N	UP	-	-	predicted protein [Thalassiosira pseudonana CCMP1335]	-	-	-	-	-	-	-
XP_002286493	0.079	SLEGLSLR;WQLQAGMEDSWR;VDVTVEPVPMWK	1;1;1	3	7	1.53	0.064	0.0002459	1.28	0.023	0.0001046	1.18	0.105	0.03282	N	UP	-	-	predicted protein [Thalassiosira pseudonana CCMP1335]	Cleft lip and palate transmembrane protein 1 OS=Homo sapiens GN=CLPTM1 PE=1 SV=1	-	-	-	-	-	-
XP_002287539	0.468	ITFELR;TAAPVK;ADVAPK;SIYGEK;FADENFDLPHEGK;QLCTGEAGFGYEGSSFHR;HTVFGNVVDGLDVVDTIEGVGSQSGR	1;1;1;1;1;1;1	7	24	1.55	0.161	0.003541	1.31	0.042	0.0004597	0.99	0.153	0.808	N	UP	-	-	cyclophilin-type peptidyl-prolyl cis-trans isomerase [Thalassiosira pseudonana CCMP1335]	Peptidyl-prolyl cis-trans isomerase OS=Drosophila melanogaster GN=Cyp1 PE=1 SV=2	Peptidyl-prolyl cis-trans isomerase (rotamase) - cyclophilin family	Posttranslational modification, protein turnover, chaperones ;	K09565|1|6e-95|274|pti:PHATRDRAFT_34933| peptidyl-prolyl isomerase F (cyclophilin D) [EC:5.2.1.8]	GO:0006457//protein folding;GO:0000413//protein peptidyl-prolyl isomerization	GO:0016787//hydrolase activity;GO:0003755//peptidyl-prolyl cis-trans isomerase activity	-
XP_002293666	0.102	FAYILER;KVYPVLVEFR	1;1	2	4	1.56	0.131	0.001782	1.2	0.066	0.006556	1.07	0.062	0.09115	N	UP	-	-	transcription factor IID, TATA box binding protein [Thalassiosira pseudonana CCMP1335]	TATA-box-binding protein OS=Saccharomyces cerevisiae (strain ATCC 204508 / S288c) GN=SPT15 PE=1 SV=3	TATA-box binding protein (TBP), component of TFIID and TFIIIB	Transcription ;	K03120|1|2e-120|338|tps:THAPSDRAFT_264095| transcription initiation factor TFIID TATA-box-binding protein	GO:0006367//transcription initiation from RNA polymerase II promoter;GO:0055114//oxidation-reduction process;GO:0006355//regulation of transcription, DNA-templated	GO:0003700//sequence-specific DNA binding transcription factor activity;GO:0003677//DNA binding;GO:0032440//2-alkenal reductase [NAD(P)] activity	-
XP_002287803	0.325	FGLNAR;FMWFNEYK;GLAPTLIGSIPK;CIELNMPFVAGFR;SSQYAGTLDCFK;QVFANEGIGAFYAGVVPR;HILATEGMGGVYQGAAATAMK	1;1;1;1;1;1;1	7	30	2.18	0.177	0.000315	1.31	0.054	0.0009539	1.32	0.067	0.001695	N	UP	-	-	mitochondriale tricarboxylate carrier protein [Thalassiosira pseudonana CCMP1335]	Tricarboxylate transport protein, mitochondrial OS=Bos taurus GN=SLC25A1 PE=2 SV=1	-	-	K15100|1|0.0|505|tps:THAPSDRAFT_31818| solute carrier family 25 (mitochondrial citrate transporter), member 1	GO:0006810//transport	0	GO:0016021//integral component of membrane
XP_002297430	0.126	VTFPER;VTALQVR;NSASDAWTLVAR;GELPWIAETNPPPAR;DNSAPWMVGEIELVGK;NAANAPIVSTFDSVGAGLVYTER	1;1;1;1;1;1	6	14	1.54	0.062	0.0002299	1.23	0.027	0.0003023	0.92	0.087	0.1559	N	UP	-	-	predicted protein [Thalassiosira pseudonana CCMP1335]	-	-	-	-	-	-	-
XP_002286232	0.036	APVPVLLIGK;GDELSIAWK	1;1	2	2	1.8	0.029	5.478e-06	1.42	0.012	3.975e-06	0.96	0.005	0.0009389	N	UP	-	-	predicted protein [Thalassiosira pseudonana CCMP1335]	-	-	-	-	-	-	-
XP_002287126	0.124	GLLLSSIR;TGSDVTIVGWGSQLR;SAVEEVPDADYEIPLGK	1;1;1	3	6	1.85	0.038	9.887e-06	0.74	0.019	0.0001739	0.91	0.062	0.06043	N	UP	-	-	alpha-keto acid dehydrogenase [Thalassiosira pseudonana CCMP1335]	2-oxoisovalerate dehydrogenase subunit beta, mitochondrial OS=Dictyostelium discoideum GN=bkdB PE=3 SV=1	Pyruvate/2-oxoglutarate dehydrogenase complex, dehydrogenase (E1) component, eukaryotic type, beta subunit	Energy production and conversion ;	K00167|1|0.0|668|tps:THAPSDRAFT_32067| 2-oxoisovalerate dehydrogenase E1 component beta subunit [EC:1.2.4.4]	GO:0008152//metabolic process	GO:0003824//catalytic activity	GO:0005739//mitochondrion
XP_002296794	0.1	GFIVK;EEMYLAIDR;LPEALPIIK;LYDESVIDIPNSQLGGQR	0;1;1;1	3	5	1.79	0.19	0.00164	1.19	0.097	0.02573	1.42	0.138	0.005441	N	UP	-	-	predicted protein [Thalassiosira pseudonana CCMP1335]	Mechanosensitive ion channel protein 1, mitochondrial OS=Arabidopsis thaliana GN=MSL1 PE=2 SV=1	Small-conductance mechanosensitive channel	Cell wall/membrane/envelope biogenesis ;	K16052|1|1e-11|65.9|ehx:EMIHUDRAFT_54411| MscS family membrane protein	GO:0055085//transmembrane transport	0	GO:0016020//membrane
XP_002291440	0.012	WELHILR;LMPLPSQAK	1;1	2	2	1.75	0.07	9.799e-05	1.37	0.115	0.005068	1.49	0.061	0.0002916	N	UP	-	-	predicted protein [Thalassiosira pseudonana CCMP1335]	-	Histone deacetylase complex, SIN3 component	Chromatin structure and dynamics ;	K11644|1|1e-07|58.2|gtt:GUITHDRAFT_51608| paired amphipathic helix protein Sin3a	GO:0006355//regulation of transcription, DNA-templated	GO:0003677//DNA binding;GO:0008270//zinc ion binding	GO:0005634//nucleus
XP_002287273	0.062	MEVDVVR;SSAFYPAGAAR	1;1	2	2	1.74	0.105	0.000356	1.22	0.005	3.19e-06	1.26	0.159	0.0385	N	UP	-	-	predicted protein [Thalassiosira pseudonana CCMP1335]	Metal tolerance protein 7 OS=Oryza sativa subsp. japonica GN=MTP7 PE=2 SV=1	Predicted Co/Zn/Cd cation transporters	Inorganic ion transport and metabolism ;	-	GO:0006812//cation transport;GO:0055085//transmembrane transport	GO:0008324//cation transmembrane transporter activity	GO:0016021//integral component of membrane
XP_002290477	0.054	TADIGVNLFGR;ALDDSELFK	1;1	2	3	1.53	0.066	0.0002891	1.42	0.069	0.0007255	1.13	0.041	0.006174	N	UP	-	-	predicted protein [Thalassiosira pseudonana CCMP1335]	-	-	-	K14806|1|1e-10|65.5|tps:THAPSDRAFT_24712| ATP-dependent RNA helicase DDX31/DBP7 [EC:3.6.4.13]	-	-	-
XP_002288156	0.014	IVISDGLPK;AWLLPLMK;SAIADSTGGEVSMEVVR	1;1;1	3	3	1.63	0.061	0.0001293	0.89	0.071	0.06257	1.24	0.112	0.01893	N	UP	-	-	predicted protein [Thalassiosira pseudonana CCMP1335]	Ribosomal RNA-processing protein 12 OS=Saccharomyces cerevisiae (strain ATCC 204508 / S288c) GN=RRP12 PE=1 SV=1	-	-	K14794|1|0.0|3995|tps:THAPSDRAFT_21602| ribosomal RNA-processing protein 12	-	-	-
XP_002293224	0.038	TSDSSISIGAIVR;GFVWEDVNK;YQPALVEYLK	1;1;1	3	5	1.65	0.043	3.934e-05	1.35	0.083	0.002267	1.09	0.047	0.02519	N	UP	-	-	predicted protein [Thalassiosira pseudonana CCMP1335]	Serine-aspartate repeat-containing protein F OS=Staphylococcus epidermidis (strain ATCC 12228) GN=sdrF PE=3 SV=1	-	-	-	GO:0006030//chitin metabolic process	GO:0008061//chitin binding	GO:0005576//extracellular region
XP_002293786	0.034	AWLASLGK;IDVPHPLIK	1;1	2	3	1.54	0.06	0.0002066	0.92	0.077	0.1381	1.12	0.064	0.03145	N	UP	-	-	hypothetical protein THAPSDRAFT_269776 [Thalassiosira pseudonana CCMP1335]	Putative ribosome biogenesis protein C306.07c OS=Schizosaccharomyces pombe (strain 972 / ATCC 24843) GN=SPCC306.07c PE=3 SV=1	Ribosomal protein L1	Translation, ribosomal structure and biogenesis ;	K14775|1|0.0|850|tps:THAPSDRAFT_269776| ribosome biogenesis protein UTP30	GO:0006412//translation	GO:0003735//structural constituent of ribosome;GO:0003723//RNA binding	GO:0015934//large ribosomal subunit
XP_002294538	0.552	EFGLK;QASLAALK;AYADGVPK;VTIDQLIGGAR;VIPGYGHAVLR;WIQALQDK;ALGLPLERPK;HMPDDDLFK;DTSLDYSGNFCR;AVGGLCQLYWDR;NVYFDGVVTK;EQVDTLTAELHQR;KVIPGYGHAVLR;MLGYDNPSFDELMR;SHTPEWLENFAK;LPDHVVPLLNSLPK;CMLWETSNLDADEGIR;GLTIPECQQVLPTFSGK;IVDTIYQVMPGILTEHGK;EVNADTITEFAWETLNAK;DMHPMTQFSIGLNAAQTASTFAK	1;1;1;1;1;1;1;1;1;1;1;1;1;1;1;1;1;1;1;1;1	21	227	1.56	0.057	0.0001564	1.13	0.023	0.001345	0.86	0.042	0.008799	N	UP	-	-	precursor of synthase [Thalassiosira pseudonana CCMP1335]	Probable citrate synthase, mitochondrial OS=Drosophila melanogaster GN=kdn PE=2 SV=1	Citrate synthase	Energy production and conversion ;	K01647|1|0.0|938|tps:THAPSDRAFT_11411| citrate synthase [EC:2.3.3.1]	GO:0006099//tricarboxylic acid cycle;GO:0044262//cellular carbohydrate metabolic process	GO:0004108//citrate (Si)-synthase activity	-
XP_002291789	0.062	DAVDAFR;VLLWLR;SQSLGPYGK;MTYEMQVK;FTCVDPFYDNVR	1;1;1;1;1	5	8	1.59	0.117	0.001118	1.45	0.079	0.0008851	1.28	0.052	0.001251	N	UP	-	-	predicted protein [Thalassiosira pseudonana CCMP1335]	-	-	-	-	GO:0005975//carbohydrate metabolic process	GO:0043169//cation binding;GO:0003824//catalytic activity	-
XP_002294399	0.117	VELYGLR;TIGELVFR;VYVYNFSDLAILDK	1;1;1	3	4	1.79	0.215	0.002382	1.39	0.203	0.02179	1.08	0.042	0.02771	N	UP	-	-	predicted protein [Thalassiosira pseudonana CCMP1335]	Autophagy-related protein 18a OS=Arabidopsis thaliana GN=ATG18A PE=1 SV=1	-	-	K17908|1|6e-34|127|dpp:DICPUDRAFT_33979| autophagy-related protein 18	-	-	-
XP_002294276	0.06	LLAISLR;EICSSYESTMIR;SAAPTDYELVQK;AESVVSLSPMPWTLR	1;1;1;1	4	8	1.61	0.139	0.001657	1.28	0.06	0.00188	1.18	0.058	0.00633	N	UP	-	-	predicted protein [Thalassiosira pseudonana CCMP1335]	-	-	-	K20372|1|5e-07|55.8|pti:PHATRDRAFT_48415| TBC1 domain family member 20	-	-	-
XP_002293439	0.06	MFEFNPSP;WVVSVGQDGTLR;LQQPIIDQSK	1;1;1	3	9	1.73	0.099	0.0003281	1.49	0.058	0.0002513	0.93	0.047	0.06937	N	UP	-	-	predicted protein [Thalassiosira pseudonana CCMP1335]	Angio-associated migratory cell protein OS=Bos taurus GN=AAMP PE=2 SV=1	FOG: WD40 repeat	General function prediction only ;	K14818|1|8e-60|204|pif:PITG_04000| ribosome assembly protein SQT1!K11127|3|6e-17|86.7|acan:ACA1_370060| telomerase protein component 1	-	-	-
XP_002290979	0.069	VSLYGGTK;QIITGGLDGLLR;LAEYDVLLK;VWEVGTNAEGVGAGDDR	1;1;1;1	4	8	1.53	0.145	0.002763	0.96	0.049	0.2302	1.28	0.106	0.009662	N	UP	-	-	WD40-repeat protein [Thalassiosira pseudonana CCMP1335]	U3 small nucleolar RNA-associated protein 15 homolog OS=Bos taurus GN=UTP15 PE=2 SV=1	FOG: WD40 repeat	General function prediction only ;	K14549|1|0.0|1174|tps:THAPSDRAFT_269030| U3 small nucleolar RNA-associated protein 15	GO:0006364//rRNA processing	0	GO:0005730//nucleolus
XP_002288606	0.468	DTIDVLR;TINIHSR;ALLTGDPR;LLIDAMK;GDVGEVFYILK;IADALTTVSFQAGER;GASFGELALLYNCPR;YMLANNNASQQK;LANITAETASVTLCLSR;TLGPLQDLIDHAMK;VHDIGFGDSQYVDQILGPGDFFGER	1;1;1;1;1;1;1;1;1;1;1	11	27	1.79	0.113	0.0003521	1.39	0.037	0.0001504	0.85	0.095	0.0559	N	UP	-	-	Hypothetical protein THAPSDRAFT_32704 [Thalassiosira pseudonana CCMP1335]	cAMP-dependent protein kinase regulatory subunit OS=Kluyveromyces lactis (strain ATCC 8585 / CBS 2359 / DSM 70799 / NBRC 1267 / NRRL Y-1140 / WM37) GN=PKAR PE=3 SV=1	cAMP-binding proteins - catabolite gene activator and regulatory subunit of cAMP-dependent protein kinases	Signal transduction mechanisms ;	K04739|1|0.0|608|tps:THAPSDRAFT_32704| cAMP-dependent protein kinase regulator!K07376|5|1e-63|215|psoj:PHYSODRAFT_540813| cGMP-dependent protein kinase 1 [EC:2.7.11.12]	GO:0001932//regulation of protein phosphorylation	GO:0008603//cAMP-dependent protein kinase regulator activity;GO:0016772//transferase activity, transferring phosphorus-containing groups	GO:0005952//cAMP-dependent protein kinase complex
XP_002290313	0.04	FVVELV;SWIDIFGAR;EMLYQPTSSNVK	1;1;1	3	4	1.51	0.129	0.002642	1.15	0.119	0.07994	1.26	0.075	0.00453	N	UP	-	-	predicted protein [Thalassiosira pseudonana CCMP1335]	-	ATP/ADP translocase	Energy production and conversion ;	K03301|1|0.0|599|pti:PHATRDRAFT_50189| ATP:ADP antiporter, AAA family	GO:0006810//transport	GO:0005524//ATP binding;GO:0005471//ATP:ADP antiporter activity	GO:0016021//integral component of membrane
XP_002295239	0.053	LPIPFTNK;NSPYTAAFWTCSDCSETMK	1;1	2	9	8.48	1.902	0.0003904	3.57	2.989	0.1857	2.08	1.522	0.1743	N	UP	-	-	xanthine uracil permease [Thalassiosira pseudonana CCMP1335]	Putative purine permease C1399.01c OS=Schizosaccharomyces pombe (strain 972 / ATCC 24843) GN=SPAC1399.01c PE=3 SV=1	Xanthine/uracil permeases	Nucleotide transport and metabolism ;	K03458|1|0.0|1021|tps:THAPSDRAFT_13485| nucleobase:cation symporter-2, NCS2 family!K14611|3|7e-15|79.0|ehx:EMIHUDRAFT_225733| solute carrier family 23 (nucleobase transporter), member 1/2	GO:0055085//transmembrane transport	GO:0005215//transporter activity	GO:0016020//membrane
XP_002290946	0.053	LTIGSTFK;GGSFLGEVK	1;1	2	4	1.54	0.097	0.0007807	1.38	0.036	0.0001431	1.09	0.029	0.007016	N	UP	-	-	hypothetical protein THAPSDRAFT_5944 [Thalassiosira pseudonana CCMP1335]	-	-	-	-	-	-	-
XP_002296525	0.078	GLFAPPR;SLFDGASGGLATR	1;1	2	2	1.58	0.217	0.007368	1.2	0.044	0.002146	1.13	0.063	0.02183	N	UP	-	-	hypothetical protein THAPSDRAFT_269557 [Thalassiosira pseudonana CCMP1335]	-	-	-	-	0	GO:0000166//nucleotide binding	-
XP_002286731	0.267	LLVVGPK;IFMGVGEDGAR;GVVNIFATEGFGLYR;FGGQPVVLDALTK;AMSLFPGIGFGAAYK;IQNRPFDSPESGVTIFK	1;1;1;1;1;1	6	12	1.61	0.068	0.0001918	0.97	0.071	0.4319	1.1	0.066	0.05267	N	UP	-	-	predicted protein [Thalassiosira pseudonana CCMP1335]	Mitochondrial GTP/GDP carrier protein 1 OS=Saccharomyces cerevisiae (strain ATCC 204508 / S288c) GN=GGC1 PE=1 SV=1	-	-	K15109|1|8e-16|77.8|tbr:Tb11.02.2960| solute carrier family 25 (mitochondrial carnitine/acylcarnitine transporter), member 20/29!K14684|4|4e-13|70.9|dpp:DICPUDRAFT_152069| solute carrier family 25 (mitochondrial phosphate transporter), member 23/24/25/41!K15100|5|3e-12|67.4|dfa:DFA_09988| solute carrier family 25 (mitochondrial citrate transporter), member 1	GO:0006810//transport	0	GO:0016021//integral component of membrane
XP_002288829	0.082	LFIFSDR;GLLLDIK;LDPNFADEQLR;GYECPSGLTCYDGVK;SELANSEYGFMHNQQVMK	1;1;1;1;1	5	9	1.52	0.039	6.472e-05	1.15	0.104	0.06085	0.96	0.022	0.03487	N	UP	-	-	predicted protein [Thalassiosira pseudonana CCMP1335]	PI-PLC X domain-containing protein At5g67130 OS=Arabidopsis thaliana GN=At5g67130 PE=1 SV=1	-	-	K13110|1|8e-51|193|tps:THAPSDRAFT_6447| microfibrillar-associated protein 1	GO:0006629//lipid metabolic process	GO:0008081//phosphoric diester hydrolase activity	-
XP_002286599	0.086	LIDDVR;VDGGPITDMITR;WYVVTLTK;LSTVEDGAIAWR;EADTLIDPFDFR;NMADDALSVIK;ITVVDYYQEK;DAMIDLFTESWK	1;1;1;1;1;1;1;1	8	15	2.06	0.094	7.155e-05	1.5	0.097	0.001107	1.13	0.093	0.06256	N	UP	-	-	predicted protein [Thalassiosira pseudonana CCMP1335]	Protein argonaute 16 OS=Oryza sativa subsp. japonica GN=AGO16 PE=2 SV=2	-	-	K11593|1|2e-11|70.1|pif:PITG_01443| eukaryotic translation initiation factor 2C!K02156|2|3e-11|70.1|dfa:DFA_03276| aubergine	0	GO:0003676//nucleic acid binding	-
XP_002288216	0.047	VNPLNPPDR;DFGSVVCASEVR;ATYIDDYLK;TNLEIDLFGK;DLYMNDYLK;IDDGVVFNDLYCTSR	1;1;1;1;1;1	6	15	2.2	0.23	0.0005916	1.46	0.133	0.003797	1.26	0.168	0.04324	N	UP	-	-	predicted protein [Thalassiosira pseudonana CCMP1335]	-	-	-	-	-	-	-
XP_002288900	0.082	LLGFDSFTK;LTDESGQPIEVAYIK;EDVMYYTPDIPLPGIQSGK	1;1;1	3	6	1.53	0.086	0.0006498	1.45	0.031	5.151e-05	1.26	0.108	0.01328	N	UP	-	-	predicted protein [Thalassiosira pseudonana CCMP1335]	-	-	-	-	-	-	-
XP_002288106	0.112	GLITSFVGK;YSVFPQLIK	1;1	2	6	1.7	0.19	0.002712	1.21	0.044	0.00181	1.34	0.049	0.0005251	N	UP	-	-	predicted protein [Thalassiosira pseudonana CCMP1335]	TVP38/TMEM64 family membrane protein slr0305 OS=Synechocystis sp. (strain PCC 6803 / Kazusa) GN=slr0305 PE=3 SV=1	Uncharacterized conserved protein	Function unknown ;	-	-	-	-
XP_002287691	0.06	ALIWQAK;QIPVTMPEEAR	1;1	2	3	1.55	0.103	0.0009173	1.32	0.064	0.00154	1.09	0.076	0.09987	N	UP	-	-	predicted protein [Thalassiosira pseudonana CCMP1335]	Set1 complex component spp1 OS=Schizosaccharomyces pombe (strain 972 / ATCC 24843) GN=spp1 PE=4 SV=1	-	-	K19414|1|1e-07|55.1|spar:SPRG_00076| lysine-specific demethylase PHF2 [EC:1.14.11.-]!K04498|2|2e-07|54.3|ehx:EMIHUDRAFT_469732| E1A/CREB-binding protein [EC:2.3.1.48]!K11445|3|2e-07|53.9|sre:PTSG_03313| lysine-specific demethylase 7A [EC:1.14.11.-]!K14960|4|4e-07|53.1|acan:ACA1_275460| COMPASS component SPP1!K06672|5|2e-06|51.2|tps:THAPSDRAFT_21122| cohesin loading factor subunit SCC2	0	GO:0008270//zinc ion binding	-
XP_002286752	0.125	AVNPSFYK;VALEEYYANHGISHHH	1;1	2	19	1.75	0.055	4.817e-05	1.21	0.107	0.02621	1.31	0.091	0.004403	N	UP	-	-	predicted protein [Thalassiosira pseudonana CCMP1335]	-	-	-	-	-	-	-
XP_002287523	0.336	EEIALTR;MGNHIPGVR;MPDFAK;DVANQVK;DPLEFVK;IDGMNVLAVK;STRDPLEFVK;DELLSHFELMYTMR;TLVDAGFTDAEEIK;LPMIFCIENNHYGMGTSMDR;ASSKPTVEPHLFEYVYSSDGGK	1;1;1;1;1;1;1;1;1;1;1	11	35	1.93	0.026	2.244e-06	1.05	0.055	0.1664	1.11	0.022	0.001758	N	UP	-	-	pyruvate dehydrogenase [Thalassiosira pseudonana CCMP1335]	Pyruvate dehydrogenase E1 component subunit alpha-1, mitochondrial OS=Oryza sativa subsp. japonica GN=Os02g0739600 PE=2 SV=1	Pyruvate/2-oxoglutarate dehydrogenase complex, dehydrogenase (E1) component, eukaryotic type, alpha subunit	Energy production and conversion ;	K00161|1|0.0|765|tps:THAPSDRAFT_268374| pyruvate dehydrogenase E1 component alpha subunit [EC:1.2.4.1]	GO:0006096//glycolytic process;GO:0055114//oxidation-reduction process	GO:0004739//pyruvate dehydrogenase (acetyl-transferring) activity	GO:0043231//intracellular membrane-bounded organelle
XP_002289269	0.032	LLLDDS;SSSEYLVPK	1;1	2	2	1.71	0.067	0.0001092	0.94	0.138	0.424	0.69	0.075	0.006553	N	UP	-	-	predicted protein [Thalassiosira pseudonana CCMP1335]	-	-	-	-	-	-	-
XP_002295523	0.081	TGIFNLFSR;VNLVDFEHPFFSR;GSWPADWFDPETIK;VWHGVHILDATSPLLK	1;1;1;1	4	9	3.37	0.382	0.0002697	1.27	0.11	0.01156	1.03	0.062	0.4893	N	UP	-	-	predicted protein [Thalassiosira pseudonana CCMP1335]	-	-	-	-	-	-	-
XP_002286325	0.087	DIFETIR;GYFLIIDR;DLKPENVGFDVR;GISLSGAEGFSQGPK	1;1;1;1	4	8	1.64	0.055	8.452e-05	0.91	0.025	0.007127	1.23	0.151	0.0476	N	UP	-	-	predicted protein [Thalassiosira pseudonana CCMP1335]	Dual specificity protein kinase shkB OS=Dictyostelium discoideum GN=shkB PE=3 SV=1	Serine/threonine protein kinase	General function prediction only ; Signal transduction mechanisms ; Transcription ; Replication, recombination and repair ;	K17491|1|1e-31|131|pti:PHATRDRAFT_40325| protein phosphatase 4 regulatory subunit 3!K13302|2|2e-21|97.4|ptm:GSPATT00015946001| serum/glucocorticoid-regulated kinase 1 [EC:2.7.11.1]!K04419|3|4e-20|95.5|ehx:EMIHUDRAFT_444392| mitogen-activated protein kinase kinase kinase 11 [EC:2.7.11.25]!K17535|4|7e-19|90.1|ehx:EMIHUDRAFT_462878| serine/threonine-protein kinase TNNI3K [EC:2.7.11.1]!K04427|5|8e-19…	GO:0006468//protein phosphorylation	GO:0004672//protein kinase activity;GO:0005524//ATP binding	-
XP_002295695	0.022	EAAFAAQLR;ELINQILAQK	1;1	2	3	1.51	0.153	0.003951	1.46	0.053	0.0002428	0.85	0.046	0.008986	N	UP	-	-	predicted protein [Thalassiosira pseudonana CCMP1335]	Non-histone chromosomal protein 6 OS=Gibberella zeae (strain PH-1 / ATCC MYA-4620 / FGSC 9075 / NRRL 31084) GN=NHP6 PE=3 SV=1	Chromatin-associated proteins containing the HMG domain	Chromatin structure and dynamics ;	K09272|1|2e-06|53.9|tps:THAPSDRAFT_262574| structure-specific recognition protein 1	-	-	-
XP_002288247	0.175	FMLNDVTR;FYVLLK;VGSGIGSYGVDR;QMDIPIAK;DFLSDVESK;AWYSDMFK;YIAQSVDPNVFYR;SIDLDELVSLNEAR;GWDDDFFTVLDVAR;AFEEFIEQIAVATATSHVR;LIPFDVISSATDNNDNK	1;1;1;1;1;1;1;1;1;1;1	11	20	2.47	0.179	0.0001408	1.14	0.047	0.00914	1.13	0.043	0.008419	N	UP	-	-	predicted protein [Thalassiosira pseudonana CCMP1335]	-	Uncharacterized protein conserved in bacteria	Function unknown ;	-	-	-	-
YP_316591	0.158	LLETNK;VILPTNTHLR;LNQVNLFIK;YVCYMMVLDGLPTTK	1;1;1;1	4	29	1.53	0.032	3.328e-05	1.4	0.069	0.0008264	1.3	0.058	0.001294	N	UP	-	-	cytochrome oxidase subunit II [Thalassiosira pseudonana]	Cytochrome c oxidase subunit 2 OS=Phytophthora megasperma GN=COX2 PE=3 SV=1	Heme/copper-type cytochrome/quinol oxidases, subunit 2	Energy production and conversion ;	K02261|1|4e-82|248|psoj:PhsooMp05| !K02256|2|1e-62|210|ddi:DidioMp06| cytochrome c oxidase subunit 1 [EC:1.9.3.1]	GO:0022904//respiratory electron transport chain	GO:0005507//copper ion binding;GO:0009055//electron carrier activity;GO:0020037//heme binding;GO:0004129//cytochrome-c oxidase activity	GO:0005743//mitochondrial inner membrane;GO:0070469//respiratory chain;GO:0016021//integral component of membrane
XP_002296763	0.049	VDVLQR;LYNFFHR;LTYVQDFLR;SPPLSIFGSK;YVPSISLVDDVIR;GGEASTGNAGDDWFDIK	1;1;1;1;1;1	6	14	2	0.111	0.0001397	1.44	0.012	3.478e-06	1.5	0.048	0.0001344	N	UP	-	-	predicted protein [Thalassiosira pseudonana CCMP1335]	Potassium voltage-gated channel protein Shal OS=Drosophila melanogaster GN=Shal PE=1 SV=2	Kef-type K+ transport systems, predicted NAD-binding component	Inorganic ion transport and metabolism ;	K04890|1|1e-06|54.7|smin:v1.2.001765.t1| potassium voltage-gated channel Shaw-related subfamily C member 4	GO:0055085//transmembrane transport;GO:0006811//ion transport	GO:0005216//ion channel activity	GO:0016021//integral component of membrane
XP_002289186	0.042	DVDDWILQAK;QDAAGIDSGAAYIFER;AVAISNDFIIVGAQK	1;1;1	3	5	1.7	0.092	0.0003034	1.31	0.049	0.0007363	1.21	0.201	0.126	N	UP	-	-	predicted protein [Thalassiosira pseudonana CCMP1335]	-	-	-	-	-	-	-
XP_002293557	0.418	VVIEPHR;HEGVFIAR;DLLNVAK;TNVIPIIEDAR;GAVYAVEFSHRPGR;ASCIDSTAAPEAVFR;IVALNSHYFLK;ISVETPPGPDGNTTK;MLVGMVDCVFADIAQPDQAR;LQSENFKPLEQLTLEPYER	1;1;1;1;1;1;1;1;1;1	10	31	1.8	0.065	6.685e-05	1.2	0.024	0.0003561	1.34	0.054	0.0006658	N	UP	-	-	predicted protein [Thalassiosira pseudonana CCMP1335]	Probable mediator of RNA polymerase II transcription subunit 36b OS=Arabidopsis thaliana GN=MED36B PE=1 SV=1	Fibrillarin-like rRNA methylase	Translation, ribosomal structure and biogenesis ;	K14563|1|0.0|516|tps:THAPSDRAFT_9442| rRNA 2'-O-methyltransferase fibrillarin [EC:2.1.1.-]	GO:0000085//mitotic G2 phase;GO:0016579//protein deubiquitination;GO:0001510//RNA methylation;GO:0016571//histone methylation;GO:0010388//cullin deneddylation;GO:0009640//photomorphogenesis;GO:0016567//protein ubiquitination;GO:0008033//tRNA processing;GO:0000478//endonucleolytic cleavage involved in rRNA processing;GO:0045893//positive regulation of transcription, DNA-templated	GO:0008168//methyltransferase activity;GO:0030515//snoRNA binding	GO:0016020//membrane;GO:0005730//nucleolus;GO:0005829//cytosol
XP_002289781	0.057	QFVNFVR;NEWLQLAK;ASFDLSMTDISEIAR	1;1;1	3	4	1.71	0.072	0.0001433	1.04	0.005	0.000299	0.87	0.106	0.09256	N	UP	-	-	probable amp deaminase [Thalassiosira pseudonana CCMP1335]	AMP deaminase 2 OS=Mus musculus GN=Ampd2 PE=1 SV=1	Adenosine deaminase	Nucleotide transport and metabolism ;	K01490|1|0.0|1112|tps:THAPSDRAFT_13021| AMP deaminase [EC:3.5.4.6]	GO:0006188//IMP biosynthetic process	GO:0003876//AMP deaminase activity	-
XP_002294356	0.032	GQVYLVAAR;MPLILPLDQVASSR	1;1	2	2	1.57	0.079	0.000394	1.19	0.073	0.01033	1	0.08	0.9884	N	UP	-	-	predicted protein [Thalassiosira pseudonana CCMP1335]	Heat shock factor protein OS=Saccharomyces cerevisiae (strain ATCC 204508 / S288c) GN=HSF1 PE=1 SV=1	Heat shock transcription factor	Transcription ;	K09419|1|1e-14|76.6|spar:SPRG_01593| heat shock transcription factor, other eukaryote!K09414|2|2e-13|75.9|tet:TTHERM_00571940| heat shock transcription factor 1	GO:0006355//regulation of transcription, DNA-templated	GO:0043565//sequence-specific DNA binding;GO:0003700//sequence-specific DNA binding transcription factor activity	GO:0005634//nucleus
XP_002290235	0.024	VPEIR;IEALTQELVMMR	1;1	2	2	1.73	0.311	0.009491	1.15	0.214	0.2735	1.09	0.177	0.4075	N	UP	-	-	hypothetical protein THAPSDRAFT_268889 [Thalassiosira pseudonana CCMP1335]	ATP-dependent helicase rhp16 OS=Schizosaccharomyces pombe (strain 972 / ATCC 24843) GN=rhp16 PE=3 SV=2	Superfamily II DNA/RNA helicases, SNF2 family	Transcription ; Replication, recombination and repair ;	K15083|1|0.0|1423|tps:THAPSDRAFT_268889| DNA repair protein RAD16	0	GO:0004386//helicase activity;GO:0003677//DNA binding;GO:0005524//ATP binding;GO:0008270//zinc ion binding	-
XP_002294604	0.061	GAVVTVDLWGK;ESLDYEGMVDAAK	1;1	2	2	1.52	0.249	0.01585	1.01	0.169	0.981	0.87	0.15	0.1805	N	UP	-	-	predicted protein [Thalassiosira pseudonana CCMP1335]	tRNA pseudouridine synthase A OS=Lactobacillus delbrueckii subsp. bulgaricus (strain ATCC BAA-365) GN=truA PE=3 SV=1	Pseudouridylate synthase	Translation, ribosomal structure and biogenesis ;	K06173|1|3e-10|62.8|gtt:GUITHDRAFT_113994| tRNA pseudouridine38-40 synthase [EC:5.4.99.12]	GO:0031119//tRNA pseudouridine synthesis	GO:0009982//pseudouridine synthase activity;GO:0003723//RNA binding	-
XP_002287367	0.085	IIMDTFPGFR;AQIATADIWAALGR	1;1	2	3	1.54	0.064	0.0002422	1.19	0.064	0.007996	0.88	0.042	0.01314	N	UP	-	-	predicted protein [Thalassiosira pseudonana CCMP1335]	UPF0553 protein OS=Dictyostelium discoideum GN=DDB_G0288723 PE=3 SV=1	-	-	-	-	-	-
XP_002286231	0.163	EMEVTIPLR;LSVPYLEAK;IEMQEYAQAGAR;VQPTSGAFGILK;IYATHSEPDFLIPWQK;QLISESTGEFMTFQFAPEEGGR	1;1;1;1;1;1	6	12	1.61	0.035	2.68e-05	1.2	0.013	5.385e-05	1.11	0.081	0.0722	N	UP	-	-	trypsin-like serine protease [Thalassiosira pseudonana CCMP1335]	Protease Do-like 2, chloroplastic OS=Arabidopsis thaliana GN=DEGP2 PE=1 SV=2	Trypsin-like serine proteases, typically periplasmic, contain C-terminal PDZ domain	Posttranslational modification, protein turnover, chaperones ;	K08669|1|2e-09|61.6|psoj:PHYSODRAFT_537128| HtrA serine peptidase 2 [EC:3.4.21.108]	GO:0006508//proteolysis	GO:0004252//serine-type endopeptidase activity	-
XP_002290760	0.124	YLYDLDVR;GEVELFIGAK;APPQLEQLLVGSLLR	1;1;1	3	3	1.62	0.097	0.0005163	1	0.053	0.9989	1.3	0.127	0.01328	N	UP	-	-	predicted protein [Thalassiosira pseudonana CCMP1335]	-	-	-	-	-	-	-
XP_002296592	0.444	EMAAYK;NQSAFFLYSNATR;AAQPDLAFGQVAQEISK	1;1;1	3	16	1.56	0.089	0.0005775	1.05	0.021	0.01742	0.76	0.032	0.0009752	N	UP	-	-	predicted protein [Thalassiosira pseudonana CCMP1335]	High mobility group protein 1.2 OS=Caenorhabditis elegans GN=hmg-1.2 PE=1 SV=2	Chromatin-associated proteins containing the HMG domain	Chromatin structure and dynamics ;	K11295|1|2e-23|89.7|pti:PHATRDRAFT_24886| high mobility group protein B2!K11296|3|3e-18|76.6|psoj:PHYSODRAFT_285400| high mobility group protein B3	-	-	-
XP_002288698	0.036	FGAVESTK;GSYSISSGEEVIR	1;1	2	4	1.69	0.076	0.0001751	1.36	0.116	0.005107	0.94	0.079	0.2321	N	UP	-	-	predicted protein [Thalassiosira pseudonana CCMP1335]	-	-	-	-	-	-	-
XP_002286529	0.142	TEDALSTTAIAVR;TTAEIVSQVLPSPSAAIR	1;1	2	5	1.71	0.211	0.003118	1.14	0.018	0.0004437	1.03	0.068	0.4705	N	UP	-	-	predicted protein [Thalassiosira pseudonana CCMP1335]	-	Acetyltransferases	General function prediction only ;	-	0	GO:0008080//N-acetyltransferase activity	-
XP_002296345	0.265	YLVVVK;LLMTIDADTR;ILALCGETK;DSQLVIMGYFNR;VYHGYYEVDDK;TIDSVLGTTYPEENK;LNEDATELFLSVYPDDR;VDELSITHMTYAMNQNDR;NDIDSLHEQNLFHLGEDR;DHPMAYLEPTLNNLVINK;ILNDDGKPLLADDHVYAEYLR	1;1;1;1;1;1;1;1;1;1;1	11	37	1.57	0.128	0.001657	1.5	0.073	0.0004627	1.32	0.096	0.004623	N	UP	-	-	predicted protein [Thalassiosira pseudonana CCMP1335]	Chitin synthase 6 OS=Ustilago maydis (strain 521 / FGSC 9021) GN=CHS6 PE=3 SV=2	Glycosyltransferases, probably involved in cell wall biogenesis	Cell wall/membrane/envelope biogenesis ;	K00698|1|0.0|708|tps:THAPSDRAFT_28825| chitin synthase [EC:2.4.1.16]	0	GO:0020037//heme binding;GO:0016758//transferase activity, transferring hexosyl groups	-
XP_002291814	0.178	LWDQLTETER;SWDELSEK;FVEWTSLDESTR;LSWNVIGLDPIESR;YVPWTQLSGEDQSR;DQMDAATSLGYDQK;QQIDALEFGFYEK;YVSWLDLDSETQDIAR;TWDCFQNHYESK	1;1;1;1;1;1;1;1;1	9	20	1.55	0.104	0.001009	1.28	0.03	0.0002531	1.03	0.026	0.1078	N	UP	-	-	predicted protein [Thalassiosira pseudonana CCMP1335]	-	-	-	-	-	-	-
XP_002289876	0.059	FDIVLR;SPVLSSVAR;DRPDFLR;IWHVNFLK;GDYEAAIDIIMR	1;1;1;1;1	5	7	1.53	0.062	0.0002336	1.16	0.124	0.08449	0.92	0.071	0.1193	N	UP	-	-	predicted protein [Thalassiosira pseudonana CCMP1335]	Pseudouridylate synthase 7 homolog OS=Bos taurus GN=PUS7 PE=2 SV=1	Uncharacterized conserved protein	Function unknown ;	K06176|1|0.0|1319|tps:THAPSDRAFT_22356| tRNA pseudouridine13 synthase [EC:5.4.99.27]	GO:0001522//pseudouridine synthesis	GO:0003723//RNA binding;GO:0009982//pseudouridine synthase activity	-
XP_002296684	0.146	WLDMFER;EANTYYAVR;LITTYDGPIR;WNEMLLQLR;MLQEGYQVVR;ATELGNWVVTQR;EFVEFEGQK;YYLENPLDGK;SAVANFEFDTK;YMTWDDQMQILR;DLGFEWIFSDK;VPVNHPELGNFVK	1;1;1;1;1;1;1;1;1;1;1;1	12	23	1.54	0.064	0.0002594	1.15	0.038	0.003486	0.89	0.034	0.009026	N	UP	-	-	predicted protein [Thalassiosira pseudonana CCMP1335]	-	-	-	-	-	-	-
XP_002296583	0.031	ALTDIYR;EAQAQLLSK	1;1	2	2	1.55	0.237	0.01111	0.92	0.065	0.1051	1.09	0.146	0.3131	N	UP	-	-	predicted protein [Thalassiosira pseudonana CCMP1335]	Phosphate transporter PHO1 homolog 9 OS=Arabidopsis thaliana GN=PHO1-H9 PE=2 SV=1	-	-	-	0	0	GO:0016021//integral component of membrane
XP_002289049	0.088	SPVTPTSVLR;GDMFQIPPGNVYR;AMGIPTGDSPANTVLSK;DSHFEDADAFWDAAK;STPTEALESGVESMMAK	1;1;1;1;1	5	7	1.53	0.068	0.0003128	1.09	0.042	0.02438	1	0.052	0.9783	N	UP	-	-	predicted protein [Thalassiosira pseudonana CCMP1335]	-	-	-	K11497|1|1e-57|211|pti:PHATRDRAFT_49354| centromere protein C	-	-	-
XP_002287480	0.065	LVIETMAK;AENEWILSER	1;1	2	13	1.68	0.078	0.0001995	1.26	0.027	0.0002377	1.44	0.106	0.002212	N	UP	-	-	predicted protein [Thalassiosira pseudonana CCMP1335]	Vacuolar iron transporter 1 OS=Arabidopsis thaliana GN=VIT1 PE=2 SV=1	Uncharacterized membrane protein	Function unknown ;	K10610|1|9e-58|201|mbr:MONBRDRAFT_31124| DNA damage-binding protein 1!K14521|2|6e-11|65.1|aaf:AURANDRAFT_71183| N-acetyltransferase 10 [EC:2.3.1.-]	-	-	-
XP_002289615	0.179	VMDGWETR;ISIEAMK;VSIYPDGGLSR;LNYFPDGGVAR;LQELGGVTHLK;TPLKPGYEESR;DTSTNSSVQWFPLLK	1;1;1;1;1;1;1	7	15	1.54	0.046	9.584e-05	1.32	0.038	0.0002927	1.04	0.058	0.2542	N	UP	-	-	allantoicase-like protein [Thalassiosira pseudonana CCMP1335]	Allantoicase OS=Xenopus laevis GN=allc PE=2 SV=1	Allantoicase	Nucleotide transport and metabolism ;	K01477|1|0.0|799|tps:THAPSDRAFT_262034| allantoicase [EC:3.5.3.4]	0	GO:0004037//allantoicase activity	-
XP_002292956	0.093	ALNLSNTAVTPDALR;SLEALGGLLGLTK	1;1	2	2	1.79	0.125	0.0004849	0.99	0.052	0.6054	0.78	0.039	0.002152	N	UP	-	-	hypothetical protein THAPSDRAFT_16210 [Thalassiosira pseudonana CCMP1335]	F-box/LRR-repeat protein 14 OS=Mus musculus GN=Fbxl14 PE=2 SV=1	-	-	K10268|1|1e-17|85.1|spar:SPRG_19203| F-box and leucine-rich repeat protein 2/20!K10279|2|6e-14|73.9|pif:PITG_03803| F-box and leucine-rich repeat protein 13	-	-	-
XP_002287087	0.075	ALLQGNK;LIQEFK;LELSELEK;AGLLPLTDGTTLR;GADVNNLTPAQIQQTR	1;1;1;1;1	5	6	1.6	0.211	0.005926	1.49	0.079	0.0006319	0.89	0.026	0.004194	N	UP	-	-	predicted protein [Thalassiosira pseudonana CCMP1335]	-	-	-	-	GO:0006355//regulation of transcription, DNA-templated	GO:0046872//metal ion binding;GO:0003700//sequence-specific DNA binding transcription factor activity;GO:0043565//sequence-specific DNA binding	GO:0016021//integral component of membrane
XP_002288357	0.047	TLSEMQAR;EYPATTLVITGMR;AFQPFGEIEEAATNNR	1;1;1	3	3	1.52	0.088	0.0007262	1.37	0.119	0.005844	1.06	0.197	0.6708	N	UP	-	-	predicted protein [Thalassiosira pseudonana CCMP1335]	-	-	-	-	0	GO:0003676//nucleic acid binding;GO:0000166//nucleotide binding	-
XP_002289639	0.137	ASLLAQR;AWYEGGMWR;KAWYEGGMWR;NESEQLINAADYAR;HEEPLQLEAMALER;GPNVLPGAYGSLQSGEQTSSSPGNQGDGQR	1;1;1;1;1;1	6	23	1.88	0.068	5.091e-05	1.4	0.05	0.0003325	1.1	0.082	0.08471	N	UP	-	-	predicted protein [Thalassiosira pseudonana CCMP1335]	-	-	-	-	-	-	-
XP_002293718	0.323	FPGIR;WDPFYADAR;SFECFVDACR;GAGVVALTMFDLR;NVLVSMEVHK;SLGCAVYTSSWVAPK;VTDFDDGSLATVGTTVQGTAILEAGR;ANVLMVGTGEYTTGYVGGQAADSDK;SLDADGRPMDIMYDEGGHVPIGIKPHEF	1;1;1;1;1;1;1;1;1	9	15	1.6	0.071	0.000232	1.27	0.06	0.002059	0.75	0.104	0.0247	N	UP	-	-	predicted protein [Thalassiosira pseudonana CCMP1335]	scyllo-inositol 2-dehydrogenase (NADP(+)) OS=Bacillus subtilis (strain 168) GN=iolW PE=1 SV=1	Predicted dehydrogenases and related proteins	General function prediction only ;	K18106|1|0.0|885|tps:THAPSDRAFT_24812| D-galacturonate reductase [EC:1.1.1.-]	GO:0055114//oxidation-reduction process	GO:0016491//oxidoreductase activity;GO:0000166//nucleotide binding	-
XP_002291680	0.118	YIADYYSIEER;GVLNAGLLATEAGTMGR;IEVGGGEQSFEAVDEQSPLVNSR	1;1;1	3	8	1.62	0.107	0.0007159	1.22	0.037	0.0009557	0.9	0.031	0.008875	N	UP	-	-	MFS transporter [Thalassiosira pseudonana CCMP1335]	SPX domain-containing membrane protein At4g22990 OS=Arabidopsis thaliana GN=At4g22990 PE=2 SV=2	Permeases of the major facilitator superfamily	Carbohydrate transport and metabolism ; Amino acid transport and metabolism ; Inorganic ion transport and metabolism ; General function prediction only ;	K12307|1|1e-08|59.3|dpp:DICPUDRAFT_78651| MFS transporter, ceroid-lipofuscinosis neuronal protein 7	GO:0055085//transmembrane transport	0	GO:0016021//integral component of membrane
XP_002291473	0.091	FVDLTLDIR;YVDLGSGTGAAALR	1;1	2	3	2.23	0.187	0.0003197	0.92	0.07	0.1023	0.76	0.058	0.005373	N	UP	-	-	methyl transferase-like protein [Thalassiosira pseudonana CCMP1335]	Sarcosine/dimethylglycine N-methyltransferase OS=Aphanothece halophytica PE=1 SV=1	SAM-dependent methyltransferases	Secondary metabolites biosynthesis, transport and catabolism ; General function prediction only ;	K00559|1|1e-09|59.7|acan:ACA1_237870| sterol 24-C-methyltransferase [EC:2.1.1.41]!K05928|3|6e-09|57.8|tps:THAPSDRAFT_23931| tocopherol O-methyltransferase [EC:2.1.1.95]	GO:0032259//methylation	GO:0008168//methyltransferase activity	-
XP_002291373	0.037	GGNVALYDMR;STCDLLVVSSGR	1;1	2	2	1.52	0.366	0.04707	1.16	0.212	0.2432	1.25	0.31	0.2039	N	UP	-	-	predicted protein [Thalassiosira pseudonana CCMP1335]	Nucleolar protein 10 OS=Xenopus laevis GN=nol10 PE=2 SV=1	-	-	K14788|1|0.0|1169|tps:THAPSDRAFT_12971| ribosome biogenesis protein ENP2	0	0	GO:0005634//nucleus
XP_002296208	0.23	GLLDSFK;LPSSFTK;LLNIGSSK;QNYVYATPLR;ALQPGANLLTK;VVHPLVTSTTGTLLLTR;LDSLITGSSFEDVLK;GLGMGAAGQGLGVAAMMPEK	1;1;1;1;1;1;1;1	8	39	1.52	0.097	0.0009512	1.18	0.065	0.008779	1.34	0.137	0.01064	N	UP	-	-	predicted protein [Thalassiosira pseudonana CCMP1335]	Plastidal glycolate/glycerate translocator 1, chloroplastic OS=Arabidopsis thaliana GN=PLGG1 PE=2 SV=1	Putative effector of murein hydrolase	Cell wall/membrane/envelope biogenesis ;	-	GO:0009987//cellular process	0	GO:0009507//chloroplast;GO:0016020//membrane
XP_002287922	0.075	ELELGLER;TIIAGIDVAQR;SVGDGTPEAILAR;LLTDYPVWQSK;DIDFVSTCPSGLWTR	1;1;1;1;1	5	10	1.53	0.061	0.0002343	1.16	0.05	0.005863	1.13	0.027	0.002254	N	UP	-	-	trehalose-6-phosphate synthase [Thalassiosira pseudonana CCMP1335]	Probable alpha,alpha-trehalose-phosphate synthase [UDP-forming] 7 OS=Arabidopsis thaliana GN=TPS7 PE=1 SV=1	Trehalose-6-phosphate synthase	Carbohydrate transport and metabolism ;	K16055|1|0.0|1541|tps:THAPSDRAFT_261448| trehalose 6-phosphate synthase/phosphatase [EC:2.4.1.15 3.1.3.12]	GO:0005992//trehalose biosynthetic process	GO:0003824//catalytic activity	-
XP_002292811	0.074	LWDIGK;NYSVGPFSEMK	1;1	2	3	1.83	0.284	0.004735	1.31	0.054	0.001039	1.48	0.153	0.00513	N	UP	-	-	predicted protein [Thalassiosira pseudonana CCMP1335]	WD repeat-containing protein 82-A OS=Xenopus laevis GN=wdr82-a PE=2 SV=1	FOG: WD40 repeat	General function prediction only ;	K14962|1|3e-173|477|tps:THAPSDRAFT_36476| COMPASS component SWD2	-	-	-
XP_002286386	0.03	LILEDHPVMVNVIAR;KPTSLYADAEEYER	1;1	2	2	1.68	0.01	4.196e-07	0.94	0.042	0.07601	1.07	0.238	0.6658	N	UP	-	-	predicted protein [Thalassiosira pseudonana CCMP1335]	CCAAT/enhancer-binding protein zeta OS=Mus musculus GN=Cebpz PE=1 SV=2	Nucleic-acid-binding protein possibly involved in ribosomal biogenesis	Translation, ribosomal structure and biogenesis ;	K14832|1|0.0|1531|tps:THAPSDRAFT_20985| ribosome biogenesis protein MAK21	-	-	-
XP_002288277	0.174	GGVPVDILQR;GYNIISAQNSDSYEAIAK	1;1	2	3	1.56	0.154	0.002874	1.17	0.114	0.05455	1.35	0.205	0.03156	N	UP	-	-	predicted protein [Thalassiosira pseudonana CCMP1335]	-	-	-	-	-	-	-
XP_002292833	0.091	VFGFSK;AVFGGEK;AWYGWLHNK	1;1;1	3	6	1.54	0.094	0.0007896	1.43	0.157	0.007971	1.12	0.109	0.1029	N	UP	-	-	predicted protein [Thalassiosira pseudonana CCMP1335]	-	-	-	-	0	0	GO:0016021//integral component of membrane
XP_002286503	0.052	VLQLIK;VMGGDEAPLLEK;EQGDFEEYFQK	1;1;1	3	6	1.54	0.109	0.001216	1.19	0.054	0.004585	0.74	0.037	0.001288	N	UP	-	-	predicted protein [Thalassiosira pseudonana CCMP1335]	-	-	-	K12837|1|5e-06|52.0|smin:v1.2.027729.t1| splicing factor U2AF 65 kDa subunit	-	-	-
XP_002291351	0.203	EYVGVVR;LMIPGLLR;WGLGPMAQR;DFLEGYK;LIEYDEK;LDTSAWPLLLK;VVMPLETLLTNYK;RVVMPLETLLTNYK;FADDIDINQEVVLMTTK	1;1;1;1;1;1;1;1;1	9	20	1.76	0.109	0.0003796	1.01	0.026	0.4533	1.04	0.118	0.6144	N	UP	-	-	hypothetical protein THAPSDRAFT_508 [Thalassiosira pseudonana CCMP1335]	H/ACA ribonucleoprotein complex subunit 4 OS=Arabidopsis thaliana GN=CBF5 PE=1 SV=1	Pseudouridine synthase	Translation, ribosomal structure and biogenesis ;	K11131|1|0.0|838|tps:THAPSDRAFT_508| H/ACA ribonucleoprotein complex subunit 4 [EC:5.4.99.-]	GO:0001522//pseudouridine synthesis;GO:0006396//RNA processing	GO:0009982//pseudouridine synthase activity;GO:0003723//RNA binding	GO:0030529//ribonucleoprotein complex
XP_002287493	0.232	VLLMGK;IFVLVHK;SHFEQFIPR;SIIFANYLAR;AQSQFQGMDVR;AATLLNIQK;ICDADEVVLFER;ATFLVISHAQAK	1;1;1;1;1;1;1;1	8	20	1.53	0.092	0.0007893	1.06	0.05	0.07784	1.22	0.018	0.0001051	N	UP	-	-	rag-type gtp-binding protein [Thalassiosira pseudonana CCMP1335]	Ras-related GTP-binding protein A OS=Dictyostelium discoideum GN=ragA PE=2 SV=1	-	-	K16185|1|0.0|639|tps:THAPSDRAFT_261527| Ras-related GTP-binding protein A/B	0	GO:0005525//GTP binding	GO:0005737//cytoplasm;GO:0005634//nucleus
XP_002291396	0.254	GIYIHSTR;ATYVIHDR;EFVGQIK;WDWVNDTSDGLR;THDDSFITILPGR;GALGPLTVWVSK;SILPIDHVVINSVSVR;LWNPSENMSFGDNFR;ELDFSANPIVLRPGQVR	1;1;1;1;1;1;1;1;1	9	20	1.58	0.035	3.045e-05	1.29	0.031	0.0002405	1	0.11	0.9964	N	UP	-	-	predicted protein [Thalassiosira pseudonana CCMP1335]	-	-	-	-	-	-	-
XP_002286110	0.078	MPLDER;NSGGVVLAQVK;DILDQMEFDPIISPELK	1;1;1	3	4	1.56	0.292	0.01905	1.36	0.108	0.00413	1.04	0.138	0.6358	N	UP	-	-	propionate coa-transferase [Thalassiosira pseudonana CCMP1335]	Acetate CoA-transferase YdiF OS=Escherichia coli O157:H7 GN=ydiF PE=1 SV=1	Acyl CoA:acetate/3-ketoacid CoA transferase	Lipid transport and metabolism ;	K01027|1|4e-17|85.5|ptm:GSPATT00021628001| 3-oxoacid CoA-transferase [EC:2.8.3.5]	GO:0046952//ketone body catabolic process	GO:0008260//3-oxoacid CoA-transferase activity	GO:0005739//mitochondrion
XP_002286414	0.021	APAIILR;ELQPGEYTQMAGR	1;1	2	2	1.58	0.157	0.002777	1.24	0.1	0.01274	1.22	0.116	0.028	N	UP	-	-	hypothetical protein THAPSDRAFT_31145 [Thalassiosira pseudonana CCMP1335]	Superkiller viralicidic activity 2-like 2 OS=Homo sapiens GN=SKIV2L2 PE=1 SV=3	Superfamily II RNA helicase	Replication, recombination and repair ;	K12599|1|0.0|1768|tps:THAPSDRAFT_31145| antiviral helicase SKI2 [EC:3.6.4.-]	0	GO:0003676//nucleic acid binding;GO:0005524//ATP binding;GO:0008026//ATP-dependent helicase activity	-
XP_002288563	0.096	LQVVYPTAR;FTQQTISER;LTAMLTDFPR;ASLSYLEEVR;EAFIPDSVLK;ANVDVQPYAFTTK	1;1;1;1;1;1	6	9	1.58	0.047	7.561e-05	0.88	0.032	0.005883	1.4	0.162	0.0109	N	UP	-	-	nucleolar gtp-binding protein 1 [Thalassiosira pseudonana CCMP1335]	Nucleolar GTP-binding protein 1 OS=Homo sapiens GN=GTPBP4 PE=1 SV=3	Predicted GTPase	General function prediction only ;	K06943|1|0.0|1228|tps:THAPSDRAFT_268559| nucleolar GTP-binding protein	GO:0042254//ribosome biogenesis	GO:0005525//GTP binding	GO:0005730//nucleolus
XP_002292349	0.014	SDLVLGLR;GEEDFVWLNDR	1;1	2	4	1.68	0.149	0.001351	1.42	0.1	0.002218	1.23	0.198	0.09649	N	UP	-	-	predicted protein [Thalassiosira pseudonana CCMP1335]	-	-	-	-	-	-	-
XP_002297243	0.058	DFQPITHDLR;LDVDTPAVENLLAR	1;1	2	5	1.6	0.086	0.0003996	1.23	0.056	0.002666	1.23	0.049	0.001925	N	UP	-	-	predicted protein [Thalassiosira pseudonana CCMP1335]	-	-	-	-	-	-	-
XP_002297456	0.02	QYLGAIYYDR;GTYEGWDLIASGK	1;1	2	3	1.56	0.057	0.0001529	1.36	0.03	0.0001055	1.06	0.071	0.2073	N	UP	-	-	predicted protein [Thalassiosira pseudonana CCMP1335]	-	-	-	-	-	-	-
XP_002286415	0.029	ILHIIPAR;VVVVGVAEDGR	1;1	2	2	1.64	0.122	0.0009087	1.48	0.166	0.006051	1.43	0.202	0.01604	N	UP	-	-	predicted protein [Thalassiosira pseudonana CCMP1335]	-	-	-	-	-	-	-
XP_002289390	0.017	AFSVANIVR;ILLSDIVFAR	1;1	2	2	1.52	0.037	5.148e-05	0.85	0.051	0.01329	1.4	0.18	0.01429	N	UP	-	-	Conserved Hypothetical Protein [Thalassiosira pseudonana CCMP1335]	Ribosome biogenesis protein bms1 OS=Schizosaccharomyces pombe (strain 972 / ATCC 24843) GN=bms1 PE=1 SV=2	GTP-binding protein required for 40S ribosome biogenesis	Translation, ribosomal structure and biogenesis ;	K14569|1|0.0|2123|tps:THAPSDRAFT_33425| ribosome biogenesis protein BMS1	GO:0042254//ribosome biogenesis	0	GO:0005634//nucleus
XP_002295039	0.063	GNPVTSIAMDR;NIYDLELGDYGPYK	1;1	2	2	1.57	0.089	0.0005625	0.83	0.045	0.006313	0.99	0.056	0.638	N	UP	-	-	predicted protein [Thalassiosira pseudonana CCMP1335]	Probable U3 small nucleolar RNA-associated protein 7 OS=Schizosaccharomyces pombe (strain 972 / ATCC 24843) GN=utp7 PE=3 SV=1	FOG: WD40 repeat	General function prediction only ;	K14768|1|0.0|785|tps:THAPSDRAFT_38662| U3 small nucleolar RNA-associated protein 7	-	-	-
XP_002293654	0.159	NVIGVDR;IFWVTK;GDEGYSPIWR;NVIGVDRGDEGYSPIWR;EANWISGSDMMLAMGGVK;GIEVHSYLFEVTDDLVK	1;1;1;1;1;1	6	15	3.79	0.333	8.1e-05	0.99	0.063	0.6465	0.9	0.056	0.04204	N	UP	-	-	predicted protein [Thalassiosira pseudonana CCMP1335]	-	-	-	-	-	-	-
XP_002292547	0.135	GVVWYDR;DVILSNK;EGLPDGQLNLGVMR;SDNAPVNILLGIPK;LSENAVELDAVSPK;TTCAAGDSLPEIFETSLK;GHYSPPPDLDFDYIVQDSINR	1;1;1;1;1;1;1	7	13	1.62	0.033	2.087e-05	1.16	0.029	0.001274	1	0.054	0.936	N	UP	-	-	predicted protein [Thalassiosira pseudonana CCMP1335]	-	-	-	-	-	-	-
XP_002296885	0.09	DDIVLDLK;GAESSILAEVLR;HTLFAQATDSDDYAGPVSAVFFNVEK	1;1;0	2	3	1.52	0.155	0.00399	1.41	0.125	0.004638	1.24	0.236	0.1227	N	UP	-	-	predicted protein [Thalassiosira pseudonana CCMP1335]	GPI mannosyltransferase 4 OS=Neosartorya fumigata (strain ATCC MYA-4609 / Af293 / CBS 101355 / FGSC A1100) GN=smp3 PE=3 SV=2	-	-	K08098|1|0.0|1065|tps:THAPSDRAFT_25444| phosphatidylinositol glycan, class Z [EC:2.4.1.-]	GO:0006506//GPI anchor biosynthetic process;GO:0006508//proteolysis	GO:0004181//metallocarboxypeptidase activity;GO:0008270//zinc ion binding;GO:0016757//transferase activity, transferring glycosyl groups	GO:0031227//intrinsic component of endoplasmic reticulum membrane
XP_002289741	0.27	YIAIVK;NLYHLGEDR;FLMAIDADTR;MLTTLLLK;VYHGILQK;ELTELDSAIQR;VLALCGETK;DSQLITIGYYNR;AMVDLNLQADMVR;VDTMSITHMVYGMDK;SLTFIPEAACWTIVPHTFR;IIADDGTPLLPGDGVLYEYSR	1;0;1;0;1;1;0;1;1;1;0;1	8	43	1.51	0.021	1.082e-05	1.37	0.021	3.397e-05	1.35	0.108	0.004947	N	UP	-	-	hypothetical protein THAPSDRAFT_27836 [Thalassiosira pseudonana CCMP1335]	Chitin synthase 3 OS=Saccharomyces cerevisiae (strain ATCC 204508 / S288c) GN=CHS3 PE=1 SV=3	Glycosyltransferases, probably involved in cell wall biogenesis	Cell wall/membrane/envelope biogenesis ;	K00698|1|0.0|563|tps:THAPSDRAFT_262151| chitin synthase [EC:2.4.1.16]	0	GO:0020037//heme binding;GO:0004100//chitin synthase activity	-
XP_002286755	0.187	DFPFTLGGK;ENNLLEGENMSFR;TYPTNQSLTQAMWR;DAADWVDVILPECK;TDYRPLVWSTELAK;VTAEGEVLVQSDDANFK;VSSYTEDPSAQVSTYDGPTTDFLAAAR	1;1;1;1;1;1;1	7	26	1.56	0.051	0.000108	1.14	0.037	0.004141	1.38	0.059	0.0006374	N	UP	-	-	predicted protein [Thalassiosira pseudonana CCMP1335]	-	-	-	-	-	-	-
XP_002294626	0.023	IQLVTLK;AYQSGLLK	1;1	2	2	1.6	0.207	0.005575	1.22	0.142	0.0428	1.3	0.222	0.06184	N	UP	-	-	predicted protein [Thalassiosira pseudonana CCMP1335]	-	-	-	-	-	-	-
XP_002294527	0.134	GMLQPPR;DAAVHLLESR;VILQTLSQAK;AMIMDEPITPLLYR;ASALLVDEDVSAANFMAR;DASGSTSQAANVMEALESR;SPFGTPSISTINDAAAASSDNIADSSPR	1;1;1;1;1;1;1	7	11	1.7	0.104	0.0004199	1.09	0.019	0.002001	0.95	0.052	0.1767	N	UP	-	-	predicted protein [Thalassiosira pseudonana CCMP1335]	-	Predicted ATPase of the ABC class	General function prediction only ;	-	-	-	-
XP_002296690	0.354	VPLAQR;VGEVITR;EVASVVGTR;ADIGIK;LGDTSLIAR;LNVPSGASVR;LLTVHDPIGR;GGFGNVSSAK;NQVLPGVAALVR;TVTLVNLGGK;LWCDPLEK;VPEGKPYVLTR;GNTSDPNTSIIDVLR;DVQVEATFPDGTK;IDPETFEVVADGK;SAYSDAYGPTTGDR;ATDDLPLNFGFSGK;EMIVGATTDVIAGEK;ESNVLPSSTNPTRPFTR;VAGDGGGTSIAFVSNMAATDGIGER;YTINPAIAHGMSHLIGSIESGK;NTIDEHLDMLMVCHHLDPSIPEDVAFAESR	1;1;1;1;1;1;1;1;1;1;1;1;1;1;1;1;1;1;1;1;1;1	22	89	1.58	0.048	8.105e-05	1.4	0.04	0.0001744	0.94	0.055	0.1233	N	UP	-	-	urease, urea [Thalassiosira pseudonana CCMP1335]	Urease OS=Arabidopsis thaliana GN=URE PE=3 SV=1	Urea amidohydrolase (urease) alpha subunit	Amino acid transport and metabolism ;	K01427|1|0.0|1567|tps:THAPSDRAFT_30193| urease [EC:3.5.1.5]	GO:0019627//urea metabolic process	GO:0009039//urease activity;GO:0016151//nickel cation binding	GO:0005737//cytoplasm
XP_002292486	0.012	SIDVTTIIK;VTYQVWTK	1;1	2	3	1.53	0.103	0.001102	1.18	0.06	0.007548	1.15	0.073	0.02133	N	UP	-	-	predicted protein [Thalassiosira pseudonana CCMP1335]	-	Outer membrane receptor proteins, mostly Fe transport	Inorganic ion transport and metabolism ;	-	-	-	-
XP_002297428	0.053	GTAAWDMGR;SYTASFPVR	1;1	2	4	1.51	0.042	8.538e-05	1.35	0.039	0.0002564	1.28	0.234	0.08585	N	UP	-	-	predicted protein [Thalassiosira pseudonana CCMP1335]	Stearoyl-CoA desaturase 5 OS=Bos taurus GN=SCD5 PE=2 SV=1	Fatty-acid desaturase	Lipid transport and metabolism ;	K00507|1|0.0|658|tps:THAPSDRAFT_bd1527| stearoyl-CoA desaturase (Delta-9 desaturase) [EC:1.14.19.1]	GO:0006633//fatty acid biosynthetic process;GO:0055114//oxidation-reduction process	GO:0016717//oxidoreductase activity, acting on paired donors, with oxidation of a pair of donors resulting in the reduction of molecular oxygen to two molecules of water	GO:0016021//integral component of membrane
XP_002290485	0.072	DLNSYATLEAR;YVSWPTMQSLIDDNTR	1;1	2	6	1.59	0.054	0.0001071	1.42	0.044	0.0001865	1.43	0.087	0.001301	N	UP	-	-	predicted protein [Thalassiosira pseudonana CCMP1335]	PI-PLC X domain-containing protein At5g67130 OS=Arabidopsis thaliana GN=At5g67130 PE=1 SV=1	-	-	-	GO:0006629//lipid metabolic process	GO:0008081//phosphoric diester hydrolase activity	-
XP_002286288	0.078	DLLISASR;DGTLDLLK;DLLSTFSIATTR;YFGGAYAAGGK	1;1;1;1	4	13	1.83	0.138	0.0005489	1.41	0.134	0.005522	1.4	0.074	0.001016	N	UP	-	-	hypothetical protein THAPSDRAFT_20889 [Thalassiosira pseudonana CCMP1335]	Sodium-coupled neutral amino acid transporter 1 OS=Pongo abelii GN=SLC38A1 PE=2 SV=1	Amino acid permeases	Amino acid transport and metabolism ;	K14997|1|2e-91|290|ngd:NGA_0541502| solute carrier family 38 (sodium-coupled neutral amino acid transporter), member 11	0	0	GO:0016021//integral component of membrane
XP_002292926	0.064	EYWNPEATGK;FAGNASITSEHFNTAGR;AYSSDQIYDYLAQTVAYTK	1;1;1	3	11	6.14	1.291	0.000449	1.23	0.334	0.295	1.39	0.365	0.1096	N	UP	-	-	hypothetical protein THAPSDRAFT_24250 [Thalassiosira pseudonana CCMP1335]	Urea-proton symporter DUR3 OS=Arabidopsis thaliana GN=DUR3 PE=1 SV=1	Na+/proline symporter	Amino acid transport and metabolism ; General function prediction only ;	K20989|1|0.0|1387|tps:THAPSDRAFT_24250| urea-proton symporter	GO:0055085//transmembrane transport;GO:0006995//cellular response to nitrogen starvation	GO:0022891//substrate-specific transmembrane transporter activity	GO:0005886//plasma membrane;GO:0016021//integral component of membrane
XP_002288206	0.232	IGLIR;ETLDFR;VILDGSIR;LMYFGER;TFPYFISK;STLLHAVSGK;AIVSVELASSMYR;ELMDQLGLTK;MLAIMGPSGSGK;YINNVPLTGDSK;WGFTGLAVNEFDGLEFNTGGPR;DYMSDLGYGCEQEVGTAEHVLDCVSR	1;1;1;1;1;1;1;1;1;1;1;1	12	30	1.51	0.029	2.86e-05	1.1	0.015	0.0008238	1.45	0.097	0.001511	N	UP	-	-	ABC transporter [Thalassiosira pseudonana CCMP1335]	ABC transporter G family member 7 OS=Arabidopsis thaliana GN=ABCG7 PE=2 SV=1	ABC-type multidrug transport system, ATPase component	Defense mechanisms ;	K05681|1|1e-84|281|sre:PTSG_10425| ATP-binding cassette, subfamily G (WHITE), member 2	GO:0006200//ATP catabolic process	GO:0005524//ATP binding;GO:0016887//ATPase activity	GO:0009941//chloroplast envelope;GO:0016020//membrane
XP_002292473	0.026	LAIHLGK;SLGSGPWLFPLER	1;1	2	2	1.52	0.102	0.001077	1	0.069	0.8574	1.03	0.074	0.517	N	UP	-	-	hypothetical protein THAPSDRAFT_8051 [Thalassiosira pseudonana CCMP1335]	Phospholipid--sterol O-acyltransferase OS=Arabidopsis thaliana GN=PSAT PE=2 SV=2	-	-	K00679|1|1e-56|203|acan:ACA1_036290| phospholipid:diacylglycerol acyltransferase [EC:2.3.1.158]	GO:0006629//lipid metabolic process	GO:0008374//O-acyltransferase activity	-
XP_002287960	0.146	YSAITADQR;QAGMMFDIR;GSVEFVK;EIAVDYK;AYPFMDTWADR;YTQPVFGEK;NYPFAQSWPDR;AFYVTMNVPEMR;AYYVTTQDENLR;LADTCPAADTSVAK;IPIGSFDPQYIAPDSTR;AMLGLENVVHTELMSNK	1;1;1;1;1;1;1;1;1;1;1;1	12	53	1.88	0.159	0.0006795	1.16	0.04	0.00357	1.22	0.047	0.001943	N	UP	-	-	predicted protein [Thalassiosira pseudonana CCMP1335]	-	-	-	-	-	-	-
XP_002291347	0.139	LPLESAIR;GLSAVVNHLLDR;VSFLLAPGVK;EGLNTESAIELYYFPAR;SISSDGSSIEIPSEPIAVPSSIR	1;1;1;1;1	5	10	1.51	0.055	0.0001871	1.02	0.064	0.6216	1.33	0.148	0.01536	N	UP	-	-	predicted protein [Thalassiosira pseudonana CCMP1335]	Ribosome biogenesis protein WDR12 homolog OS=Chlamydomonas reinhardtii GN=CHLREDRAFT_128420 PE=1 SV=2	FOG: WD40 repeat	General function prediction only ;	K14863|1|0.0|829|tps:THAPSDRAFT_22985| ribosome biogenesis protein YTM1	GO:0042254//ribosome biogenesis	0	GO:0005634//nucleus
XP_002286537	0.045	ELFGSAAWR;TLADIIMAK	1;1	2	2	1.53	0.143	0.002925	0.84	0.076	0.03178	1.42	0.151	0.007597	N	UP	-	-	predicted protein [Thalassiosira pseudonana CCMP1335]	Bystin OS=Monosiga brevicollis GN=bysl PE=3 SV=1	-	-	K14797|1|0.0|637|tps:THAPSDRAFT_30833| essential nuclear protein 1	-	-	-
XP_002296096	0.098	TYLAIVQDGER;DWLVNQGVSPEDASYFVGR	1;1	2	2	1.71	0.052	5.065e-05	1.29	0.027	0.0001627	1.22	0.02	0.0001475	N	UP	-	-	predicted protein [Thalassiosira pseudonana CCMP1335]	Pyrroline-5-carboxylate reductase 2 OS=Mus musculus GN=Pycr2 PE=2 SV=1	Pyrroline-5-carboxylate reductase	Amino acid transport and metabolism ;	K00286|1|3e-10|62.0|tcr:506857.20| pyrroline-5-carboxylate reductase [EC:1.5.1.2]	GO:0006561//proline biosynthetic process;GO:0055114//oxidation-reduction process	GO:0004735//pyrroline-5-carboxylate reductase activity;GO:0000166//nucleotide binding	-
XP_002289225	0.325	STATEFNAR;YAFVAK;IYNDVK;NQSLMGK;VANAMLTHGAV;CLILGSGK;LVNAETVAK;VAWMDDLGVVR;GDLFAGGSMVGFLR;STTSGVPFMTK;EMGYMFGQFK;SGLEASNLLIAEAHR;DSYVPGHAVVLFAK;YVGPDLDHPTMGMGVAER;KDSYVPGHAVVLFAK	1;1;1;1;1;1;1;1;1;1;1;1;1;1;1	15	87	1.57	0.063	0.0001912	0.97	0.037	0.165	0.85	0.042	0.006892	N	UP	-	-	glutamate dehydrogenase [Thalassiosira pseudonana CCMP1335]	NADP-specific glutamate dehydrogenase OS=Corynebacterium glutamicum (strain ATCC 13032 / DSM 20300 / JCM 1318 / LMG 3730 / NCIMB 10025) GN=gdh PE=3 SV=2	Glutamate dehydrogenase/leucine dehydrogenase	Amino acid transport and metabolism ;	K00262|1|0.0|1030|tps:THAPSDRAFT_26192| glutamate dehydrogenase (NADP+) [EC:1.4.1.4]	GO:0006520//cellular amino acid metabolic process;GO:0055114//oxidation-reduction process	GO:0000166//nucleotide binding;GO:0004354//glutamate dehydrogenase (NADP+) activity	-
XP_002294277	0.472	SSLFEMAR;GQSGASVETLR;SPQYAIELINR;LGHENLLNK;FTFANLSEDGK;GTSGADFEGYATVER;VDIGASTTSTLGASSK;ASEFCNAVAMASSEAQTEQVR;EQPEAPIGVGEVMAGMPPITETGY	1;1;1;1;1;1;1;1;1	9	26	1.52	0.062	0.0002561	1.03	0.062	0.4958	1.1	0.119	0.2025	N	UP	-	-	predicted protein [Thalassiosira pseudonana CCMP1335]	-	-	-	-	-	-	-
XP_002288607	0.324	SGMPYALK;VWLVSHK;ILGVGTFGK;DPLDASHFDSYR;IPAPWIPQIK;EIIGHHQVEGVIR;DHAWFGVITTEK;SPFYSYGTDQVSLFK;YSFPPGGIVNEVAQDLIQR	1;1;1;1;1;1;1;1;1	9	22	1.87	0.051	2.315e-05	1.4	0.024	3.467e-05	0.86	0.066	0.02781	N	UP	-	-	hypothetical protein THAPSDRAFT_261973 [Thalassiosira pseudonana CCMP1335]	cAMP-dependent protein kinase catalytic subunit OS=Dictyostelium discoideum GN=pkaC PE=1 SV=2	Serine/threonine protein kinase	General function prediction only ; Signal transduction mechanisms ; Transcription ; Replication, recombination and repair ;	K04345|1|0.0|672|tps:THAPSDRAFT_261973| protein kinase A [EC:2.7.11.11]!K07376|3|8e-100|312|spar:SPRG_01452| cGMP-dependent protein kinase 1 [EC:2.7.11.12]	GO:0006468//protein phosphorylation	GO:0005524//ATP binding;GO:0004674//protein serine/threonine kinase activity	-
XP_002288203	0.457	AGLLDR;NQVLFER;IGAIFK;LADFDQK;VTPYIVTK;DGGAPFVVDK;ELAHLFFK;DGGAPFVVDKR;WQEGFWATMK;MYEYVNNFTNTLR;DTIHIEGIELGYK;SGGELTHLISDAATMQLIR;DMCGPTGFTTEDFIAK;VFDDTYKDEFLK;EPTITPSAIQVQEMGLK;EFEASHGTVTDLWNDHLAGK;DLTDKHNVCVVYHNPYDNVR;WTDGGFGMAAHNYDGDMLTDQIAQVHR;HAVGGEYGAGWNEVGEGTLLTTYIPK	1;1;1;1;1;1;1;1;1;1;1;1;1;1;1;1;1;1;1	19	111	2	0.067	3.213e-05	1.17	0.019	0.0003172	1	0.074	0.9865	N	UP	-	-	predicted protein [Thalassiosira pseudonana CCMP1335]	Isocitrate dehydrogenase [NADP] OS=Mycobacterium tuberculosis (strain ATCC 25618 / H37Rv) GN=icd PE=1 SV=1	Isocitrate dehydrogenases	Energy production and conversion ;	K00031|1|8e-51|181|tet:TTHERM_00794110| isocitrate dehydrogenase [EC:1.1.1.42]	GO:0006102//isocitrate metabolic process;GO:0055114//oxidation-reduction process	GO:0004450//isocitrate dehydrogenase (NADP+) activity;GO:0005509//calcium ion binding	-
XP_002293590	0.534	AMNAIGGR;NWMFSR;YIGATLDR;GMEVIGWR;VSEYIAENR;LNAFGYTGER;DNVLIEK;LQTDGQLK;VFPHDYK;QVNEYFK;MFLVDFETQR;VVEDANEMLIR;FATGAMSLGSISR;IQGTDFEALYR;FSTNTFPSWER;MGISTLQSYK;AAIFAEAGDCK;EGLPDDTIQIK;KLNAFGYTGER;MLENWDAEHK;DPQFISHLALVHSR;GHAGQSFAFTLAK;LEMLLLPMGIGGK;TCGTMLSYQISK;KVVEDANEMLIR;LVSEVGVGVVAAGVAK;NLNTQYHGLDLAK;HPVLTLDEMQTLK;GAQVFEAVGLADEIVYR;MSLPSLISVGAVHQHLLR;GVTMTVEGDANDYTGK;KEFTDDEIMTNYR;MLENWDAEHK…	1;1;1;1;1;1;1;1;1;1;1;1;1;1;1;1;1;1;1;1;1;1;1;1;1;1;1;1;1;1;1;1;1;1;1;1;1;1;1;1;1;1;1;1;1;1;1;1;1;1;1;1;1;1	54	211	2.12	0.122	0.0001216	1.42	0.067	0.0006591	1.18	0.084	0.01882	N	UP	-	-	predicted protein [Thalassiosira pseudonana CCMP1335]	Glutamate synthase 2 [NADH], chloroplastic OS=Oryza sativa subsp. japonica GN=Os05g0555600 PE=2 SV=2	Glutamate synthase domain 2	Amino acid transport and metabolism ;	K00264|1|0.0|3067|tps:THAPSDRAFT_29861| glutamate synthase (NADPH/NADH) [EC:1.4.1.13 1.4.1.14]	GO:0006807//nitrogen compound metabolic process;GO:0006537//glutamate biosynthetic process;GO:0055114//oxidation-reduction process	GO:0015930//glutamate synthase activity	-
XP_002289865	0.202	VLMFER;SPWPGIAR;ISNTAFER;YWEMIQR;DGFYFITGR;FGDEVPK;VDDVLNVSGHR;KYDLSSLR;EIAPTFDAK;NYYFTGDAVYR;DVNMNDILPK;IGTAEVESALVK;HQISVFYTAPTAIR;DKDGFYFITGR;DQVAMIYEGDEPGHVLK	1;1;1;1;1;1;0;1;1;1;1;1;1;1;1	14	31	1.55	0.075	0.0003684	1.22	0.039	0.001095	1.19	0.088	0.01963	N	UP	-	-	acetyl-coenzyme a synthetase [Thalassiosira pseudonana CCMP1335]	Acetyl-coenzyme A synthetase OS=Coprinopsis cinerea GN=ACS-1 PE=2 SV=1	Acyl-coenzyme A synthetases/AMP-(fatty) acid ligases	Lipid transport and metabolism ;	K01895|1|0.0|1517|tps:THAPSDRAFT_270246| acetyl-CoA synthetase [EC:6.2.1.1]	GO:0008152//metabolic process	GO:0003987//acetate-CoA ligase activity;GO:0016208//AMP binding	-
XP_002289483	0.066	VLFLDANR;NVDFSVNK;LPSDLSALSK;LEGTISSDFGK	1;1;1;1	4	12	2.27	0.212	0.0004016	1.33	0.059	0.0009571	1.03	0.081	0.4755	N	UP	-	-	predicted protein [Thalassiosira pseudonana CCMP1335]	Receptor-like protein kinase 2 OS=Arabidopsis thaliana GN=RCH2 PE=1 SV=1	Leucine-rich repeat (LRR) protein	Function unknown ;	K19613|1|2e-32|134|acan:ACA1_145720| leucine-rich repeat protein SHOC2!K19475|4|1e-25|114|lbz:LBRM_34_0530| WAS/WASL-interacting protein	-	-	-
XP_002287343	0.169	IVASPR;GYGEISALR;DGGITVNDLLLK;EAVMMTATLSCDHR;TVPAANASWMGDFVR;EPQACALALGVIENR;VVDGAVGAQWLSAFK	1;1;1;1;1;1;1	7	37	1.75	0.133	0.0007435	1.36	0.099	0.003722	1.03	0.059	0.3744	N	UP	-	-	dihydrolipoamide s-acetyltransferase [Thalassiosira pseudonana CCMP1335]	Dihydrolipoyllysine-residue acetyltransferase component of pyruvate dehydrogenase complex, mitochondrial OS=Dictyostelium discoideum GN=pdhC PE=1 SV=2	Pyruvate/2-oxoglutarate dehydrogenase complex, dihydrolipoamide acyltransferase (E2) component, and related enzymes	Energy production and conversion ;	K00627|1|0.0|762|tps:THAPSDRAFT_268280| pyruvate dehydrogenase E2 component (dihydrolipoamide acetyltransferase) [EC:2.3.1.12]	GO:0008152//metabolic process	GO:0016746//transferase activity, transferring acyl groups	-
XP_002295274	0.824	TIMGR;LETMIDIR;HLGLDIGER;SNAALNK;RPDLQLAGR;IDSGVEAIAR;TSPFPYGGAR;NVALFQK;MAIASPGNDFR;QALNENWK;GEGEYIPQK;HGQTGQVQNMMMK;EALGEIHGAEESYK;DGKGEGEYIPQK;DVVSNIGLEQEFFLVPR;AAGVGPLGDLEAAVVSLK;FAEFSDAIDAGADPHDIAR;ATHTAGGYLAVDTSSPIFLR;CMIDMIQQHIIPSVK;STNDVEFDFEGENLIK;MLDLGTHEVLPFEVPSEDR;EALGEIHGAEESYKK;QMIMHDHYTGTVEIEAK;ELLFLDQHTAVAPDTEPTYFDE;GDTVFIPSAFVSYYGAALDEK;AVGSSQNVSMVNTVLNTIVAEK;AVCDAAEEVVPANLWTLATY…	1;1;1;1;1;1;1;1;1;1;1;1;1;1;1;1;1;1;1;1;1;1;1;1;1;1;1;1;1;1;1;1	32	357	1.66	0.019	3.252e-06	1.2	0.014	6.419e-05	0.96	0.069	0.3478	N	UP	-	-	hypothetical protein THAPSDRAFT_270138 [Thalassiosira pseudonana CCMP1335]	Type-3 glutamine synthetase OS=Dictyostelium discoideum GN=glnA3 PE=1 SV=1	Uncharacterized protein related to glutamine synthetase	General function prediction only ;	K01915|1|0.0|1272|tps:THAPSDRAFT_270138| glutamine synthetase [EC:6.3.1.2]	GO:0006807//nitrogen compound metabolic process	GO:0004356//glutamate-ammonia ligase activity	-
XP_002296589	0.026	GFVSFSQR;ESVLFDTR;GSDYPSFMEK;VPNSATLAEELVHR;ETPGLYLFEIEVR	1;1;1;1;1	5	13	1.63	0.074	0.0002278	0.9	0.038	0.01545	0.76	0.029	0.0007404	N	UP	-	-	predicted protein [Thalassiosira pseudonana CCMP1335]	Pentatricopeptide repeat-containing protein At5g42310, mitochondrial OS=Arabidopsis thaliana GN=At5g42310 PE=2 SV=1	-	-	K17964|1|3e-10|67.4|ngd:NGA_2012500| leucine-rich PPR motif-containing protein, mitochondrial	-	-	-
XP_002296740	0.028	WTDEEIAFR;GGAMQFGIK;TSIDTTLMLAR;GGIDQSITQYSSLVQK	1;0;1;1	3	5	2.59	0.124	3.463e-05	1.33	0.067	0.001523	1.15	0.068	0.01926	N	UP	-	-	predicted protein [Thalassiosira pseudonana CCMP1335]	-	-	-	K00889|1|3e-34|145|smin:v1.2.025054.t1| 1-phosphatidylinositol-4-phosphate 5-kinase [EC:2.7.1.68]	-	-	-
XP_002293545	0.082	LSWDDVSK;LQQQQLQQTQSAAEAASAVDEQGR	1;1	2	3	1.91	0.047	1.563e-05	1.49	0.067	0.0004096	1.38	0.169	0.01398	N	UP	-	-	predicted protein [Thalassiosira pseudonana CCMP1335]	-	-	-	-	-	-	-
XP_002291469	0.133	VIEIYVAR;DIVFLNEER;GFAFAPIQER;QSILSVSSGDR;VFFDDSLK;IWGLDFGDTHR;HAPGIPVTAEK;GTLLELSPEAIK;SGVDGLVTSGSDGLVK;VSSLDMYGHPTGIR	1;1;1;1;1;1;1;1;1;1	10	16	1.57	0.067	0.0002334	1.14	0.026	0.001252	1.34	0.082	0.002523	N	UP	-	-	predicted protein [Thalassiosira pseudonana CCMP1335]	WD repeat-containing protein 3 OS=Homo sapiens GN=WDR3 PE=1 SV=1	FOG: WD40 repeat	General function prediction only ;	K14556|1|0.0|1566|tps:THAPSDRAFT_34596| U3 small nucleolar RNA-associated protein 12	-	-	-
XP_002296292	0.216	SFLVAQR;LMLDIPDAK;EFQTIFVDGFK;DYIDVMGGVSSECFK	1;1;1;1	4	6	1.69	0.093	0.0003035	1.28	0.057	0.001683	1.01	0.064	0.7681	N	UP	-	-	predicted protein [Thalassiosira pseudonana CCMP1335]	Phosphatidylinositol 4-kinase OS=Dictyostelium discoideum GN=pikD PE=3 SV=3	Phosphatidylinositol kinase and protein kinases of the PI-3 kinase family	Signal transduction mechanisms ; Cell cycle control, cell division, chromosome partitioning ; Chromatin structure and dynamics ; Replication, recombination and repair ; Intracellular trafficking, secretion, and vesicular transport ;	K00888|1|6e-146|405|tps:THAPS_29000| phosphatidylinositol 4-kinase A [EC:2.7.1.67]!K19801|3|1e-58|197|spar:SPRG_10636| phosphatidylinositol 4-kinase B [EC:2.7.1.67]	GO:0046854//phosphatidylinositol phosphorylation;GO:0048015//phosphatidylinositol-mediated signaling	GO:0016773//phosphotransferase activity, alcohol group as acceptor;GO:0016301//kinase activity	-
XP_002296572	0.019	GTMEVGIPNFGK;DDESLLSASPFSK	1;1	2	2	1.59	0.079	0.000331	1.17	0.058	0.008071	1.26	0.147	0.03102	N	UP	-	-	predicted protein [Thalassiosira pseudonana CCMP1335]	Major facilitator superfamily domain-containing protein 7-b OS=Xenopus tropicalis GN=mfsd7-B PE=2 SV=1	-	-	K12306|1|2e-21|101|psoj:PHYSODRAFT_524636| MFS transporter, FLVCR family, MFS-domain-containing protein 7	GO:0055085//transmembrane transport	0	GO:0016021//integral component of membrane
XP_002296549	0.185	DVYIQR;QGIDIYR;SESGGVDVMVSR;LIGMASLTK;QFDEMLSK;LNLEETGVVQK;STFSNLQYGIWK;YAISSDGFFELDTLPR;HILLATGGYPTMPSGTDGSVSK	1;1;1;1;1;1;1;1;1	9	16	2.11	0.127	0.000138	1.3	0.091	0.004652	1.31	0.047	0.0006813	N	UP	-	-	probable glutathione reductase-like protein [Thalassiosira pseudonana CCMP1335]	Glutathione reductase OS=Neurospora crassa (strain ATCC 24698 / 74-OR23-1A / CBS 708.71 / DSM 1257 / FGSC 987) GN=gtr-1 PE=3 SV=1	Pyruvate/2-oxoglutarate dehydrogenase complex, dihydrolipoamide dehydrogenase (E3) component, and related enzymes	Energy production and conversion ;	K00383|1|0.0|1055|tps:THAPSDRAFT_41979| glutathione reductase (NADPH) [EC:1.8.1.7]	GO:0045454//cell redox homeostasis;GO:0006749//glutathione metabolic process;GO:0055114//oxidation-reduction process	GO:0050660//flavin adenine dinucleotide binding;GO:0050661//NADP binding;GO:0004362//glutathione-disulfide reductase activity	GO:0005737//cytoplasm
XP_002293174	0.071	YTDGATQFR;EAFGVEFK;ELNPIELVEFGK	1;1;1	3	3	1.54	0.061	0.0002143	0.81	0.026	0.000922	1.34	0.175	0.02181	N	UP	-	-	predicted protein [Thalassiosira pseudonana CCMP1335]	Probable RNA 3'-terminal phosphate cyclase-like protein OS=Dictyostelium discoideum GN=rcl1 PE=1 SV=2	RNA 3'-terminal phosphate cyclase	RNA processing and modification ;	K11108|1|0.0|790|tps:THAPSDRAFT_29705| RNA 3'-terminal phosphate cyclase-like protein	GO:0042254//ribosome biogenesis;GO:0006396//RNA processing	GO:0003824//catalytic activity	GO:0005730//nucleolus
XP_002293183	0.119	LIVILDQAK;MFSISEYPLSGASAINR	1;1	2	3	1.76	0.147	0.0008883	1.08	0.1	0.2325	1.29	0.222	0.07016	N	UP	-	-	predicted protein [Thalassiosira pseudonana CCMP1335]	Ribosomal RNA small subunit methyltransferase NEP1 OS=Drosophila melanogaster GN=CG3527 PE=3 SV=2	Uncharacterized conserved protein	Function unknown ;	K14568|1|3e-155|430|tps:THAPSDRAFT_36986| rRNA small subunit pseudouridine methyltransferase Nep1 [EC:2.1.1.260]	GO:0032259//methylation	GO:0008168//methyltransferase activity	-
XP_002297136	0.03	EWISMALVR;QSVLEALAAATK	1;1	2	2	1.58	0.115	0.001119	1.16	0.101	0.04533	0.9	0.034	0.01105	N	UP	-	-	predicted protein [Thalassiosira pseudonana CCMP1335]	-	-	-	-	GO:0006357//regulation of transcription from RNA polymerase II promoter	GO:0000981//sequence-specific DNA binding RNA polymerase II transcription factor activity;GO:0008270//zinc ion binding	GO:0005634//nucleus
XP_002289224	0.078	VPVALR;ALIPMPYR;YSLQVEK;TFSGVEDSIAGR;GNPIDVFIAPEK;FSSEAYQQPVLTEK;TITPVTVSTSAPLTYK;ALIPMPYRQGDTGDALLR	1;1;1;1;1;1;1;1	8	13	1.65	0.087	0.0003015	1.33	0.029	0.0001238	1.16	0.059	0.01015	N	UP	-	-	predicted protein [Thalassiosira pseudonana CCMP1335]	Uncharacterized membrane protein C2G11.09 OS=Schizosaccharomyces pombe (strain 972 / ATCC 24843) GN=SPAC2G11.09 PE=3 SV=2	Uncharacterized integral membrane protein	Function unknown ;	K16330|1|3e-30|132|dfa:DFA_07675| pseudouridylate synthase / pseudouridine kinase [EC:4.2.1.70 2.7.1.83]!K01408|2|2e-09|63.9|smin:v1.2.006081.t1| insulysin [EC:3.4.24.56]	0	0	GO:0016020//membrane
XP_002289330	0.119	SVYQPPPIR;AYIEDGFNLYGLR	1;1	2	6	1.74	0.127	0.0005954	0.99	0.004	0.008676	1.18	0.01	4.431e-05	N	UP	-	-	predicted protein [Thalassiosira pseudonana CCMP1335]	Casein kinase II subunit beta OS=Dictyostelium discoideum GN=csnk2b PE=3 SV=1	Casein kinase II, beta subunit	Signal transduction mechanisms ; Cell cycle control, cell division, chromosome partitioning ; Transcription ;	K03115|1|1e-137|383|tps:THAPSDRAFT_17468| casein kinase II subunit beta	GO:0045859//regulation of protein kinase activity	GO:0019887//protein kinase regulator activity	GO:0005956//protein kinase CK2 complex
XP_002293107	0.025	SVPFLK;LGFDGAFYR;NLELGVPGSYR;FTALLAESYK;TLDVISNLYSTQR;FVAVESEVYAK	0;1;1;1;1;1	5	6	1.59	0.052	9.546e-05	1.34	0.062	0.001049	1.39	0.036	0.0001408	N	UP	-	-	phosphatidylinositol 3-kinase (PI3K)-like protein [Thalassiosira pseudonana CCMP1335]	Target of rapamycin OS=Dictyostelium discoideum GN=tor PE=1 SV=1	Phosphatidylinositol kinase and protein kinases of the PI-3 kinase family	Signal transduction mechanisms ; Cell cycle control, cell division, chromosome partitioning ; Chromatin structure and dynamics ; Replication, recombination and repair ; Intracellular trafficking, secretion, and vesicular transport ;	K07203|1|0.0|4769|tps:THAPSDRAFT_29771| serine/threonine-protein kinase mTOR [EC:2.7.11.1]	GO:0016310//phosphorylation	GO:0016773//phosphotransferase activity, alcohol group as acceptor;GO:0016301//kinase activity;GO:0005524//ATP binding	-
XP_002291583	0.594	VTVFER;DLPVPGR;FITAAGK;VYAVMTK;TNNFPEFTGR;VFGIDYGHAEVR;ATNNPWPQWPR;TSIEGVFAGGDCR;GVADAVDAYLK;GQSLVVWAIHEGR;RGQSLVVWAIHEGR;SVTNFELMPQPPPER;EEGIEFITNADIGK;GVHYAMEFLTENQK;DVIVIGGGDTGTDCIGTSMR;TNFDALSLCLGATKPR;DIEYSIVDHAWNEGLITPR;ALVTQDVDMSSGRPVAVEGSER;VCPAPCEGACVAGLVDAPVTIK;EWPCDLAVLSMGFVSPEDYIAK	1;1;1;1;1;1;1;1;1;1;1;1;1;1;1;1;1;1;1;1	20	123	2.38	0.228	0.0003881	1.45	0.053	0.000259	1.13	0.079	0.04304	N	UP	-	-	hypothetical protein THAPSDRAFT_269160 [Thalassiosira pseudonana CCMP1335]	Glutamate synthase 1 [NADH], chloroplastic OS=Oryza sativa subsp. japonica GN=Os01g0681900 PE=2 SV=1	NADPH-dependent glutamate synthase beta chain and related oxidoreductases	Amino acid transport and metabolism ; General function prediction only ;	K00266|1|0.0|768|pti:PHATRDRAFT_20342| glutamate synthase (NADPH/NADH) small chain [EC:1.4.1.13 1.4.1.14]	GO:0006537//glutamate biosynthetic process;GO:0055114//oxidation-reduction process	GO:0050660//flavin adenine dinucleotide binding;GO:0051536//iron-sulfur cluster binding;GO:0016639//oxidoreductase activity, acting on the CH-NH2 group of donors, NAD or NADP as acceptor;GO:0000166//nucleotide binding	-
XP_002294308	0.05	VTVEVGGGR;GCYDWVIK;YLPSFAPLTK;MALDWLVHDASTR;FDDSVAVMQAK;EGGGAFSSDDIVPLGGR	1;1;1;1;1;1	6	10	1.59	0.083	0.0003998	1.44	0.036	8.799e-05	1.13	0.026	0.001578	N	UP	-	-	predicted protein [Thalassiosira pseudonana CCMP1335]	Leucine-rich repeat receptor-like protein FASCIATED EAR2 OS=Zea mays GN=FEA2 PE=1 SV=1	Leucine-rich repeat (LRR) protein	Function unknown ;	K03099|1|5e-10|67.0|acan:ACA1_190400| son of sevenless!K19589|2|1e-09|64.7|smin:v1.2.033245.t1| release factor glutamine methyltransferase [EC:2.1.1.297]!K16815|3|1e-08|62.0|acan:ACA1_065230| calcium-independent phospholipase A2-gamma!K05768|5|2e-08|61.6|ddi:DDB_G0282725| gelsolin	-	-	-
XP_002287177	0.109	DAASLLTPDR;FPQIHSVFQR;AAMMDIVAAYLTFDR;GYFTAEEFNGFMTASK	1;1;1;1	4	6	1.78	0.188	0.001682	1.19	0.045	0.002533	1.1	0.035	0.008799	N	UP	-	-	predicted protein [Thalassiosira pseudonana CCMP1335]	Probable calcium-binding protein CML22 OS=Arabidopsis thaliana GN=CML22 PE=3 SV=1	-	-	K13448|1|0.0|931|tps:THAPSDRAFT_21149| calcium-binding protein CML	0	GO:0005509//calcium ion binding	-
XP_002287796	0.148	GFIPHSLFR;VVLDEAK;LIEHGELESR;DVDFTVVK;STVFDLNLQVDER;GITYDQLMGAVK	1;1;1;1;1;1	6	10	1.58	0.035	3.183e-05	1.3	0.019	4.855e-05	1.04	0.076	0.4353	N	UP	-	-	predicted protein [Thalassiosira pseudonana CCMP1335]	-	-	-	-	-	-	-
XP_002290876	0.515	NVFSGR;IPLIIGR;GLTSK;MQPGITLR;LVELLSHR;GFSLAQK;TNVLLDEVR;SAAGCTIK;ITVTVFK;SGGVCIGGK;LWIAPPTK;NCAVEQLK;WMISEGYGDAR;VEPGCSVVSTSTR;VLEIEGLPDLK;VPPGVDEAAYVK;MLVPDTVGTGGDSHTR;GHPLAYVGDVVGTGSSR;TEMPGCSLCMGNQAR;LPTVDEYMSYMNK;GGVSLRPGDGIIHSWLNR;IDEVFIGSCMTNIGHFR;EPVIEYLQSNVVMLK;KGHPLAYVGDVVGTGSSR;MDAAQLTAEGYYSTFGTAGAR;ASYLSAVALGEVGETLISK;YLNFDELPEFVEASEK;AVELLGTMQGGYNVSTLVK;HTLLVFDAFHDIVDIYK;SATNSVLWFMGE…	1;1;0;1;1;1;1;1;1;1;1;1;1;1;1;1;1;1;1;1;1;1;1;1;1;1;1;1;1;1;1;1;1	32	240	2.04	0.072	3.418e-05	1.41	0.03	6.437e-05	1.09	0.086	0.1314	N	UP	-	-	aconitase hydratase 2 [Thalassiosira pseudonana CCMP1335]	Aconitate hydratase 2 OS=Escherichia coli (strain K12) GN=acnB PE=1 SV=3	Aconitase B	Energy production and conversion ;	K01705|1|9e-18|90.5|psoj:PHYSODRAFT_562967| homoaconitate hydratase [EC:4.2.1.36]!K01681|3|1e-14|80.5|ngr:NAEGRDRAFT_78042| aconitate hydratase [EC:4.2.1.3]!K01702|4|3e-11|69.7|aaf:AURANDRAFT_27414| 3-isopropylmalate dehydratase [EC:4.2.1.33]	GO:0006099//tricarboxylic acid cycle	GO:0051539//4 iron, 4 sulfur cluster binding;GO:0052633//isocitrate hydro-lyase (cis-aconitate-forming) activity	-
XP_002290197	0.118	AMHAYESLR;VVDTELLSLGIR;GICFPSSATTK;ISFTGSDATTTSAAGGSDK;KLREDGWDEQFLAPLESETLTGVLR	1;1;1;1;1	5	10	2.03	0.199	0.0007361	1.08	0.073	0.1329	0.9	0.068	0.06346	N	UP	-	-	predicted protein [Thalassiosira pseudonana CCMP1335]	6-hydroxynicotinate 3-monooxygenase OS=Pseudomonas fluorescens PE=1 SV=1	2-polyprenyl-6-methoxyphenol hydroxylase and related FAD-dependent oxidoreductases	Coenzyme transport and metabolism ; Energy production and conversion ;	K00480|1|2e-92|294|ehx:EMIHUDRAFT_467294| salicylate hydroxylase [EC:1.14.13.1]	-	-	-
XP_002296137	0.136	SILGEAFR;VDFSGQNLEPNYK;AGAISLSGALAGQVDHIEK;LPPNDSEDGVLPEVAEYLK	1;1;1;1	4	15	1.71	0.083	0.0002055	1.46	0.024	2.293e-05	1.25	0.038	0.0007065	N	UP	-	-	EF containing protein [Thalassiosira pseudonana CCMP1335]	-	-	-	-	0	GO:0005509//calcium ion binding	GO:0016020//membrane
XP_002295670	0.083	TLPLVLLQR;GGEPLELAK;VGEDTALAQVIR;DITAVVMDK;SEAVIGIMDK;GDILLVRPGEK;DVGIPSTNVIADVLPSEK	1;1;1;1;1;1;1	7	14	1.53	0.07	0.0003519	1.39	0.023	3.472e-05	1.25	0.034	0.0004705	N	UP	-	-	copper transporter [Thalassiosira pseudonana CCMP1335]	Probable copper-transporting ATPase HMA5 OS=Arabidopsis thaliana GN=HMA5 PE=1 SV=2	Cation transport ATPase	Inorganic ion transport and metabolism ;	K17686|1|0.0|1696|tps:THAPS_263051| Cu+-exporting ATPase [EC:3.6.3.54]	GO:0006754//ATP biosynthetic process;GO:0046688//response to copper ion;GO:0060003//copper ion export	GO:0004008//copper-exporting ATPase activity;GO:0046872//metal ion binding;GO:0005524//ATP binding	GO:0016021//integral component of membrane
XP_002290997	0.195	TLALVYSGNR;FDGFFGGLPR;LFLATNEDTR;VIMTSVTK;LEDTTFVSYER;FQDDEECMWLAR;SQETVEFDLTSVNSGWK	1;1;1;1;1;1;1	7	10	3.77	0.753	0.001064	1.34	0.136	0.009604	1.22	0.118	0.02576	N	UP	-	-	predicted protein [Thalassiosira pseudonana CCMP1335]	-	-	-	-	-	-	-
XP_002290187	0.151	GLGVTLVR;GPVDAGVSIVK;DIVVQQGWK;ETPAFGMYFATYDSIK	1;1;1;1	4	8	1.53	0.044	8.34e-05	1.13	0.057	0.01558	1.15	0.053	0.009186	N	UP	-	-	predicted protein [Thalassiosira pseudonana CCMP1335]	Mitochondrial carnitine/acylcarnitine carrier protein CACL OS=Bos taurus GN=SLC25A29 PE=2 SV=1	-	-	K15109|1|2e-36|134|dfa:DFA_05152| solute carrier family 25 (mitochondrial carnitine/acylcarnitine transporter), member 20/29	GO:0055085//transmembrane transport	0	GO:0016021//integral component of membrane
XP_002289760	0.452	STLVLVR;DQVLIWR;IVPELK;YLGDQDAIR;TVLIAAHGNSLR;SYDIPPPPVDR;VTPFFQEK;HYGGLQGLDK;FTGWVDVPLSPK;ESGIVPDCAFTSLQK;QQTVDEYGKDQVLIWR;TLDHVLEETDLMWIPVTK	1;0;1;1;1;1;1;1;1;1;1;1	11	46	1.67	0.063	0.0001106	1.36	0.029	9.019e-05	1.02	0.125	0.8864	N	UP	-	-	phosphoglycerate mutase [Thalassiosira pseudonana CCMP1335]	2,3-bisphosphoglycerate-dependent phosphoglycerate mutase OS=Chlorobium phaeobacteroides (strain BS1) GN=gpmA PE=3 SV=1	Phosphoglycerate mutase 1	Carbohydrate transport and metabolism ;	K01834|1|0.0|601|tps:THAPSDRAFT_27850| 2,3-bisphosphoglycerate-dependent phosphoglycerate mutase [EC:5.4.2.11]	GO:0006096//glycolytic process	GO:0046538//2,3-bisphosphoglycerate-dependent phosphoglycerate mutase activity	-
XP_002293832	0.578	AGIAK;AITELK;TGSSSIAIK;AITELKDR;WMNATFLK;DMVASGELVK;HMQANLPADK;KWMNATFLK;ALKDMVASGELVK	1;1;1;1;1;1;1;1;1	9	39	3.58	0.336	0.0001123	1.31	0.133	0.01304	1.33	0.082	0.00268	N	UP	-	-	histone H1 [Thalassiosira pseudonana CCMP1335]	Histone H1 OS=Zea mays PE=2 SV=2	-	-	K11275|1|7e-44|142|tps:THAPSDRAFT_9993| histone H1/5	GO:0006334//nucleosome assembly	GO:0003677//DNA binding	GO:0000786//nucleosome;GO:0005634//nucleus
XP_002295593	0.038	YLSDGVLIPR;TPFLLLK;EVLEPVAK	1;1;1	3	6	1.59	0.018	4.122e-06	1.26	0.059	0.002219	0.81	0.055	0.007561	N	UP	-	-	predicted protein [Thalassiosira pseudonana CCMP1335]	mRNA-capping enzyme OS=Danio rerio GN=rngtt PE=2 SV=1	-	-	K13917|1|0.0|1085|tps:THAPS_10934| mRNA-capping enzyme [EC:2.7.7.50 3.6.1.-]	GO:0006370//7-methylguanosine mRNA capping	GO:0004484//mRNA guanylyltransferase activity	-
XP_002287035	0.208	GQFYSYIQR;GFEFSVSK;MPPVDNSAENPEYLSK	1;1;1	3	13	1.87	0.043	1.377e-05	1.35	0.037	0.0002161	1.29	0.025	0.0001199	N	UP	-	-	predicted protein [Thalassiosira pseudonana CCMP1335]	-	-	-	-	-	-	-
XP_002294612	0.368	DFYPLR;FVDVDLNR;EFSVEK;ALSSLPHEAVR;EIEAILGPK;SLQDRDFYPLR;HGFTIEVGPVPQGVIR;IAIVGGTHGNEYTGVWCIK;ISWSNDATNPNFPAVMIHK	1;1;1;1;1;1;1;1;1	9	36	1.53	0.137	0.002555	1.23	0.023	0.0001987	1.05	0.018	0.01317	N	UP	-	-	aspartoacylase [Thalassiosira pseudonana CCMP1335]	Probable aspartoacylase OS=Nostoc sp. (strain PCC 7120 / UTEX 2576) GN=alr3912 PE=3 SV=1	Succinylglutamate desuccinylase	Amino acid transport and metabolism ;	K01437|1|0.0|592|tps:THAPSDRAFT_264717| aspartoacylase [EC:3.5.1.15]!K18458|3|4e-56|185|aaf:AURANDRAFT_21222| N-acyl-aromatic-L-amino acid amidohydrolase [EC:3.5.1.114]!K20289|5|2e-27|114|smin:v1.2.025773.t1| conserved oligomeric Golgi complex subunit 2	GO:0008152//metabolic process	GO:0016788//hydrolase activity, acting on ester bonds;GO:0016811//hydrolase activity, acting on carbon-nitrogen (but not peptide) bonds, in linear amides	-
XP_002290792	0.084	FVLTIPK;WTLWYDNPR	1;1	2	5	0.92	0.03	0.01599	0.63	0.035	0.000479	0.66	0.136	0.02532	PSi	-	DOWN	DOWN	eukaryotic translation initiation factor 4E [Thalassiosira pseudonana CCMP1335]	Eukaryotic translation initiation factor 4E-2 OS=Schizosaccharomyces pombe (strain 972 / ATCC 24843) GN=tif452 PE=3 SV=1	Translation initiation factor 4E (eIF-4E)	Translation, ribosomal structure and biogenesis ;	K03259|1|5e-143|397|tps:THAPSDRAFT_40798| translation initiation factor 4E	GO:0006413//translational initiation	GO:0003743//translation initiation factor activity	GO:0005737//cytoplasm
XP_002296932	0.103	AFHSLLR;DGSSVDGFVFDSR;LQPLEGDMYYGK;NIDEYDLDVTVFDTGR;VAPSSSTDIFTLIIK	1;1;1;1;1	5	5	0.71	0.075	0.007425	0.62	0.047	0.001083	0.65	0.053	0.001622	PSi	-	DOWN	DOWN	predicted protein [Thalassiosira pseudonana CCMP1335]	-	-	-	K12823|1|1e-33|139|smin:v1.2.007755.t1| ATP-dependent RNA helicase DDX5/DBP2 [EC:3.6.4.13]	-	-	-
XP_002290757	0.097	LPLDVEK;VKPHVMAVDTLLR;AAELLLLGAAGENDNGDVNVAVQVAAPLR	1;1;1	3	4	0.7	0.075	0.007007	0.6	0.06	0.00194	0.64	0.055	0.001931	PSi	-	DOWN	DOWN	predicted protein [Thalassiosira pseudonana CCMP1335]	-	-	-	-	-	-	-
XP_002288931	0.05	KVWYSEQPR;DAHEATLNALDADIETLK	1;1	2	4	0.85	0.043	0.007783	0.62	0.024	0.0001349	0.55	0.024	0.0001078	PSi	-	DOWN	DOWN	predicted protein [Thalassiosira pseudonana CCMP1335]	Uncharacterized protein C458.02c OS=Schizosaccharomyces pombe (strain 972 / ATCC 24843) GN=SPAC458.02c PE=1 SV=1	Uncharacterized archaeal coiled-coil protein	Function unknown ;	-	-	-	-
XP_002289012	0.385	EWGSFR;LLDDALR;FVPYFR;ILNDADGLR;WGLGEK;FASWMGGDR;HYENVLVR;VSWITK;AAQLLEGDVR;DPAAVALGGEIR;KLLDDALR;AVMDLTGHK;AYLNPVATK;TLSEHDILLQR;AIPWIFAWTQTR;YGLPLTASPFK;LANTATWAQQELR;LSSFGLTLVPLDIR;EIASIWQTDEVSR;VKPTPQSEAER;TTIDLVEMTLSK;REIASIWQTDEVSR;YLGLGSYSQWDEGTR;AFAHFLGVANAAEAHQR;VTEQGEMINQNFGFSDR;KQEIMVGYSDSAK;NPYVDCLNVLQAETLK;SLTSQTVEIVLTAHPTQVNR;LNLPTWLGVGEAINEVLSSPDEQTLR	1;1;0;1;1;1;1;1;1;1;1;1;1;1;1;1;1;1;1;1;1;1;1;1;1;1;1;1;1	28	122	0.95	0.065	0.2015	0.57	0.02	6.374e-05	0.57	0.007	2.692e-06	PSi	-	DOWN	DOWN	phosphoenolpyruvate carboxylase [Thalassiosira pseudonana CCMP1335]	Phosphoenolpyruvate carboxylase OS=Pseudomonas mendocina (strain ymp) GN=ppc PE=3 SV=1	Phosphoenolpyruvate carboxylase	Energy production and conversion ;	K01595|1|0.0|735|pti:PHATRDRAFT_51136| phosphoenolpyruvate carboxylase [EC:4.1.1.31]	GO:0006107//oxaloacetate metabolic process;GO:0015977//carbon fixation;GO:0006099//tricarboxylic acid cycle	GO:0000287//magnesium ion binding;GO:0008964//phosphoenolpyruvate carboxylase activity	-
XP_002294740	0.061	LLTIGEV;DIDTANFAR;NALEDETFVNDAALVK	1;1;1	3	3	0.8	0.018	0.0002788	0.62	0.171	0.03711	0.58	0.014	2.574e-05	PSi	-	DOWN	DOWN	predicted protein [Thalassiosira pseudonana CCMP1335]	Choline/ethanolamine kinase OS=Homo sapiens GN=CHKB PE=1 SV=3	Predicted choline kinase involved in LPS biosynthesis	Cell wall/membrane/envelope biogenesis ;	K00894|1|3e-50|181|tps:THAPSDRAFT_24155| ethanolamine kinase [EC:2.7.1.82]!K14156|3|2e-30|122|gtt:GUITHDRAFT_43422| choline/ethanolamine kinase [EC:2.7.1.32 2.7.1.82]	0	GO:0016773//phosphotransferase activity, alcohol group as acceptor	-
XP_002286200	0.123	VLEPDLVR;VTVMYTPYIGDEK;SDIFGPWQEEGLDHK	1;1;1	3	4	0.8	0.056	0.00755	0.66	0.064	0.003206	0.61	0.068	0.002997	PSi	-	DOWN	DOWN	predicted protein [Thalassiosira pseudonana CCMP1335]	Inositol-3-phosphate synthase OS=Triticum aestivum GN=MIPS PE=2 SV=1	Myo-inositol-1-phosphate synthase	Lipid transport and metabolism ;	K01858|1|4e-102|306|aaf:AURANDRAFT_28436| myo-inositol-1-phosphate synthase [EC:5.5.1.4]	GO:0008654//phospholipid biosynthetic process;GO:0006021//inositol biosynthetic process	GO:0004512//inositol-3-phosphate synthase activity;GO:0000166//nucleotide binding	-
XP_002288346	0.32	SYIAGLR;AEFPLPDNVK;LPAKDQVVIR;AMEDGNDPSAAPFGGSWNTESSMDATK	1;1;1;1	4	13	0.72	0.039	0.001163	0.5	0.03	0.0001737	0.55	0.039	0.0004634	PSi	-	DOWN	DOWN	predicted protein [Thalassiosira pseudonana CCMP1335]	-	-	-	-	-	-	-
XP_002286788	0.221	IELPTAPLPK;HCGLNIISTLK;VFGIVSSHTDFK	1;1;1	3	9	0.72	0.037	0.0009621	0.59	0.018	5.514e-05	0.53	0.046	0.0006805	PSi	-	DOWN	DOWN	hypothetical protein THAPSDRAFT_260942 [Thalassiosira pseudonana CCMP1335]	-	Putative translation initiation inhibitor, yjgF family	Translation, ribosomal structure and biogenesis ;	-	-	-	-
XP_002296760	0.099	TNIENVVLDR;LEVDPLDPYQR;GESTVDLGSLGK;EIAAHEIAEALPK	1;1;1;1	4	6	0.74	0.06	0.005696	0.62	0.026	0.0001865	0.65	0.049	0.001466	PSi	-	DOWN	DOWN	predicted protein [Thalassiosira pseudonana CCMP1335]	Probable manganese-dependent inorganic pyrophosphatase OS=Deinococcus radiodurans (strain ATCC 13939 / DSM 20539 / JCM 16871 / LMG 4051 / NBRC 15346 / NCIMB 9279 / R1 / VKM B-1422) GN=ppaC PE=1 SV=1	Inorganic pyrophosphatase/exopolyphosphatase	Energy production and conversion ;	-	0	GO:0016462//pyrophosphatase activity;GO:0030145//manganese ion binding	GO:0005737//cytoplasm
XP_002288411	0.115	SVIQELAK;VIVMATDATK;LATDPGVVAILTSR;ELVVGTLGEMDPIDDR	1;1;1;1	4	5	0.72	0.04	0.001183	0.66	0.043	0.001051	0.59	0.06	0.001719	PSi	-	DOWN	DOWN	predicted protein [Thalassiosira pseudonana CCMP1335]	Ubiquitin and WLM domain-containing protein C1442.07c OS=Schizosaccharomyces pombe (strain 972 / ATCC 24843) GN=SPCC1442.07c PE=4 SV=1	-	-	-	-	-	-
YP_874600	0.237	AGGLQF;TLVFCSTLDR;SNENIYAQIIDDTTAK	1;1;1	3	8	0.69	0.028	0.0003382	0.59	0.039	0.0005369	1.58	0.029	1.749e-05	PSi	-	DOWN	UP	50S ribosomal protein L18 [Thalassiosira pseudonana]	50S ribosomal protein L18, chloroplastic OS=Thalassiosira pseudonana GN=rpl18 PE=3 SV=1	Ribosomal protein L18	Translation, ribosomal structure and biogenesis ;	K02881|1|6e-14|68.6|smin:v1.2.004747.t1| large subunit ribosomal protein L18	GO:0006412//translation	GO:0003735//structural constituent of ribosome;GO:0019843//rRNA binding	GO:0005840//ribosome;GO:0009507//chloroplast
XP_002293667	0.068	ETVLAQIEER;GIGYDSIPK;DLADLDDQLAAYK;GFQWTWDDVDGADMEELAR	1;1;1;1	4	6	1.07	0.07	0.1311	0.65	0.021	0.00012	1.54	0.086	0.0005885	PSi	-	DOWN	UP	predicted protein [Thalassiosira pseudonana CCMP1335]	-	-	-	-	-	-	-
XP_002289543	0.413	AAGLTAR;TVGIAVDHR;LIVFPK;SADSLATNVAR;LALNQATK;GFTLEELK;AATQMQGTILPLAK;AAHEVVMDSVPSQDVTAYTAMR	1;1;1;1;1;1;1;1	8	70	0.93	0.113	0.2881	0.47	0.02	5.07e-05	1.52	0.15	0.003605	PSi	-	DOWN	UP	RL13e, ribosomal protein 13e 60S large ribosomal subunit [Thalassiosira pseudonana CCMP1335]	60S ribosomal protein L13-1 OS=Brassica napus PE=2 SV=1	Ribosomal protein L13E	Translation, ribosomal structure and biogenesis ;	K02873|1|9e-134|375|tps:THAPSDRAFT_22476| large subunit ribosomal protein L13e	GO:0006412//translation	GO:0003735//structural constituent of ribosome	GO:0005840//ribosome
XP_002293742	0.364	EQALSSYR;ASTWTYDAER;ADEICSQAIEEFAR;IVDEGTAIPDFGAK;IPDTNFNLQGSYQQGR;SHLQTVMSEFAQTTK;ASDASDYEAMLAADAQFLR	1;1;1;1;1;1;1	7	36	0.8	0.064	0.01083	0.66	0.03	0.000343	1.71	0.237	0.004886	PSi	-	DOWN	UP	hypothetical protein THAPSDRAFT_269759 [Thalassiosira pseudonana CCMP1335]	-	-	-	-	0	GO:0005525//GTP binding;GO:0016817//hydrolase activity, acting on acid anhydrides	GO:0016021//integral component of membrane
YP_874555	0.116	ISEGLNPQR;EILLTYPLNNIR	1;1	2	8	0.84	0.08	0.0352	0.65	0.033	0.0004538	1.67	0.206	0.00389	PSi	-	DOWN	UP	photosystem I assembly protein ycf4 [Thalassiosira pseudonana]	Photosystem I assembly protein Ycf4 OS=Thalassiosira pseudonana GN=ycf4 PE=3 SV=1	-	-	-	GO:0015979//photosynthesis	0	GO:0016021//integral component of membrane;GO:0009522//photosystem I;GO:0009535//chloroplast thylakoid membrane
YP_874585	0.335	SPLWK;GFNLNEK;LLVIDSEK;ILVTTSALNDIK;NLALQTLLYNK;DIITQVSTLDIK;NVELISASNLNTLSLLK	1;1;1;1;1;1;1	7	18	0.7	0.018	0.0001028	0.52	0.017	3.169e-05	1.93	0.018	7.56e-07	PSi	-	DOWN	UP	50S ribosomal protein L4 [Thalassiosira pseudonana]	50S ribosomal protein L4, chloroplastic OS=Thalassiosira pseudonana GN=rpl4 PE=3 SV=1	Ribosomal protein L4	Translation, ribosomal structure and biogenesis ;	K02926|1|1e-38|135|aaf:AURANDRAFT_59906| large subunit ribosomal protein L4	GO:0006412//translation	GO:0003735//structural constituent of ribosome;GO:0019843//rRNA binding	GO:0005840//ribosome;GO:0009507//chloroplast
YP_874607	0.449	LVNVAPK;TFIPASNYNK;LASTIVPLLTGK;FHVFEPGRPGSSLK;VYQGTEHPHVAQAPQVIL	1;1;1;1;1	5	14	0.69	0.073	0.006673	0.56	0.02	6.575e-05	1.53	0.07	0.0003553	PSi	-	DOWN	UP	50S ribosomal protein L13 [Thalassiosira pseudonana]	50S ribosomal protein L13, chloroplastic OS=Odontella sinensis GN=rpl13 PE=3 SV=1	Ribosomal protein L13	Translation, ribosomal structure and biogenesis ;	K02871|1|2e-25|95.1|tps:THAPSDRAFT_32894| large subunit ribosomal protein L13	GO:0006412//translation	GO:0003735//structural constituent of ribosome	GO:0005840//ribosome;GO:0009507//chloroplast
XP_002285950	0.3	AMFTR;DVLLSMR;IAQNELAR;YLAELGTR;LLTPNK;FVSHYFGR;SVVFAIK;ISQNCEWR;SAECLIK;SALNYFK;VPLVTYAK;QDFISADK;VSDDSYLK;LLTGHLNPPDR;IWHGQVTK;LASQGFEVPQAR;NHSYLEALK;VELPTNVINMDR;VQMEDDITASVVVPR;SLPDEYSMFPSVK;VDHDISLLIPEVWCR;ALEDFMSRPGYSSESAR;GVFHIADYGLPIPADK;LFQRPDDAIYPGFDK;SYSLGTNFYPEEGHVGK;KIPSTDACVFPVAAVISGR;DILEHDYSNCFEPQYAPQR;DLTEQVDFYEVFTDPMK;NIHILPEDMEVDLNSQSATWMK;ATGMCWESEDELYNHGSPFK	1;1;1;1;1;1;1;1;1;1;1;1;1;1;1;1;1;1;1;1;1;1;1;1;1;1;1;1;1;1	30	82	0.73	0.023	0.0002797	2.07	0.087	5.307e-05	0.64	0.032	0.0003689	PSi	-	UP	DOWN	predicted protein [Thalassiosira pseudonana CCMP1335]	-	-	-	K20370|1|0.0|2449|tps:THAPSDRAFT_899| phosphoenolpyruvate carboxykinase (diphosphate) [EC:4.1.1.38]	-	-	-
XP_002296950	0.375	AFTENVR;AVLHVALR;DLFSADPHR;EMYSGVK;TGVESTTAWK;LAEEQNVLEK;NQSNTPIYVDGK;DVMPEVNEVLAK;NCVTDETMDLLYK;TFTTQETMTNAGTAK;GTMSDEEVEALVPHK;MSLQFEDLLLDYSK;VFEGNRPSTSMLFQK;IVPCDFIAPIETHNNVVK;KWLLDYYGGDASSVAK;ELGAPVDHHPILLSNYFAQTEAMAFGK	1;1;1;1;1;1;1;1;1;1;1;1;1;1;1;1	16	48	0.95	0.049	0.1437	1.56	0.017	4.171e-06	0.61	0.069	0.003	PSi	-	UP	DOWN	glucose-6-phosphate isomerase [Thalassiosira pseudonana CCMP1335]	Glucose-6-phosphate isomerase OS=Tolumonas auensis (strain DSM 9187 / TA4) GN=pgi PE=3 SV=1	Glucose-6-phosphate isomerase	Carbohydrate transport and metabolism ;	K01810|1|0.0|710|sre:PTSG_06510| glucose-6-phosphate isomerase [EC:5.3.1.9]	GO:0006096//glycolytic process;GO:0006094//gluconeogenesis	GO:0004347//glucose-6-phosphate isomerase activity	GO:0005737//cytoplasm
XP_002291955	0.324	YVGTGSITGTTR;NTYVCFK;CLYDAGTLDNR;KYVGTGSITGTTR;FNLQNSNSLCVDSK	1;1;1;1;1	5	22	1.06	0.142	0.4686	1.77	0.212	0.002519	0.63	0.06	0.002251	PSi	-	UP	DOWN	predicted protein [Thalassiosira pseudonana CCMP1335]	-	-	-	-	-	-	-
XP_002288863	0.241	IELISSR;TLVINAPR;ALSIVK;YDDVISMIEEATEVR;TQTAIDSVCFPETMNR	1;1;1;1;1	5	8	1.36	0.185	0.02518	1.55	0.117	0.001561	0.66	0.062	0.002871	PSi	-	UP	DOWN	sec14p-like protein [Thalassiosira pseudonana CCMP1335]	Phosphatidylinositol/phosphatidylcholine transfer protein SFH1 OS=Arabidopsis thaliana GN=SFH1 PE=2 SV=1	-	-	K08066|1|2e-06|49.7|spar:SPRG_11073| nuclear transcription factor Y, gamma	-	-	-
XP_002289636	0.515	FLMSDGSR;GPVWQK;LSGTAGSGATVR;TFCGTETPTVIT;FFGNLMDSK;TIFDFDAIK;IALELCDIK;VVGSYTIATADDFR;SMPTSGAVDLVAK;YVDPVDGSVAEK;MYIEQYETEK;AVFVDELDQPESVLR;YFNDTAIQTIIK;ICEDFPTIDINK;LDQPVASALEELTK;IETDGPIPSFGAAADGDGDR;DLNLDFFETPTGWK;WDFEGMDGPGANAMMDK;SFGAFILTASHNPGGPEEDFGIK;GKDYTPFICGEESFGTGSDHVR;ALLDRPDFSMVYDSMHGVNGPFSK	1;1;1;1;1;1;1;1;1;1;1;1;1;1;1;1;1;1;1;1;1	21	171	1.1	0.063	0.05123	2.24	0.084	2.704e-05	0.63	0.116	0.0147	PSi	-	UP	DOWN	phosphoglucomutase [Thalassiosira pseudonana CCMP1335]	Phosphoglucomutase, cytoplasmic OS=Mesembryanthemum crystallinum GN=PGM1 PE=2 SV=1	Phosphoglucomutase	Carbohydrate transport and metabolism ;	K01835|1|0.0|1150|tps:THAPSDRAFT_268621| phosphoglucomutase [EC:5.4.2.2]	GO:0005975//carbohydrate metabolic process	GO:0016779//nucleotidyltransferase activity;GO:0000287//magnesium ion binding;GO:0004614//phosphoglucomutase activity	-
XP_002290798	0.242	LILDVLR;IDHYLGK;EMVQNLMVMR;GGYFDQYGIIR;WAGVPIVFK;MIVEKPFGR;DAPAAEHLFGTK;LTFHEQELANSK;AWEIFTPVLHQIDR;QYDENVIDSFLSK;TPGFSSAPIQSELEVK	1;1;1;1;1;1;1;1;1;1;1	11	27	0.72	0.052	0.002783	1.52	0.085	0.0006659	0.53	0.084	0.00367	PSi	-	UP	DOWN	glucose-6-phosphate 1-dehydrogenase [Thalassiosira pseudonana CCMP1335]	Glucose-6-phosphate 1-dehydrogenase, cytoplasmic isoform OS=Medicago sativa PE=2 SV=1	Glucose-6-phosphate 1-dehydrogenase	Carbohydrate transport and metabolism ;	K00036|1|0.0|1039|tps:THAPSDRAFT_34514| glucose-6-phosphate 1-dehydrogenase [EC:1.1.1.49 1.1.1.363]	GO:0006006//glucose metabolic process;GO:0055114//oxidation-reduction process	GO:0004345//glucose-6-phosphate dehydrogenase activity;GO:0050661//NADP binding	-
XP_002296699	0.687	EVLAK;FSLAPCATR;FAADAETK;EFLSDCK;ITVLNALLDK;MGELLGQEVK;SSIPTIEYLTK;ILLPCDIVVADK;CCISDLPAADLK;IIIGGGMVFTFLK;YLHPSVSGFLLAK;GTMGIIDILADLTK;VLPGVAALDEIDGTK;GAITIIGGGDSVAATEQSGR;LAPDCIGDEVATMVAEAK;DMSHISTGGGASLELMEGK;DLSVGTSLVEDDYVETAK;LAKPFDMYVNDAFGSAHR;EKGAITIIGGGDSVAATEQSGR;IVATDEIPDGWMGLDNGPASTAEQK	0;1;0;1;0;0;1;1;1;0;1;1;1;1;1;1;1;1;1;1	15	66	0.79	0.023	0.0004577	2.31	0.212	0.0003686	0.59	0.072	0.003148	PSi	-	UP	DOWN	phosphoglycerate kinase precursor [Thalassiosira pseudonana CCMP1335]	Phosphoglycerate kinase, chloroplastic OS=Volvox carteri GN=PGK PE=2 SV=1	3-phosphoglycerate kinase	Carbohydrate transport and metabolism ;	K00927|1|0.0|814|tps:THAPSDRAFT_42577| phosphoglycerate kinase [EC:2.7.2.3]	GO:0050896//response to stimulus;GO:0006096//glycolytic process;GO:0016310//phosphorylation	GO:0004618//phosphoglycerate kinase activity;GO:0000166//nucleotide binding	GO:0009526//plastid envelope;GO:0071944//cell periphery;GO:0016020//membrane;GO:0044434//chloroplast part
XP_002288025	0.182	MPGMYPAAAGK;SVADVYNIPGLTNAEK	1;1	2	5	0.87	0.041	0.01007	1.57	0.105	0.0008818	2.25	0.01	5.174e-08	PSi	-	UP	UP	predicted protein [Thalassiosira pseudonana CCMP1335]	Photosystem II 12 kDa extrinsic protein, chloroplastic OS=Phaeodactylum tricornutum GN=psbU PE=3 SV=1	-	-	K02719|1|6e-65|196|tps:THAPSDRAFT_2848|	GO:0042549//photosystem II stabilization	0	GO:0009654//photosystem II oxygen evolving complex;GO:0019898//extrinsic component of membrane
XP_002293623	0.308	ADLSR;FVIFR;LSYHLLK;TTLGGGVATTGGQK;TGYANYDNYENQIR;QTFPESGCVSSCLK;RLEDAYDGQVDVDLSGYSVK;MNYQDNYGNAYYAGAMCASSGTR;NEELVCDFISSVSAGHYDQTGEIVVSGGR	1;1;1;1;1;1;1;1;1	9	82	1.19	0.171	0.09629	2.07	0.313	0.002579	1.53	0.188	0.006945	PSi	-	UP	UP	predicted protein [Thalassiosira pseudonana CCMP1335]	-	-	-	-	-	-	-
XP_002294182	0.098	YAELAR;YLLPNLYAQGTSK	1;1	2	22	1.03	0.068	0.4999	1.61	0.057	0.0001141	1.6	0.015	2.116e-06	PSi	-	UP	UP	predicted protein [Thalassiosira pseudonana CCMP1335]	-	-	-	K00799|1|6e-11|59.7|psoj:PHYSODRAFT_286365| glutathione S-transferase [EC:2.5.1.18]	-	-	-
XP_002287839	0.034	DSLDDPVNWK;LRDSLDDPVNWK	1;1	2	10	1.21	0.03	0.0006009	1.53	0.029	2.493e-05	2.6	0.235	0.0002363	PSi	-	UP	UP	predicted protein [Thalassiosira pseudonana CCMP1335]	Putative transporter arsB OS=Dictyostelium discoideum GN=arsB PE=2 SV=1	Na+/H+ antiporter NhaD and related arsenite permeases	Inorganic ion transport and metabolism ;	-	GO:0055085//transmembrane transport	0	GO:0016021//integral component of membrane
XP_002292085	0.672	SDLASALR;NYVGK;GSITSTTK;DVTCTLEK;NSYYCFK;YCTYTGGQCGR;CLYDNGTLDNR;LVGAEMDEIISVA;GFDYGCSDAVCR;YCQLPTGECNK;LVGVCVPDDRPRPVR;YCQLPTGECNKR;FNMNGEDQICTDK;DKYCQLPTGECNK;TYSNECQAFAASVSVASTGK;NSNLYEYGEFSGVIDSNDCAEK;IATDMMEGNCQQPPAMCTADYNPVCGCDGK	1;0;0;0;0;0;0;0;0;0;0;0;1;0;0;1;0	3	77	1.46	0.059	0.0003036	2.65	0.16	6.521e-05	1.52	0.067	0.000341	PSi	-	UP	UP	predicted protein [Thalassiosira pseudonana CCMP1335]	Four-domain proteases inhibitor OS=Melithaea caledonica PE=1 SV=1	-	-	K06254|1|9e-06|49.3|pif:PITG_07096| agrin	GO:0006508//proteolysis	GO:0008233//peptidase activity	-
XP_002297031	0.049	AVIVTISDK;FALNPLFK;SLGVLDPATTK	1;1;1	3	4	1.49	0.116	0.002237	1.59	0.066	0.0001987	2.05	0.184	0.0005504	PSi	-	UP	UP	predicted protein [Thalassiosira pseudonana CCMP1335]	K(+) efflux antiporter 3, chloroplastic OS=Arabidopsis thaliana GN=KEA3 PE=2 SV=2	Kef-type K+ transport systems, membrane components	Inorganic ion transport and metabolism ;	-	GO:0055085//transmembrane transport;GO:0006813//potassium ion transport	GO:0015299//solute:proton antiporter activity;GO:0000166//nucleotide binding	GO:0016021//integral component of membrane
XP_002287546	0.525	YNSGLIGGMR;VQLDPVK;FGGVEFFK;QIPYTMAK;FHFHDPNESH;IQAVSAMGEEK;KGAGGDGPMMTR;EVGFVNLCTVGLLPR;ADGIGGFYSGFLPILAK;SVSDPEFCDGLVDGFGK;FAVQGEAADAIYASMGSSPK;GAAAGGICCSITHGALCPVDVVK	1;1;1;1;1;1;1;1;1;1;1;1	12	152	1.33	0.079	0.002416	1.55	0.028	1.984e-05	1.52	0.103	0.001164	PSi	-	UP	UP	phosphate transport protein [Thalassiosira pseudonana CCMP1335]	Mitochondrial phosphate carrier protein OS=Saccharomyces cerevisiae (strain ATCC 204508 / S288c) GN=MIR1 PE=1 SV=1	-	-	K15102|1|0.0|541|tps:THAPSDRAFT_27276| solute carrier family 25 (mitochondrial phosphate transporter), member 3	GO:0055085//transmembrane transport	0	GO:0016021//integral component of membrane
XP_002291142	0.105	SGSWYTR;FSQCLDVK;KGDIAESAEYQGGALS;TYNEENFETYASYLAAGTVTSSK	1;1;1;1	4	21	1.24	0.153	0.04227	1.76	0.178	0.00156	1.95	0.221	0.001342	PSi	-	UP	UP	predicted protein [Thalassiosira pseudonana CCMP1335]	-	-	-	-	-	-	-
XP_002287012	0.034	MTSVYER;LSLEFTEIK	1;1	2	3	0.91	0.071	0.07991	1.83	0.137	0.0005203	4.13	0.512	0.0001854	PSi	-	UP	UP	predicted protein [Thalassiosira pseudonana CCMP1335]	UPF0187 protein sll1024 OS=Synechocystis sp. (strain PCC 6803 / Kazusa) GN=sll1024 PE=3 SV=2	Predicted membrane protein	Function unknown ;	-	-	-	-
XP_002290366	0.037	LVYPAECGF;NVMTLFQQK	1;1	2	3	1.49	0.465	0.1061	2.99	0.536	0.001259	1.79	0.32	0.008086	PSi	-	UP	UP	predicted protein [Thalassiosira pseudonana CCMP1335]	Protein PNS1 OS=Gibberella zeae (strain PH-1 / ATCC MYA-4620 / FGSC 9075 / NRRL 31084) GN=PNS1 PE=3 SV=1	-	-	K06515|1|7e-13|73.2|sre:PTSG_08282| solute carrier family 44 (choline transporter-like protein), member 1!K15377|3|2e-12|71.6|tet:TTHERM_00069180| solute carrier family 44 (choline transporter-like protein), member 2/4/5	0	0	GO:0016021//integral component of membrane
XP_002292943	0.559	AEQLAVR;REIVER;NVLPCGFR;TYAATVGK;GAVPMPSIGYGSDK;SVVVNNVGELEMLMMHNR;GAVPMPSIGYGSDKK	1;1;1;1;1;1;1	7	32	0.91	0.075	0.1091	0.64	0.046	0.001112	1.14	0.048	0.00841	P	-	DOWN	-	RL32, ribosomal protein 32 60S large ribosomal subunit [Thalassiosira pseudonana CCMP1335]	60S ribosomal protein L32 OS=Rattus norvegicus GN=Rpl32 PE=1 SV=2	Ribosomal protein L32E	Translation, ribosomal structure and biogenesis ;	K02912|1|9e-76|223|tps:THAPSDRAFT_24410| large subunit ribosomal protein L32e	GO:0006412//translation	GO:0003735//structural constituent of ribosome	GO:0005840//ribosome
XP_002291077	0.438	NPLLAR;LVVLFGFR;GTGASVAK;QMIVDIIHPGR;SELQEVVGGMHK;STGFCVIYDNEDALR	1;1;1;1;1;1	6	39	0.81	0.014	0.0001319	0.55	0.016	3.268e-05	0.86	0.02	0.0008622	P	-	DOWN	-	RS24, ribosomal protein 24 40S small ribosomal subunit [Thalassiosira pseudonana CCMP1335]	40S ribosomal protein S24 OS=Mucor circinelloides f. lusitanicus GN=RPS24 PE=3 SV=1	Ribosomal protein S24E	Translation, ribosomal structure and biogenesis ;	K02974|1|2e-87|252|tps:THAPSDRAFT_269086| small subunit ribosomal protein S24e	GO:0006412//translation	GO:0003735//structural constituent of ribosome;GO:0000166//nucleotide binding	GO:0005840//ribosome
XP_002291480	0.223	NIVDASSLR;EASAYQEYQLPK	1;1	2	10	0.79	0.073	0.01309	0.48	0.071	0.002104	1.15	0.118	0.07537	P	-	DOWN	-	RS26, ribosomal protein 26 40S small ribosomal subunit [Thalassiosira pseudonana CCMP1335]	40S ribosomal protein S26-B OS=Schizosaccharomyces pombe (strain 972 / ATCC 24843) GN=rps26b PE=3 SV=1	Ribosomal protein S26	Translation, ribosomal structure and biogenesis ;	K02976|1|8e-65|191|tps:THAPSDRAFT_20008| small subunit ribosomal protein S26e	GO:0006412//translation	GO:0003735//structural constituent of ribosome	GO:0005840//ribosome
YP_874594	0.19	VGVVISNK;YPHPIYSK	1;1	2	2	0.68	0.086	0.008331	0.63	0.083	0.005809	1.36	0.195	0.0243	P	-	DOWN	-	30S ribosomal protein S17 [Thalassiosira pseudonana]	30S ribosomal protein S17, chloroplastic OS=Thalassiosira pseudonana GN=rps17 PE=3 SV=1	Ribosomal protein S17	Translation, ribosomal structure and biogenesis ;	K02961|1|7e-14|62.4|pif:PITG_20798| small subunit ribosomal protein S17	GO:0006412//translation	GO:0003735//structural constituent of ribosome;GO:0019843//rRNA binding	GO:0005840//ribosome;GO:0009507//chloroplast
YP_874493	0.275	VASIEVIR;VLQGIGIER;IQIGDTLK;IFLIHSPK	1;1;1;1	4	15	0.67	0.045	0.001191	0.47	0.063	0.001498	1.44	0.117	0.00294	P	-	DOWN	-	50S ribosomal protein L19 [Thalassiosira pseudonana]	50S ribosomal protein L19, chloroplastic OS=Thalassiosira pseudonana GN=rpl19 PE=3 SV=1	Ribosomal protein L19	Translation, ribosomal structure and biogenesis ;	K02884|1|8e-14|67.4|mbr:MONBRDRAFT_11975| large subunit ribosomal protein L19	GO:0006412//translation	GO:0003735//structural constituent of ribosome	GO:0005840//ribosome;GO:0009507//chloroplast
XP_002295468	0.384	AVLYQR;VPNQLK;ADPLFPARPR;LGALVHQK;WGGGIMGLK;YRPETAAAK;MEVPFLIVK;VPPSINQFTK;TAAVVALTSVDK;NEAASVFTLLNK;KMEVPFLIVK	1;1;1;1;1;1;1;1;1;1;1	11	57	0.81	0.03	0.001341	0.52	0.019	5.159e-05	1.18	0.111	0.04036	P	-	DOWN	-	predicted protein [Thalassiosira pseudonana CCMP1335]	60S ribosomal protein L7a OS=Oryza sativa subsp. japonica GN=RPL7A PE=2 SV=1	Ribosomal protein HS6-type (S12/L30/L7a)	Translation, ribosomal structure and biogenesis ;	K02936|1|8e-155|433|tps:THAPS_269961| large subunit ribosomal protein L7Ae	0	0	GO:0030529//ribonucleoprotein complex
XP_002292244	0.226	VGLAEPN;VPNLPDLEFK;GDITWIPLSEPK;FTVVFDTGSSNLWVPK;KFYTIFDYENQK;DYSNAQYYGEVMIGTPPQK	1;1;1;1;1;1	6	20	0.71	0.054	0.002843	0.56	0.033	0.0002781	0.89	0.092	0.102	P	-	DOWN	-	predicted protein [Thalassiosira pseudonana CCMP1335]	Cathepsin D OS=Chionodraco hamatus GN=ctsd PE=1 SV=2	-	-	K01379|1|0.0|648|tps:THAPSDRAFT_36297| cathepsin D [EC:3.4.23.5]	GO:0009165//nucleotide biosynthetic process;GO:0006508//proteolysis	GO:0004190//aspartic-type endopeptidase activity	-
XP_002288710	0.134	VVTEDATLFGR;TQPIAIAAGVSLESR;QSAVDYMHPEVGVK;AAVDYLHPEIGVTCVDPTLFGR;NLAVAFLHPEQPVLTTDGASK	1;1;1;1;1	5	13	0.78	0.022	0.0003775	0.59	0.049	0.001031	1.18	0.132	0.06425	P	-	DOWN	-	hypothetical protein THAPSDRAFT_21646 [Thalassiosira pseudonana CCMP1335]	-	-	-	-	-	-	-
XP_002297157	0.118	AEIYAR;DYWIIR;EVPESFTWDNVDGVSYLTK	1;1;1	3	3	1	0.089	0.9511	0.54	0.056	0.00128	0.76	0.11	0.03091	P	-	DOWN	-	predicted protein [Thalassiosira pseudonana CCMP1335]	Cathepsin Z OS=Homo sapiens GN=CTSZ PE=1 SV=1	-	-	K08568|1|0.0|545|tps:THAPSDRAFT_38360| cathepsin X [EC:3.4.18.1]	GO:0006508//proteolysis	GO:0008234//cysteine-type peptidase activity	-
XP_002292331	0.404	GGAIFLVEGLR;AFLPGSHLTGR;GDVIDGIVK;GGCIVDIGAK;AVVEEQMAELSR;TLEPEPGDMIK;FLEVNQEDNK;ITDLEQVLQPGQK;LPDDDLVGQTLPLK;TLEPEPGDMIKDPAR	1;1;1;1;1;1;1;1;1;1	10	42	0.74	0.017	0.0001193	0.53	0.009	4.64e-06	1.27	0.05	0.001174	P	-	DOWN	-	RS1, ribosomal protein 1 [Thalassiosira pseudonana CCMP1335]	30S ribosomal protein S1 OS=Synechococcus sp. (strain ATCC 27144 / PCC 6301 / SAUG 1402/1) GN=rpsA PE=1 SV=4	Ribosomal protein S1	Translation, ribosomal structure and biogenesis ;	K14792|1|1e-09|60.8|acan:ACA1_091380| rRNA biogenesis protein RRP5!K12818|3|4e-06|50.4|ptm:GSPATT00004065001| ATP-dependent RNA helicase DHX8/PRP22 [EC:3.6.4.13]	GO:0006412//translation	GO:0003735//structural constituent of ribosome;GO:0003723//RNA binding	GO:0005840//ribosome;GO:0009536//plastid
XP_002294945	0.406	AITDTMYR;TTAVDNLPR;TPLGWPK;AQLDHSVIDR;FNALPYPADK;VLAEYVWVDAK;HQEHIAVYGEGNELR;HETASIDQFSFGVANR;RPSSNADPYLVTGK;IMATIMEDVDVPEISALDR;WNFDGSSTGQAPGDDSEVILRPCR;NDGVDNILVMCDTYTPAGEALPTNTR	1;1;1;1;1;1;1;1;1;1;1;1	12	41	0.81	0.029	0.001252	0.52	0.017	3.557e-05	0.94	0.022	0.01453	P	-	DOWN	-	hypothetical protein THAPSDRAFT_26051 [Thalassiosira pseudonana CCMP1335]	Glutamine synthetase, chloroplastic OS=Brassica napus GN=GLN2 PE=2 SV=1	Glutamine synthetase	Amino acid transport and metabolism ;	K01915|1|0.0|838|tps:THAPSDRAFT_26051| glutamine synthetase [EC:6.3.1.2]	GO:0009750//response to fructose;GO:0010155//regulation of proton transport;GO:0006098//pentose-phosphate shunt;GO:0009749//response to glucose;GO:0010218//response to far red light;GO:0009744//response to sucrose;GO:0006833//water transport;GO:0010114//response to red light;GO:0009651//response to salt stress;GO:0007568//aging;GO:0006542//glutamine biosynthetic process;GO:0006972//hyperosmotic r…	GO:0004356//glutamate-ammonia ligase activity;GO:0005524//ATP binding	GO:0009941//chloroplast envelope;GO:0048046//apoplast;GO:0022626//cytosolic ribosome;GO:0009570//chloroplast stroma;GO:0009535//chloroplast thylakoid membrane;GO:0005739//mitochondrion
XP_002287212	0.505	FFGVGLVR;EDIASALK;GDQWWMYSR;LGTPVNALYK;LDMMETMMK;GEGDSQLAAIAK;TVGEAFTQFTDK;TKEDIASALK;GKLDMMETMMK;GMCTDLVGSLHLVMVNAR	1;1;1;1;1;1;1;1;1;1	10	40	0.75	0.017	0.0001325	0.6	0.014	2.724e-05	1.01	0.039	0.6285	P	-	DOWN	-	hypothetical protein THAPSDRAFT_261275 [Thalassiosira pseudonana CCMP1335]	Protein Thf1 OS=Cyanothece sp. (strain PCC 7424) GN=thf1 PE=3 SV=1	-	-	-	GO:0010027//thylakoid membrane organization;GO:0015979//photosynthesis	0	GO:0044435//plastid part;GO:0009523//photosystem II
XP_002294599	0.664	TTDGYIVR;AVDPFLK;IASEYLK;EASSIFPIK;QSIIEANVDCR;MFCIAFTK;ALIAGTTGEEIER;LIAPSIFAEK;MVNTMSTLAGK;KAVDPFLK;KQSIIEANVDCR;EASSIFPIKDCYIR;VIELSLADLNNNEAMSYR;FDVTALMEWHTDDGQDVGQNVAPAVPEETVAGSGGR	1;1;1;1;1;1;1;1;1;1;1;1;1;1	14	92	0.8	0.022	0.0005569	0.45	0.015	1.918e-05	1.04	0.024	0.0421	P	-	DOWN	-	RS3A, ribosomal protein 3A 40S small ribosomal subunit [Thalassiosira pseudonana CCMP1335]	40S ribosomal protein S3a OS=Nicotiana tabacum GN=cyc07 PE=1 SV=1	Ribosomal protein S3AE	Translation, ribosomal structure and biogenesis ;	K02984|1|1e-168|468|tps:THAPSDRAFT_26046| small subunit ribosomal protein S3Ae	GO:0006412//translation	GO:0003735//structural constituent of ribosome	GO:0005840//ribosome
XP_002296155	0.464	TAVIVGK;TNAPPIGLNR;MLECPK;APTGANTVLLR;EALAHFGK;MSVCAISFTENAR;IVAAGGECITLDQLALR;TSVTNPHAYDGVKPFVR	1;1;1;1;1;1;1;1	8	57	0.82	0.034	0.002488	0.42	0.029	0.0001317	0.96	0.044	0.1654	P	-	DOWN	-	RL18, ribosomal protein 18, 60S large ribosomal subunit [Thalassiosira pseudonana CCMP1335]	60S ribosomal protein L18-2 OS=Arabidopsis thaliana GN=RPL18B PE=1 SV=2	Ribosomal protein L18E	Translation, ribosomal structure and biogenesis ;	K02883|1|4e-141|392|tps:THAPS_41319| large subunit ribosomal protein L18e	GO:0006412//translation	GO:0003735//structural constituent of ribosome	GO:0022626//cytosolic ribosome;GO:0043231//intracellular membrane-bounded organelle;GO:0016020//membrane
XP_002290123	0.463	AAILK;LDPYAAAAR;MFAPTK;NPLTSIK;GPLVIYK;SNDGVEQAFR;LVSAESWGTGR;NLPGVELCCVDR;LNLLQLAPGGHMGR;SIPEDLMANADLAR;AGETTLPEVMTAPMR;DILAAVGALADVEK;YAVASALAATAVPALVMAR;TDIVQFVHTNMNK;VDDVPEIPLVLDNTLESAK	1;1;1;1;1;1;1;1;1;1;1;1;1;1;1	15	117	0.86	0.041	0.0083	0.53	0.007	2.626e-06	0.98	0.043	0.3235	P	-	DOWN	-	RL4e, ribosomal protein 4e 60S large ribosomal subunit [Thalassiosira pseudonana CCMP1335]	60S ribosomal protein L4-1 OS=Arabidopsis thaliana GN=RPL4A PE=2 SV=1	Ribosomal protein L4	Translation, ribosomal structure and biogenesis ;	K02930|1|0.0|646|tps:THAPSDRAFT_22610| large subunit ribosomal protein L4e	GO:0006412//translation	GO:0003735//structural constituent of ribosome	GO:0005840//ribosome;GO:0043231//intracellular membrane-bounded organelle
YP_874535	0.584	ITITPR;IIGTLGGR;GVIVVGATNR;QVTVNLPDR;ALQIILDNR;VIIDLIVER;QVDLYDNSR;VDILDAALLRPGR;GILLVGPPGTGK;NQAQLNQNVVSSR;LLDLETMEGDEFR;TFGIESPENPDTIR;AEFEEIVSFLK;ELLSSYTILPNK;VEIPVGASQLIQK;IIGGIAGTPMEDSK;FLEYLEMGWVK;EYNIDFDAHPAEQK;NAIVQASSPELGNRPQTIR;NKPLGEDVSLVQLANR;ASENAPCIVFIDEIDAVGR;TPGFSGADLANLLNEAAILATR;RPDTGVNFNDIAGIDEAK;AAEQVIFGDPEVTTGASSDLQQVTNLAR;LIAYHEVGHAITGTVLQSHDEVEK;AIANEADVPFFSVAGSEFVEMFIGIGAAR	1;1;1;1;1;1;1;1;1;1;1;1;1;1;1;1;1;1;1;1;1;1;1;1;1;1	26	121	0.8	0.013	0.0001235	0.61	0.002	9.92e-08	1.13	0.109	0.09841	P	-	DOWN	-	cell division protein FtsH-like protein [Thalassiosira pseudonana]	ATP-dependent zinc metalloprotease FtsH OS=Odontella sinensis GN=ftsH PE=3 SV=1	ATP-dependent Zn proteases	Posttranslational modification, protein turnover, chaperones ;	K03798|1|3e-153|460|gtt:GUITHDRAFT_86435| cell division protease FtsH [EC:3.4.24.-]	GO:0006200//ATP catabolic process;GO:0051301//cell division;GO:0006508//proteolysis;GO:0030163//protein catabolic process	GO:0008270//zinc ion binding;GO:0004222//metalloendopeptidase activity;GO:0005524//ATP binding;GO:0016887//ATPase activity	GO:0016021//integral component of membrane;GO:0009535//chloroplast thylakoid membrane
YP_874579	0.4	IIENNLK;LGDLPGLTQK;LEGVVQNYCDR;RLGDLPGLTQK;EKLEGVVQNYCDR;TINFSAPPAHLTFNK;FNYGISENQLYHYIK	1;1;1;1;1;1;1	7	14	0.7	0.023	0.0002343	0.59	0.037	0.000474	1.29	0.042	0.0006137	P	-	DOWN	-	30S ribosomal protein S4 [Thalassiosira pseudonana]	30S ribosomal protein S4, chloroplastic OS=Thalassiosira pseudonana GN=rps4 PE=3 SV=1	Ribosomal protein S4 and related proteins	Translation, ribosomal structure and biogenesis ;	K02986|1|8e-11|60.1|psoj:PhsooMp46| small subunit ribosomal protein S4!K02997|3|3e-08|53.5|tot:TOT_040000588| small subunit ribosomal protein S9e	GO:0006412//translation	GO:0003735//structural constituent of ribosome;GO:0019843//rRNA binding	GO:0015935//small ribosomal subunit;GO:0009507//chloroplast;GO:0005739//mitochondrion
XP_002293441	0.416	IDDAYFAR;AVESTPLMK;VDVSGADVSK;NYLGSNFSLK;VNQAYVIATSTK;YYPADDIPRPK;ALESGLLLVTGPYK	1;1;1;1;1;1;1	7	42	0.8	0.035	0.001994	0.47	0.016	2.414e-05	0.96	0.055	0.2784	P	-	DOWN	-	RL6, ribosomal protein 6 [Thalassiosira pseudonana CCMP1335]	60S ribosomal protein L6 OS=Mesembryanthemum crystallinum GN=RPL6 PE=2 SV=1	Ribosomal protein L14E/L6E/L27E	Translation, ribosomal structure and biogenesis ;	K02934|1|7e-130|363|tps:THAPSDRAFT_37032| large subunit ribosomal protein L6e	GO:0006412//translation	GO:0003735//structural constituent of ribosome	GO:0022626//cytosolic ribosome;GO:0043231//intracellular membrane-bounded organelle;GO:0016020//membrane;GO:0044446//intracellular organelle part
XP_002293798	0.436	VGLIGAR;TVSSNVR;YVQAQR;GAPVAK;EILHDPGR;AQIGVVAGGGR;TDKPLLK;ATLNCGNVLPLK;QVPEGTIVCNIEAK;GSGCFAVVISHDEDK;GSGCFAVVISHDEDKGTTR	1;1;1;1;1;1;1;1;1;1;1	11	61	0.85	0.064	0.02024	0.42	0.033	0.0001986	0.94	0.103	0.3401	P	-	DOWN	-	RL8, ribosomal protein 8 [Thalassiosira pseudonana CCMP1335]	60S ribosomal protein L8 OS=Xenopus laevis GN=rpl8 PE=2 SV=3	Ribosomal protein L2	Translation, ribosomal structure and biogenesis ;	K02938|1|0.0|521|tps:THAPSDRAFT_264201| large subunit ribosomal protein L8e	GO:0006412//translation	GO:0003735//structural constituent of ribosome;GO:0003723//RNA binding;GO:0016740//transferase activity	GO:0015934//large ribosomal subunit;GO:0009507//chloroplast
XP_002288449	0.514	IMLAAR;LLIVTDPR;FAHYTGAQSIAGR;DGLHILNIGK;NSDSSMEEYIWR;FTPGTFTNQITK;TSDWDVPVDLFFHR;KDGLHILNIGK;EEDIQMMLSAGVHTGTR;VIVAIENPEDVVAISARPWGMR	1;1;1;1;1;1;1;1;1;1	10	72	0.76	0.029	0.000775	0.52	0.021	6.826e-05	0.89	0.088	0.09196	P	-	DOWN	-	40S ribosomal protein-like protein [Thalassiosira pseudonana CCMP1335]	40S ribosomal protein S0 OS=Laccaria bicolor (strain S238N-H82 / ATCC MYA-4686) GN=RPS0 PE=3 SV=1	Ribosomal protein S2	Translation, ribosomal structure and biogenesis ;	K02998|1|9e-158|439|tps:THAPSDRAFT_21871| small subunit ribosomal protein SAe	GO:0006412//translation;GO:0008295//spermidine biosynthetic process;GO:0006527//arginine catabolic process;GO:0009651//response to salt stress;GO:0042256//mature ribosome assembly	GO:0003735//structural constituent of ribosome;GO:0008792//arginine decarboxylase activity	GO:0015935//small ribosomal subunit;GO:0009507//chloroplast;GO:0022626//cytosolic ribosome;GO:0005634//nucleus;GO:0005886//plasma membrane
XP_002295206	0.526	ADIYK;AEVLMGK;ELMTTYSK;FVSALNTISK;VTASQAALLQK;EVLESNVRPAPAR;VLDITDDVLAAK;VGAVAPIDVIVPK;SVYDSGSLFDAK;KQQYFSTMK;LAMEPFTYGLVLK;GQIEMTTDTHLISAGER;EFVEENPDTPIAQLEACCR;GPTGCDPGQTAFFQTLQIATK	1;1;1;1;1;1;1;1;1;1;1;1;1;1	14	103	0.78	0.03	0.001054	0.44	0.004	5.122e-07	0.96	0.105	0.4837	P	-	DOWN	-	predicted protein [Thalassiosira pseudonana CCMP1335]	60S acidic ribosomal protein P0 OS=Ictalurus punctatus GN=rplp0 PE=2 SV=1	Ribosomal protein L10	Translation, ribosomal structure and biogenesis ;	K02941|1|0.0|531|tps:THAPSDRAFT_25812| large subunit ribosomal protein LP0	GO:0042254//ribosome biogenesis;GO:0006414//translational elongation	GO:0003735//structural constituent of ribosome	GO:0005840//ribosome
XP_002289769	0.35	VGFAHK;FEGVVLAK;LILNCCVGESGDR;EEAIQWFQDK;VLEQLTGQQPVYSK;KEEAIQWFQDK	1;1;1;1;1;1	6	22	0.74	0.044	0.001856	0.43	0.016	2.156e-05	0.91	0.136	0.273	P	-	DOWN	-	RL11A, ribosomal protein 11A 60S large ribosomal subunit [Thalassiosira pseudonana CCMP1335]	60S ribosomal protein L11 OS=Oryza sativa subsp. japonica GN=RPL11 PE=2 SV=1	Ribosomal protein L5	Translation, ribosomal structure and biogenesis ;	K02868|1|6e-131|365|tps:THAPSDRAFT_25949| large subunit ribosomal protein L11e	GO:0006412//translation	GO:0003735//structural constituent of ribosome	GO:0005840//ribosome
XP_002294128	0.015	LPLIMK;SSLDESVQFLR;ANTIGGNAVYVK;MSYGDPFNPSFLMAR	1;1;1;1	4	8	0.68	0.014	3.928e-05	0.66	0.022	0.0001464	0.75	0.015	8.286e-05	P	-	DOWN	-	predicted protein [Thalassiosira pseudonana CCMP1335]	-	-	-	K20282|1|2e-21|104|spar:SPRG_19023| GRIP and coiled-coil domain-containing protein 2!K21110|2|3e-18|94.0|psoj:PHYSODRAFT_486665| cingulin-like protein 1	GO:0000042//protein targeting to Golgi	-	-
XP_002290681	0.17	DEDDDPAGFWLLR;ATMSGIGGIGGTFLDIR;ALASWLAGTEVAGLK;ELVMETDIDNQYLMAK	1;1;1;1	4	8	0.7	0.005	2.142e-06	0.54	0.019	5.099e-05	1.02	0.004	0.002952	P	-	DOWN	-	predicted protein [Thalassiosira pseudonana CCMP1335]	-	-	-	K18758|1|8e-15|78.2|smin:v1.2.003432.t1| DIS3-like exonuclease 2 [EC:3.1.13.-]	-	-	-
XP_002287575	0.361	AAGGACLLAA;GNAGGQHHHR;APVIDLVSK;SFTPTLNIDK;LFNVAGEGVYEAAK	1;1;1;1;1	5	14	0.8	0.037	0.002457	0.52	0.05	0.000875	1.13	0.104	0.08106	P	-	DOWN	-	RL17A, ribosomal protein 27A 60S large ribosomal subunit [Thalassiosira pseudonana CCMP1335]	60S ribosomal protein L27a OS=Rattus norvegicus GN=Rpl27a PE=1 SV=3	Ribosomal protein L15	Translation, ribosomal structure and biogenesis ;	K02900|1|8e-105|297|tps:THAPSDRAFT_39735| large subunit ribosomal protein L27Ae	GO:0006412//translation	GO:0003735//structural constituent of ribosome	GO:0005840//ribosome
XP_002289706	0.274	LVGEYGLR;IFEGTALLR;RIFEGTALLR;TLLTLDPK;HIDISADSPYGQGAPGR	1;1;1;1;1	5	36	0.76	0.047	0.002984	0.43	0.004	3.07e-07	1.24	0.096	0.0119	P	-	DOWN	-	RS9, ribosomal protein 9 [Thalassiosira pseudonana CCMP1335]	40S ribosomal protein S9-2 OS=Arabidopsis thaliana GN=RPS9C PE=2 SV=1	Ribosomal protein S4 and related proteins	Translation, ribosomal structure and biogenesis ;	K02997|1|2e-117|332|tps:THAPSDRAFT_268651| small subunit ribosomal protein S9e	GO:0006412//translation	GO:0003735//structural constituent of ribosome;GO:0019843//rRNA binding	GO:0043231//intracellular membrane-bounded organelle;GO:0015935//small ribosomal subunit
XP_002288036	0.229	GGNVVFDVEMK;YGNFITISYK;NVPGLDEGLHTMK;LGYVSSGLGPIPVGPYGR;SGLQYIDLVEGTGASPK	1;1;1;1;1	5	6	0.67	0.039	0.0008394	0.64	0.093	0.008375	1.07	0.082	0.1918	P	-	DOWN	-	predicted protein [Thalassiosira pseudonana CCMP1335]	Peptidyl-prolyl cis-trans isomerase FKBP16-3, chloroplastic OS=Arabidopsis thaliana GN=FKBP16-3 PE=1 SV=2	FKBP-type peptidyl-prolyl cis-trans isomerases 1	Posttranslational modification, protein turnover, chaperones ;	K14826|1|1e-09|60.5|ddi:DDB_G0285357| FK506-binding nuclear protein [EC:5.2.1.8]!K08827|4|5e-09|59.3|smin:v1.2.020739.t1| serine/threonine-protein kinase PRP4 [EC:2.7.11.1]	GO:0006457//protein folding;GO:0000413//protein peptidyl-prolyl isomerization	GO:0003755//peptidyl-prolyl cis-trans isomerase activity	-
YP_874514	0.154	LIDDAK;GVTYSTLINSFK	1;1	2	4	0.83	0.056	0.01073	0.49	0.028	0.0001351	1.28	0.123	0.01451	P	-	DOWN	-	50S ribosomal protein L20 [Thalassiosira pseudonana]	50S ribosomal protein L20, chloroplastic OS=Thalassiosira pseudonana GN=rpl20 PE=3 SV=1	Ribosomal protein L20	Translation, ribosomal structure and biogenesis ;	K02887|1|9e-25|92.0|spar:SPRG_00631| large subunit ribosomal protein L20	GO:0006412//translation;GO:0000027//ribosomal large subunit assembly	GO:0003735//structural constituent of ribosome;GO:0019843//rRNA binding	GO:0005840//ribosome;GO:0009507//chloroplast
XP_002287516	0.492	ILGVHAR;YSDFLK;IMVGLEK;DVFSQAK;ILSNVDGEVER;ITVDLPDFK;GVILDGPPGTGK;LVNNSYITAK;VDILDQALLRPGR;QYLESQLAVALGGR;STIGWEQIDGAVDR;LELAEVVDFLK;GKPLEPDVDLEAIGR;VTFSADGTQLLGVDTDGTR;HILSENMDLLHHLAK;KNAPCIIFIDEIDAVGR;TPGFSGAQLENLMNEAAISAAR;RTPGFSGAQLENLMNEAAISAAR;EWGMSEIVGPIALSTPSSGGPFMGR;AVAGEAGVPFISISGSEFVEMFVGVGASR	1;1;1;1;1;1;1;1;1;1;1;1;1;1;1;1;1;1;1;1	20	103	0.75	0.011	3.604e-05	0.59	0.008	3.941e-06	1.13	0.105	0.08325	P	-	DOWN	-	metalloprotease [Thalassiosira pseudonana CCMP1335]	ATP-dependent zinc metalloprotease FtsH 3 OS=Synechocystis sp. (strain PCC 6803 / Kazusa) GN=ftsH3 PE=1 SV=1	ATP-dependent Zn proteases	Posttranslational modification, protein turnover, chaperones ;	K03798|1|0.0|1098|tps:THAPSDRAFT_31930| cell division protease FtsH [EC:3.4.24.-]	GO:0006200//ATP catabolic process;GO:0006508//proteolysis;GO:0030163//protein catabolic process	GO:0008270//zinc ion binding;GO:0004222//metalloendopeptidase activity;GO:0005524//ATP binding;GO:0016887//ATPase activity	GO:0009579//thylakoid;GO:0009507//chloroplast;GO:0016020//membrane
XP_002288857	0.285	VVVINAK;ITVLEVGSK;DYVDINIANPR;ASESFPSLISVGR;GLVVDGAMLCEK;AGVLVVGGGTTGVELAGEIR;GEEETLGADGIIIATGSK;MAVEPQTAETAYQPLSK	1;1;1;1;1;1;1;1	8	14	1.05	0.14	0.5578	0.66	0.024	0.0001778	0.7	0.084	0.008836	P	-	DOWN	-	predicted protein [Thalassiosira pseudonana CCMP1335]	Apoptosis-inducing factor homolog B OS=Dictyostelium discoideum GN=aifB PE=3 SV=1	Uncharacterized NAD(FAD)-dependent dehydrogenases	General function prediction only ;	-	GO:0055114//oxidation-reduction process	GO:0050660//flavin adenine dinucleotide binding;GO:0016491//oxidoreductase activity	-
XP_002287042	0.22	NQLEALAR;LEFLNEK;ELALLAEAK;ELMDVFDK;AQQMAQAAQK;MPTIDMFDDDGR;SGDGALQLDEFVTVER;FDINDDGEVSLSELK	1;1;1;1;1;1;1;1	8	42	0.75	0.053	0.003813	0.64	0.017	5.474e-05	0.75	0.043	0.002042	P	-	DOWN	-	plant like protein [Thalassiosira pseudonana CCMP1335]	Protein TIC 20-v, chloroplastic OS=Arabidopsis thaliana GN=TIC20-V PE=2 SV=1	-	-	-	0	GO:0005509//calcium ion binding	-
XP_002289487	0.183	VYDVTAGIK;FYGEGNDYHDWVGK;IKDDVDAENIMTITR	1;1;1	3	8	0.72	0.045	0.001697	0.62	0.04	0.0006639	0.73	0.055	0.003316	P	-	DOWN	-	predicted protein [Thalassiosira pseudonana CCMP1335]	Probable steroid-binding protein 3 OS=Arabidopsis thaliana GN=MP3 PE=1 SV=1	-	-	K17278|1|5e-40|134|aaf:AURANDRAFT_24035| membrane-associated progesterone receptor component	0	GO:0020037//heme binding	GO:0005829//cytosol
XP_002286095	0.748	QIVSGSR;VYVVTSI;LWEINSGR;IWDLESK;VWALTNCK;DVLSVAFSVDNR;DKSVMVWR;DGTAMLWDLNEGK;YWLCAATDECIK;DGTAMLWDLNEGKR;FSPSQSVPLIVSCGWDR;YTIGTDAQGHSEWVSCVR;LYSLDAGEIIHSLVFSPNR;DWVTSIATTSEDPNLILSASR;VVVDTLRPEEFDLGNEEGTGHAR;APHCTSLAWSADGSTLFAGYSDK;NDLIGHTGYLNTVCVSPDGSLCASGGK	1;1;1;1;1;1;1;1;1;1;1;1;1;1;1;1;1	17	85	0.89	0.027	0.004926	0.6	0.049	0.001076	0.93	0.129	0.3268	P	-	DOWN	-	guanine nucleotide binding protein beta subunit-like protein [Thalassiosira pseudonana CCMP1335]	Guanine nucleotide-binding protein subunit beta-like protein OS=Chlamydomonas reinhardtii GN=GBLP PE=1 SV=1	FOG: WD40 repeat	General function prediction only ;	K14753|1|0.0|664|tps:THAPSDRAFT_26063| guanine nucleotide-binding protein subunit beta-2-like 1 protein	GO:0046686//response to cadmium ion;GO:0016310//phosphorylation;GO:0048364//root development;GO:0048367//shoot system development	GO:0016301//kinase activity	GO:0005730//nucleolus;GO:0022626//cytosolic ribosome;GO:0009507//chloroplast
XP_002292528	0.536	FLDLSVGSR;SFLENPLISR;VESELLAIK;QVEEMLAGK;TQTEAVATAMK;LNNIVGITDDYIK;GEVEATIISAEPLNK;SEVDPSIMGGLQIQIGDK;APTNPHKPPLNLYGLNAR	1;1;1;1;1;1;1;1;1	9	18	0.71	0.023	0.0002243	0.62	0.032	0.0003164	0.98	0.383	0.7292	P	-	DOWN	-	synthase of ATP synthase [Thalassiosira pseudonana CCMP1335]	ATP synthase subunit O, mitochondrial OS=Homo sapiens GN=ATP5O PE=1 SV=1	F0F1-type ATP synthase, delta subunit (mitochondrial oligomycin sensitivity protein)	Energy production and conversion ;	K02137|1|7e-136|380|tps:THAPSDRAFT_29359| F-type H+-transporting ATPase subunit O	GO:0042777//plasma membrane ATP synthesis coupled proton transport	GO:0046933//proton-transporting ATP synthase activity, rotational mechanism;GO:0016787//hydrolase activity	GO:0005886//plasma membrane
XP_002287127	0.301	HWWGIR;LVAIIQNPR;NVVFGLTK;ILNTNVEGK;YSQVFAQNFDAK	1;1;1;1;1	5	26	0.83	0.024	0.000963	0.49	0.03	0.0001794	1.29	0.149	0.02193	P	-	DOWN	-	RS18, ribosomal protein 18 40S small ribosomal subunit [Thalassiosira pseudonana CCMP1335]	40S ribosomal protein S18 OS=Arabidopsis thaliana GN=RPS18A PE=1 SV=1	Ribosomal protein S13	Translation, ribosomal structure and biogenesis ;	K02964|1|5e-107|302|tps:THAPSDRAFT_26893| small subunit ribosomal protein S18e	GO:0006412//translation	GO:0003735//structural constituent of ribosome;GO:0003723//RNA binding	GO:0005730//nucleolus;GO:0005773//vacuole;GO:0005886//plasma membrane;GO:0005618//cell wall;GO:0022627//cytosolic small ribosomal subunit
XP_002293045	0.448	AFIASA;ADLLTANTGR;VTNLAPLEFPCK;VSTTSLQSTAWDIASIGR;AYTEDGMMRPIQSLIGTR;QLNAQVELLNGPNNFK;AAAIDINNTGPGDFPLNAAAAYASSQMAAQR	1;1;1;1;1;1;1	7	208	0.74	0.025	0.0003809	0.64	0.031	0.0003489	0.86	0.027	0.00239	P	-	DOWN	-	predicted protein [Thalassiosira pseudonana CCMP1335]	-	-	-	-	-	-	-
YP_874599	0.155	SLQGLYR;AWRPPEPYK;ACDKEQLGLFAAK	1;1;1	3	7	0.74	0.08	0.01104	0.54	0.064	0.00188	1.28	0.13	0.01717	P	-	DOWN	-	50S ribosomal protein L6 [Thalassiosira pseudonana]	50S ribosomal protein L6, chloroplastic OS=Thalassiosira pseudonana GN=rpl6 PE=3 SV=1	Ribosomal protein L6P/L9E	Translation, ribosomal structure and biogenesis ;	-	GO:0006412//translation	GO:0003735//structural constituent of ribosome;GO:0019843//rRNA binding	GO:0005840//ribosome;GO:0009507//chloroplast;GO:0005739//mitochondrion
XP_002289998	0.384	LILIESR;YESATASTMVA;GLTPSQIGVILR;KGLTPSQIGVILR;DSHGIAQVHTVTGQK	1;1;1;1;1	5	19	0.8	0.062	0.009474	0.41	0.044	0.0004504	1.17	0.078	0.01677	P	-	DOWN	-	RS13, ribosomal protein 13 40S small ribosomal subunit [Thalassiosira pseudonana CCMP1335]	40S ribosomal protein S13 OS=Glycine max GN=RPS13 PE=2 SV=1	Ribosomal protein S15P/S13E	Translation, ribosomal structure and biogenesis ;	K02953|1|2e-110|311|tps:THAPSDRAFT_26221| small subunit ribosomal protein S13e	GO:0006412//translation	GO:0003735//structural constituent of ribosome	GO:0022627//cytosolic small ribosomal subunit
XP_002288080	0.46	TILQER;YALTGK;GYMSAK;LLYDTK;MSDIYK;ECLPVAIILR;VGTLEHVEK;HDGSFSIVTIK;FEIGAMIMVTK;FPDPDVAVNDTVK;TDHNYPAGFMDVVELEK;QANVFVIGSGDHPQVTLPK	1;0;1;1;1;1;1;1;1;1;1;1	11	55	0.72	0.046	0.002111	0.42	0.013	1.346e-05	0.92	0.068	0.1156	P	-	DOWN	-	RS4, ribosomal protein 4 [Thalassiosira pseudonana CCMP1335]	40S ribosomal protein S4, Y isoform 1 OS=Monodelphis domestica GN=RPS4Y1 PE=2 SV=3	Ribosomal protein S4E	Translation, ribosomal structure and biogenesis ;	K02987|1|0.0|541|tps:THAPSDRAFT_27292| small subunit ribosomal protein S4e	GO:0006412//translation	GO:0003735//structural constituent of ribosome;GO:0003723//RNA binding	GO:0005840//ribosome;GO:0016020//membrane;GO:0009536//plastid;GO:0044446//intracellular organelle part
XP_002293898	0.362	QAVDMSPFR;WSFDDIEIR;GSSNSYAIK;GDHATYLPHTAGR;VNYALYLLATGAR;DISLVDYIACK;TVAECLAEELVNAAR	1;1;1;1;1;1;1	7	42	0.91	0.027	0.007161	0.53	0.049	0.0007785	0.98	0.105	0.664	P	-	DOWN	-	RS5, ribosomal protein 5 [Thalassiosira pseudonana CCMP1335]	40S ribosomal protein S5 (Fragment) OS=Cicer arietinum GN=RPS5 PE=2 SV=1	Ribosomal protein S7	Translation, ribosomal structure and biogenesis ;	K02989|1|3e-129|365|tps:THAPSDRAFT_29955| small subunit ribosomal protein S5e	GO:0006412//translation	GO:0003735//structural constituent of ribosome;GO:0003723//RNA binding	GO:0022626//cytosolic ribosome;GO:0005773//vacuole;GO:0005886//plasma membrane;GO:0005618//cell wall;GO:0015935//small ribosomal subunit;GO:0009507//chloroplast
XP_002293792	0.424	QGFPMR;ALFNLTR;LQNLYER;LVTPLVLQR;VIEIDDEKR;INIAVPSTGLQK;AGDNPIAGLTDDSVPR;MAQEIDGAVLGEEFAGYVLR;GCIVSHDIAVLNLCVVK	1;1;1;1;1;1;1;1;1	9	56	0.7	0.036	0.0007825	0.43	0.011	6.898e-06	0.89	0.036	0.009828	P	-	DOWN	-	RS6, ribosomal protein 6 [Thalassiosira pseudonana CCMP1335]	40S ribosomal protein S6 OS=Rattus norvegicus GN=Rps6 PE=1 SV=1	Ribosomal protein S6E (S10)	Translation, ribosomal structure and biogenesis ;	K02991|1|4e-171|472|tps:THAPSDRAFT_269779| small subunit ribosomal protein S6e	GO:0006412//translation	GO:0003735//structural constituent of ribosome	GO:0005840//ribosome
XP_002290452	0.276	WGFTK;SALYLAGQE;MLSCAGADR;HGLLEK;VHPFHVIR;VDIGQILLSVR;DASEPHVVEAIR	1;1;1;1;1;1;1	7	30	0.89	0.063	0.04617	0.56	0.035	0.0003458	1.07	0.067	0.115	P	-	DOWN	-	RL10, ribosomal protein 10 60S large ribosomal subunit [Thalassiosira pseudonana CCMP1335]	60S ribosomal protein L10-1 OS=Oryza sativa subsp. japonica GN=SC34 PE=2 SV=1	Ribosomal protein L16/L10E	Translation, ribosomal structure and biogenesis ;	K02866|1|3e-162|448|tps:THAPSDRAFT_28443| large subunit ribosomal protein L10e	GO:0006412//translation;GO:0010224//response to UV-B	GO:0003735//structural constituent of ribosome	GO:0044446//intracellular organelle part;GO:0009507//chloroplast;GO:0022626//cytosolic ribosome;GO:0016020//membrane
XP_002288665	0.064	SHFLGGIVR;VNPAYQLDPSTGK;IPQSNYGQYMVVWDR;VAIPSMEMGSGYTVFDSK	0;1;1;1	3	5	0.74	0.085	0.01372	0.66	0.046	0.00125	0.83	0.072	0.02187	P	-	DOWN	-	predicted protein [Thalassiosira pseudonana CCMP1335]	Putative ascorbate peroxidase OS=Hydra viridissima GN=APX1 PE=2 SV=1	Catalase (peroxidase I)	Inorganic ion transport and metabolism ;	K00434|1|2e-17|85.9|lmi:LMXM_33_0070| L-ascorbate peroxidase [EC:1.11.1.11]	GO:0006633//fatty acid biosynthetic process;GO:0006979//response to oxidative stress;GO:0055114//oxidation-reduction process	GO:0005506//iron ion binding;GO:0020037//heme binding;GO:0004601//peroxidase activity	GO:0016021//integral component of membrane
XP_002291158	0.058	STILTEAANYIR;GLLSIGGVIVPK	1;1	2	2	0.93	0.151	0.3652	0.66	0.102	0.0122	0.91	0.05	0.0392	P	-	DOWN	-	predicted protein [Thalassiosira pseudonana CCMP1335]	-	-	-	-	GO:0007165//signal transduction	GO:0004871//signal transducer activity	-
XP_002289196	0.452	EGVLVVK;IAVFSYLFR;GYLALPAEIVPATHK;GYLALPAEIVPATHKK	1;1;1;1	4	20	0.94	0.044	0.08709	0.64	0.022	0.0001194	0.95	0.062	0.238	P	-	DOWN	-	RS10, ribosomal protein 10 40S small ribosomal subunit [Thalassiosira pseudonana CCMP1335]	40S ribosomal protein S10 OS=Spodoptera frugiperda GN=RpS10 PE=2 SV=1	Ribosomal protein S10E	Translation, ribosomal structure and biogenesis ;	K02947|1|2e-74|217|tps:THAPSDRAFT_19501| small subunit ribosomal protein S10e	0	0	GO:0005840//ribosome
XP_002287446	0.207	DIELVMSQAGCTR;ENDNDLVNAIMSLTT;SPTADTYVVFGEAK	1;1;1	3	10	0.84	0.044	0.006148	0.6	0.098	0.007511	0.94	0.204	0.5178	P	-	DOWN	-	hypothetical protein THAPSDRAFT_39622 [Thalassiosira pseudonana CCMP1335]	Nascent polypeptide-associated complex subunit alpha-like protein OS=Pinus taeda PE=2 SV=1	Transcription factor homologous to NACalpha-BTF3	Transcription ;	K03626|1|8e-81|241|tps:THAPSDRAFT_39622| nascent polypeptide-associated complex subunit alpha	-	-	-
XP_002296296	0.463	EIIAR;GMPHK;TGIVFNVTK;VGDYVDIFANPSIHK;DHGPLHLSQYFLSVK;EGYFLAAPGGDGEITTIQPLPFSDLV	0;1;1;1;1;1	5	21	0.9	0.075	0.08279	0.5	0.055	0.00104	1.06	0.134	0.5037	P	-	DOWN	-	RL21, ribosomal protein 21, 60S large ribosomal subunit [Thalassiosira pseudonana CCMP1335]	60S ribosomal protein L21-A OS=Saccharomyces cerevisiae (strain ATCC 204508 / S288c) GN=RPL21A PE=1 SV=1	Ribosomal protein L21E	Translation, ribosomal structure and biogenesis ;	K02889|1|7e-118|331|tps:THAPS_29007| large subunit ribosomal protein L21e	GO:0006412//translation	GO:0003735//structural constituent of ribosome	GO:0005840//ribosome
XP_002291974	0.316	NAMPAFGGR;EALEQYLAGGR;LSDEDIANVASYVIATSEAGWD	1;1;1	3	41	0.73	0.044	0.001851	0.53	0.026	0.0001272	0.68	0.056	0.00238	P	-	DOWN	-	hypothetical protein THAPSDRAFT_35934 [Thalassiosira pseudonana CCMP1335]	Cytochrome c6 OS=Bumilleriopsis filiformis GN=petJ PE=1 SV=1	Cytochrome c, mono- and diheme variants	Energy production and conversion ;	K08906|1|2e-80|234|tps:THAPSDRAFT_35934|	GO:0015979//photosynthesis;GO:0022900//electron transport chain	GO:0009055//electron carrier activity;GO:0005506//iron ion binding;GO:0020037//heme binding	GO:0009543//chloroplast thylakoid lumen
XP_002291542	0.359	AAAVAK;VNTLITPR;TQTLSLER;DFDALDVANR;YPLTTESSMK;DLYQIECEK	0;1;1;1;1;1	5	30	0.73	0.032	0.0007577	0.43	0.031	0.0001658	1	0.059	0.8626	P	-	DOWN	-	RL23a, ribosomal protein 23a 60S large ribosomal subunit [Thalassiosira pseudonana CCMP1335]	60S ribosomal protein L23a OS=Rattus norvegicus GN=Rpl23a PE=2 SV=1	Ribosomal protein L23	Translation, ribosomal structure and biogenesis ;	K02893|1|5e-83|241|tps:THAPSDRAFT_6363| large subunit ribosomal protein L23Ae	GO:0006412//translation;GO:0006979//response to oxidative stress;GO:0006355//regulation of transcription, DNA-templated;GO:0009409//response to cold;GO:0009644//response to high light intensity	GO:0003735//structural constituent of ribosome;GO:0003677//DNA binding;GO:0003700//sequence-specific DNA binding transcription factor activity;GO:0000166//nucleotide binding	GO:0005618//cell wall;GO:0005730//nucleolus;GO:0022626//cytosolic ribosome;GO:0016020//membrane
YP_874604	0.268	LLGIDLPR;FIELAEISADTR;TDDITTEQAVVLR	1;1;1	3	8	0.88	0.024	0.002556	0.65	0.073	0.003985	1.42	0.077	0.001062	P	-	DOWN	-	30S ribosomal protein S13 [Thalassiosira pseudonana]	30S ribosomal protein S13, chloroplastic OS=Thalassiosira pseudonana GN=rps13 PE=3 SV=1	Ribosomal protein S13	Translation, ribosomal structure and biogenesis ;	-	GO:0006412//translation	GO:0003735//structural constituent of ribosome;GO:0019843//rRNA binding	GO:0005840//ribosome;GO:0009507//chloroplast;GO:0005739//mitochondrion
XP_002297365	0.436	ETPYFSR;LHPPDDGFR;TSVPGLTAPSAL;LDATISYK;VYAPCAGDK;TLLVGMGSTLFR;EQAVVLLDK;GSCVFAQTSVMR;THPAEEGWK;KTSVPGLTAPSAL;SHFLPIFEEAK;EQAVVLLDKK;DGFEICTVDHQK;HGNVALVSLGDLGESK;VVSSWGPYTTTSGTAK;STDEFVVGILGDLHMDPR;TMQVTVVQPNEDGSYWR;IWAADLLGLEDDSEAK;DAVYTSHEVTIDQEQIDWFENLVK	1;1;1;1;1;1;1;0;1;1;1;1;0;1;1;1;1;1;1	17	66	0.83	0.015	0.0002571	0.65	0.009	9.538e-06	1.09	0.046	0.02687	P	-	DOWN	-	hypothetical protein THAPSDRAFT_bd1658 [Thalassiosira pseudonana CCMP1335]	-	-	-	-	0	GO:0016787//hydrolase activity	-
XP_002288348	0.445	AQSLTLQR;LVWTQAWR;IWPGTGK;GLSETNLK;AVVGLSLEDIK;DGKPIFLGSSK	1;1;1;1;1;1	6	41	0.69	0.068	0.004614	0.38	0.022	6.069e-05	1.02	0.07	0.5716	P	-	DOWN	-	RL24, ribosomal protein 24 60S large ribosomal subunit [Thalassiosira pseudonana CCMP1335]	60S ribosomal protein L24-A OS=Schizosaccharomyces pombe (strain 972 / ATCC 24843) GN=rpl24a PE=3 SV=1	Ribosomal protein L24E	Translation, ribosomal structure and biogenesis ;	K02896|1|3e-82|238|tps:THAPSDRAFT_32752| large subunit ribosomal protein L24e	0	0	GO:0005840//ribosome
YP_874586	0.429	IGQYLGWK;VNSLDMNVIK;AAIEYLFNVK;LLANNQYSFIVSPK	1;1;1;1	4	7	0.7	0.056	0.00287	0.56	0.033	0.0002883	1.24	0.095	0.01272	P	-	DOWN	-	50S ribosomal protein L23 [Thalassiosira pseudonana]	50S ribosomal protein L23, chloroplastic OS=Thalassiosira pseudonana GN=rpl23 PE=3 SV=1	Ribosomal protein L23	Translation, ribosomal structure and biogenesis ;	K02893|1|8e-08|48.9|lma:LMJF_06_0580| large subunit ribosomal protein L23Ae	GO:0006412//translation	GO:0003735//structural constituent of ribosome;GO:0019843//rRNA binding;GO:0000166//nucleotide binding	GO:0005840//ribosome;GO:0009507//chloroplast
XP_002288962	0.393	GEGFNFK;YLDIAGAK;LDDPWSEGNPVR;SSVPCIFIGGK;QSMAIAIAGEYDAEAVK;YVGGFDGGVGEEAPGILEMAFQGTLR	1;1;1;1;1;1	6	11	0.72	0.019	0.0001511	0.65	0.029	0.0002846	0.89	0.022	0.002319	P	-	DOWN	-	predicted protein [Thalassiosira pseudonana CCMP1335]	-	-	-	K03676|1|2e-17|78.2|aaf:AURANDRAFT_77966| glutaredoxin 3	GO:0045454//cell redox homeostasis	GO:0009055//electron carrier activity;GO:0015035//protein disulfide oxidoreductase activity	-
XP_002289140	0.08	ELDMGIFFR;FDPSTLVGK;GHTLQGNYEEAFVYAK	1;1;1	3	5	0.79	0.04	0.002691	0.56	0.022	8.458e-05	0.78	0.022	0.0004122	P	-	DOWN	-	violaxanthin de-epoxidase-like 1 [Thalassiosira pseudonana CCMP1335]	Violaxanthin de-epoxidase, chloroplastic OS=Spinacia oleracea GN=VDE1 PE=1 SV=2	-	-	K04554|1|7e-61|210|smin:v1.2.025205.t1| ubiquitin-conjugating enzyme E2 J2 [EC:2.3.2.23]!K09839|2|6e-37|140|gtt:GUITHDRAFT_109359| violaxanthin de-epoxidase [EC:1.23.5.1]	GO:0055114//oxidation-reduction process	GO:0046422//violaxanthin de-epoxidase activity	GO:0009507//chloroplast
XP_002292477	0.256	LLLDDSTPELR;SCEALGQFAK;GLPQLTASLVK;GYDVVICDVK;GGGTPGYATYGATK;ALSELTMQQVETVVK;GTIQVHSLSPGMVFTK	1;1;1;1;1;1;1	7	36	0.72	0.082	0.01026	0.66	0.035	0.0005605	0.85	0.062	0.02253	P	-	DOWN	-	predicted protein [Thalassiosira pseudonana CCMP1335]	Probable chlorophyll(ide) b reductase NYC1, chloroplastic OS=Arabidopsis thaliana GN=NYC1 PE=1 SV=1	Dehydrogenases with different specificities (related to short-chain alcohol dehydrogenases)	Lipid transport and metabolism ; Secondary metabolites biosynthesis, transport and catabolism ; General function prediction only ;	K13606|1|0.0|654|tps:THAPSDRAFT_8063| chlorophyll(ide) b reductase [EC:1.1.1.294]	GO:0055114//oxidation-reduction process	GO:0016491//oxidoreductase activity;GO:0000166//nucleotide binding	-
XP_002289348	0.141	LLIIEPR;AVFVYWPPWR;EWFASDEGK	1;1;1	3	5	0.74	0.038	0.001441	0.65	0.026	0.0002245	1.06	0.097	0.3151	P	-	DOWN	-	thylakoidal processing peptidase [Thalassiosira pseudonana CCMP1335]	Chloroplast processing peptidase OS=Arabidopsis thaliana GN=PLSP1 PE=2 SV=2	Signal peptidase I	Intracellular trafficking, secretion, and vesicular transport ;	K03100|1|7e-116|328|tps:THAPSDRAFT_33566| signal peptidase I [EC:3.4.21.89]	GO:0006508//proteolysis	GO:0008236//serine-type peptidase activity	GO:0016021//integral component of membrane
YP_874595	0.529	AIIVR;ADGMYIR;EAIPNMPIK;IGDTIIGVVK;FDDNAAVIVNMENNPR;MIYPQTMLTVADNTGAK	1;1;1;1;1;1	6	20	0.7	0.018	9.577e-05	0.57	0.007	2.614e-06	1.41	0.042	0.0001814	P	-	DOWN	-	50S ribosomal protein L14 [Thalassiosira pseudonana]	50S ribosomal protein L14, chloroplastic OS=Thalassiosira pseudonana GN=rpl14 PE=3 SV=1	Ribosomal protein L14	Translation, ribosomal structure and biogenesis ;	K02894|1|2e-17|74.3|smin:v1.2.030715.t1| large subunit ribosomal protein L23e	GO:0006412//translation	GO:0003735//structural constituent of ribosome;GO:0019843//rRNA binding	GO:0015934//large ribosomal subunit;GO:0009507//chloroplast;GO:0005739//mitochondrion
XP_002292744	0.683	GYWGR;LIPAPR;LNIAPVR;ALFYALR;GAILAAK;IMPVQK;CSSEVATAIR;TMGNFIK;LQDEVMK;GTGLVSSPAGK;ASAPHTVPTK;DENVWVPVTK;EAEIIDYFLK;LLSMAGIEDCYTSTR;NTYGYLEPDLWK;AFVAVGDAAGHIGLGVK;EGGRDENVWVPVTK;ENVLTAAPFQEHTDFLSK	1;1;1;1;1;1;1;1;1;1;1;1;1;1;1;1;1;1	18	93	0.88	0.033	0.007134	0.51	0.023	8.118e-05	1.13	0.046	0.009729	P	-	DOWN	-	RS2, ribosomal protein 2 [Thalassiosira pseudonana CCMP1335]	40S ribosomal protein S2 OS=Drosophila melanogaster GN=RpS2 PE=1 SV=2	Ribosomal protein S5	Translation, ribosomal structure and biogenesis ;	K02981|1|2e-164|457|tps:THAPSDRAFT_24262| small subunit ribosomal protein S2e	GO:0006412//translation	GO:0003735//structural constituent of ribosome;GO:0003723//RNA binding	GO:0005730//nucleolus;GO:0005886//plasma membrane;GO:0005618//cell wall;GO:0022627//cytosolic small ribosomal subunit;GO:0009507//chloroplast
XP_002294111	0.428	HVFPTR;VVIILAGR;YQVDMDLK;AAGSSYFFQK;YQVDMDLKK;NIEDGNDDKQFSHCLVAGIAR	1;1;1;1;1;1	6	31	0.73	0.028	0.0004397	0.4	0.021	4.804e-05	1.2	0.152	0.06672	P	-	DOWN	-	60S subunit ribosomal protein L27 [Thalassiosira pseudonana CCMP1335]	60S ribosomal protein L27 OS=Rattus norvegicus GN=Rpl27 PE=2 SV=2	Ribosomal protein L14E/L6E/L27E	Translation, ribosomal structure and biogenesis ;	K02901|1|3e-94|270|tps:THAPSDRAFT_30154| large subunit ribosomal protein L27e	GO:0006412//translation	GO:0003735//structural constituent of ribosome	GO:0005840//ribosome
XP_002290279	0.184	MVVHVER;VLMSANLSK;KDDEVLVVR	1;1;1	3	15	0.85	0.081	0.0375	0.48	0.023	7.369e-05	1.1	0.087	0.1119	P	-	DOWN	-	RL26, ribosomal protein 26 60S large ribosomal subunit [Thalassiosira pseudonana CCMP1335]	60S ribosomal protein L26-2 OS=Arabidopsis thaliana GN=RPL26B PE=2 SV=1	Ribosomal protein L24	Translation, ribosomal structure and biogenesis ;	K02898|1|1e-88|255|tps:THAPSDRAFT_26250| large subunit ribosomal protein L26e	GO:0006412//translation	GO:0003735//structural constituent of ribosome;GO:0005515//protein binding	GO:0022625//cytosolic large ribosomal subunit;GO:0009507//chloroplast;GO:0016020//membrane;GO:0005634//nucleus
XP_002287284	0.59	QVIPYR;AALSDFDR;WEGSSWAK;IALTDLTVK;AAWAEGDTLAK;VVLITYGPDAGK;LATVIDVVDQNK;CLVQGPEEITGVK	1;1;1;1;1;1;1;1	8	39	0.78	0.06	0.006738	0.42	0.025	8.313e-05	1.05	0.09	0.3269	P	-	DOWN	-	RL14, ribosomal protein 14 60S large ribosomal subunit [Thalassiosira pseudonana CCMP1335]	60S ribosomal protein L14 OS=Mus musculus GN=Rpl14 PE=1 SV=3	Ribosomal protein L14E/L6E/L27E	Translation, ribosomal structure and biogenesis ;	K02875|1|1e-93|268|tps:THAPSDRAFT_39499| large subunit ribosomal protein L14e	GO:0006412//translation	GO:0003735//structural constituent of ribosome	GO:0005840//ribosome
XP_002291880	0.127	VQDFVTMGR;DFVNAGMFPASSIK	1;1	2	2	0.72	0.052	0.002751	0.64	0.044	0.000957	1.16	0.082	0.02714	P	-	DOWN	-	predicted protein [Thalassiosira pseudonana CCMP1335]	54S ribosomal protein L10, mitochondrial OS=Schizosaccharomyces pombe (strain 972 / ATCC 24843) GN=mrpl10 PE=3 SV=2	Ribosomal protein L15	Translation, ribosomal structure and biogenesis ;	K02876|1|4e-110|313|tps:THAPSDRAFT_17747| large subunit ribosomal protein L15	GO:0006412//translation	GO:0003735//structural constituent of ribosome	GO:0015934//large ribosomal subunit
XP_002287021	0.127	ASIALNK;SGAVTFSVER	1;1	2	4	0.79	0.094	0.02637	0.57	0.086	0.004774	0.74	0.108	0.02337	P	-	DOWN	-	RL28, ribosomal protein 28 60S large ribosomal subunit [Thalassiosira pseudonana CCMP1335]	60S ribosomal protein L28-2 OS=Arabidopsis thaliana GN=RPL28C PE=2 SV=1	-	-	K02903|1|3e-76|223|tps:THAPSDRAFT_19541| large subunit ribosomal protein L28e	GO:0006412//translation	GO:0003735//structural constituent of ribosome	GO:0005840//ribosome
XP_002292741	0.301	VMLYPSR;VMLYPSRV;DLPPQSIGGR;DSTQFYLGK	1;1;1;1	4	33	0.83	0.056	0.01202	0.59	0.034	0.0003576	1.13	0.068	0.02852	P	-	DOWN	-	RL35A, ribosomal protein 35A 60S large ribosomal subunit [Thalassiosira pseudonana CCMP1335]	60S ribosomal protein L35a OS=Pongo abelii GN=RPL35A PE=3 SV=1	Ribosomal protein L35AE/L33A	Translation, ribosomal structure and biogenesis ;	K02917|1|2e-70|207|tps:THAPSDRAFT_29531| large subunit ribosomal protein L35Ae	GO:0006412//translation	GO:0003735//structural constituent of ribosome	GO:0005840//ribosome
XP_002294914	0.289	EVQVGVFMR;SGVGNIFVK;LDGMLIDGK;FQGVNLYVK;DEFSAMGTITSAR;ALDSMNFTEIK;NIPFEWTEDK;GFGFVCYSTPEDATR;SLGYAYVNYHQVADAER;DNRPGQADWTNVFIK;RDNRPGQADWTNVFIK;GYGYVHYETNEAAASAIEK;NLDDTVTDDVLRDEFSAMGTITSAR	1;1;1;1;1;1;1;1;1;1;1;1;1	13	43	0.9	0.016	0.00114	0.64	0.011	1.425e-05	0.73	0.123	0.03037	P	-	DOWN	-	polyadenlyte binding protein [Thalassiosira pseudonana CCMP1335]	Polyadenylate-binding protein, cytoplasmic and nuclear OS=Schizosaccharomyces pombe (strain 972 / ATCC 24843) GN=pab1 PE=1 SV=2	RNA-binding proteins (RRM domain)	General function prediction only ;	K13126|1|0.0|812|tps:THAPSDRAFT_13224| polyadenylate-binding protein	0	GO:0000166//nucleotide binding;GO:0003723//RNA binding	-
XP_002288588	0.075	LLGAAPVSFVK;EALIDLVQPIGGWGR	1;1	2	3	0.87	0.014	0.0004586	0.62	0.04	0.0006438	0.87	0.028	0.003212	P	-	DOWN	-	predicted protein [Thalassiosira pseudonana CCMP1335]	-	-	-	-	-	-	-
XP_002289796	0.385	FANLDIR;NLLVADPR;ATLMAYDR;SIIAYYAK;GGGFTAQIYAIR;AFEPVLVLGQDK	1;1;1;1;1;1	6	40	0.85	0.077	0.03784	0.49	0.07	0.001873	1.04	0.102	0.53	P	-	DOWN	-	RS16, ribosomal protein 16 40S small ribosomal subunit [Thalassiosira pseudonana CCMP1335]	40S ribosomal protein S16 OS=Fritillaria agrestis GN=RPS16 PE=2 SV=1	Ribosomal protein S9	Translation, ribosomal structure and biogenesis ;	K02960|1|4e-75|221|tps:THAPSDRAFT_40312| small subunit ribosomal protein S16e	0	0	GO:0030529//ribonucleoprotein complex
YP_874587	0.229	GVITIR;EGNYVTLR;YNISAVVNSIEYDPNR;ALSAFSEITTDKPEK;YILHPNNLNVGDTILSGK	1;1;1;1;1	5	9	0.67	0.23	0.07809	0.4	0.121	0.006373	1.25	0.258	0.1435	P	-	DOWN	-	50S ribosomal protein L2 [Thalassiosira pseudonana]	50S ribosomal protein L2, chloroplastic OS=Thalassiosira pseudonana GN=rpl2 PE=3 SV=1	Ribosomal protein L2	Translation, ribosomal structure and biogenesis ;	K02938|1|2e-25|102|edi:EDI_281410| large subunit ribosomal protein L8e	GO:0006412//translation	GO:0003735//structural constituent of ribosome;GO:0003723//RNA binding;GO:0016740//transferase activity	GO:0015934//large ribosomal subunit;GO:0009507//chloroplast;GO:0005739//mitochondrion
YP_874598	0.311	AIAEILK;VTDNIADMLTR;HEIVEIPGTK;SLGIGGEVLCYIW	1;1;1;1	4	13	0.74	0.07	0.006876	0.62	0.061	0.002034	1.39	0.061	0.0006566	P	-	DOWN	-	30S ribosomal protein S8 [Thalassiosira pseudonana]	30S ribosomal protein S8, chloroplastic OS=Thalassiosira pseudonana GN=rps8 PE=3 SV=1	Ribosomal protein S8	Translation, ribosomal structure and biogenesis ;	-	GO:0006412//translation	GO:0003735//structural constituent of ribosome;GO:0019843//rRNA binding	GO:0005840//ribosome;GO:0009507//chloroplast;GO:0005739//mitochondrion
XP_002287868	0.207	FVWAQGVR;AKPDLVSR;DYTIHLAK	1;1;1	3	10	0.73	0.044	0.001724	0.51	0.017	3.062e-05	1.03	0.039	0.1696	P	-	DOWN	-	predicted protein [Thalassiosira pseudonana CCMP1335]	60S ribosomal protein L31 OS=Cyanophora paradoxa GN=RPL31 PE=3 SV=1	Ribosomal protein L31E	Translation, ribosomal structure and biogenesis ;	K02910|1|2e-70|207|tps:THAPSDRAFT_27101| large subunit ribosomal protein L31e	GO:0006412//translation	GO:0003735//structural constituent of ribosome	GO:0005840//ribosome
XP_002287520	0.359	DGLIMK;LAASVLK;KPAVVHSR;VLLETIHTMK;IWLDPNEINEISLANSR;KIWLDPNEINEISLANSR	1;1;1;1;1;1	6	26	0.81	0.041	0.003323	0.52	0.031	0.0002015	0.89	0.054	0.02886	P	-	DOWN	-	RL19, ribosomal protein 19 60S large ribosomal subunit [Thalassiosira pseudonana CCMP1335]	60S ribosomal protein L19 OS=Drosophila melanogaster GN=RpL19 PE=1 SV=2	Ribosomal protein L19E	Translation, ribosomal structure and biogenesis ;	K02885|1|1e-112|320|tps:THAPSDRAFT_268372| large subunit ribosomal protein L19e	GO:0006412//translation	GO:0003735//structural constituent of ribosome	GO:0005840//ribosome;GO:0005739//mitochondrion
XP_002287532	0.578	TVLASR;HINMDLR;VDLWFATR;NFLGEK;VPLLEGVK;FLDGIYVSEK;TIDIPEGVTVEIAAR;KVPLLEGVK;KFLDGIYVSEK;DEIFLSGNDIALVSLTAAQIQQSTNVR	1;1;1;1;1;1;1;1;1;1	10	44	0.99	0.065	0.6932	0.46	0.021	5.713e-05	1.04	0.1	0.5604	P	-	DOWN	-	RL9, ribosomal protein 9 [Thalassiosira pseudonana CCMP1335]	60S ribosomal protein L9-2 OS=Arabidopsis thaliana GN=RPL9D PE=2 SV=1	Ribosomal protein L6P/L9E	Translation, ribosomal structure and biogenesis ;	K02940|1|1e-136|380|tps:THAPSDRAFT_26137| large subunit ribosomal protein L9e	GO:0001510//RNA methylation;GO:0006412//translation	GO:0003735//structural constituent of ribosome;GO:0019843//rRNA binding	GO:0022625//cytosolic large ribosomal subunit
XP_002289546	0.14	EGLYR;GGGWFGGGK;GGGWFGGGKV	0;1;1	2	10	0.85	0.113	0.07641	0.66	0.101	0.012	0.97	0.051	0.3429	P	-	DOWN	-	predicted protein [Thalassiosira pseudonana CCMP1335]	-	-	-	-	-	-	-
XP_002292199	0.239	SLLFK;TIGQISGSGLVFK;GVTLYVSNFERPLTER;DFFTEPSYASVTAVK	1;1;1;1	4	14	0.67	0.059	0.00263	0.64	0.045	0.001038	0.71	0.075	0.007123	P	-	DOWN	-	predicted protein [Thalassiosira pseudonana CCMP1335]	Protein CreA OS=Shigella flexneri GN=creA PE=4 SV=1	Uncharacterized protein conserved in bacteria	Function unknown ;	-	-	-	-
XP_002288716	0.129	AILGMLYR;LATTIAPILK	1;1	2	2	0.82	0.032	0.002157	0.65	0.041	0.0008244	1.42	0.028	5.117e-05	P	-	DOWN	-	predicted protein [Thalassiosira pseudonana CCMP1335]	50S ribosomal protein L13 OS=Acholeplasma laidlawii (strain PG-8A) GN=rplM PE=3 SV=1	Ribosomal protein L13	Translation, ribosomal structure and biogenesis ;	K02871|1|2e-103|293|tps:THAPSDRAFT_32894| large subunit ribosomal protein L13	GO:0006412//translation	GO:0003735//structural constituent of ribosome	GO:0005840//ribosome
YP_874518	0.313	VLGPK;GLMPSPK;TGVVHVNFGK;TTVTLPHGIGK;SGTVSTNLTETLSDFK;DQLMENLTSLYQSIEQNRPSGVK	0;1;1;1;1;1	5	17	0.69	0.015	5.076e-05	0.54	0.024	0.0001098	1.42	0.081	0.001109	P	-	DOWN	-	50S ribosomal protein L1 [Thalassiosira pseudonana]	50S ribosomal protein L1, chloroplastic OS=Thalassiosira pseudonana GN=rpl1 PE=3 SV=1	Ribosomal protein L1	Translation, ribosomal structure and biogenesis ;	K02863|1|2e-59|187|ehx:EMIHUDRAFT_468608| large subunit ribosomal protein L1	GO:0006412//translation	GO:0003735//structural constituent of ribosome;GO:0019843//rRNA binding	GO:0015934//large ribosomal subunit;GO:0009507//chloroplast
XP_002297283	0.532	GLFTK;DIVETGSGSIK;NFPGAVSNIDLEAR;ELPYALYDSQDVLVR;KNFPGAVSNIDLEAR;GVSPDNTLLCTSLCCDELAR;MKELPYALYDSQDVLVR;SGIALVDSCCGSAIAASNYLK;FDYYDENGNMVENMLGSIK;KGVSPDNTLLCTSLCCDELAR	0;1;1;1;1;1;1;1;1;1	9	49	0.69	0.021	0.0001494	0.66	0.032	0.00043	0.67	0.032	0.0004591	P	-	DOWN	-	predicted protein [Thalassiosira pseudonana CCMP1335]	-	-	-	-	-	-	-
XP_002287953	0.481	VPESVLK;QIHNATFVK;AQGGFFVPAMPK;LIEPYVTYGYPSR;EANNFLWPFK;ALKVPESVLK;IPIADNSVIEEGVGSVGVK;CCADLIHEIYTVGPHFK;LVHFLEGGEAGNRGEEINK	1;1;1;1;1;1;1;1;1	9	55	0.72	0.035	0.0008675	0.43	0.023	7.421e-05	1.09	0.089	0.129	P	-	DOWN	-	hypothetical protein THAOC_34210 [Thalassiosira oceanica]	60S ribosomal protein L7 OS=Bos taurus GN=RPL7 PE=2 SV=1	Ribosomal protein L30/L7E	Translation, ribosomal structure and biogenesis ;	K02937|1|1e-122|350|tps:THAPSDRAFT_27167| large subunit ribosomal protein L7e	0	0	GO:0030529//ribonucleoprotein complex
XP_002295395	0.412	FPGYDR;LTLEER;TQVGK;AAVQSK;RFPGYDR;IFGALK;AFSPDK;ALLDVGCK;ILTSASSNELPR;NYAASYCTGLLCAR;GAADGGLDIPHSEK;STYYVDEVDEDKRPFR;IFGGHVGEYMEYLEEEDNTK	1;1;1;1;1;1;1;1;1;1;1;1;1	13	40	0.86	0.081	0.04685	0.4	0.039	0.0003139	1	0.083	0.8963	P	-	DOWN	-	RL5, ribosomal protein 5, 60S large ribosomal subunit [Thalassiosira pseudonana CCMP1335]	60S ribosomal protein L5 OS=Styela clava GN=RPL5 PE=3 SV=3	Ribosomal protein L18	Translation, ribosomal structure and biogenesis ;	K02932|1|0.0|598|tps:THAPS_802| large subunit ribosomal protein L5e	GO:0006412//translation	GO:0008097//5S rRNA binding;GO:0003735//structural constituent of ribosome	GO:0005840//ribosome
XP_002294130	0.083	LPHLLDVVTNR;LFDYEPSK;SSASDGLWLSEER;EALIDFWTNK;ILVGSAEYGEYDAEVAR	1;1;1;1;1	5	6	0.72	0.037	0.001053	0.65	0.024	0.00017	0.73	0.028	0.0004915	P	-	DOWN	-	predicted protein [Thalassiosira pseudonana CCMP1335]	Insulin-degrading enzyme OS=Bos taurus GN=IDE PE=2 SV=1	Secreted/periplasmic Zn-dependent peptidases, insulinase-like	Posttranslational modification, protein turnover, chaperones ;	K01408|1|5e-102|337|pif:PITG_08991| insulysin [EC:3.4.24.56]	GO:0006508//proteolysis	GO:0004222//metalloendopeptidase activity;GO:0008270//zinc ion binding	-
XP_002296774	0.504	LTLDFHTNK;IAGFTTHLMK;IIDEIAITPSK;IIDEIAITPSKR;RLDFVPEVSALEQETIAIDR	1;1;1;1;1	5	16	0.79	0.083	0.0207	0.58	0.013	1.779e-05	1.19	0.058	0.005723	P	-	DOWN	-	predicted protein [Thalassiosira pseudonana CCMP1335]	40S ribosomal protein S17-B OS=Schizosaccharomyces pombe (strain 972 / ATCC 24843) GN=rps17b PE=1 SV=1	Ribosomal protein S17E	Translation, ribosomal structure and biogenesis ;	K02962|1|1e-80|234|tps:THAPSDRAFT_37809| small subunit ribosomal protein S17e	GO:0006412//translation	GO:0003735//structural constituent of ribosome	GO:0005840//ribosome
XP_002292928	0.262	VLGFFY;WVVNLLPSR;QVLIRPSSK;FDVQVHEIEK	1;1;1;1	4	11	0.89	0.033	0.00778	0.44	0.031	0.0001622	1.02	0.056	0.6199	P	-	DOWN	-	RS15A, ribosomal protein 15 40S small ribosomal subunit [Thalassiosira pseudonana CCMP1335]	40S ribosomal protein S15a OS=Daucus carota GN=RPS15A PE=2 SV=3	Ribosomal protein S8	Translation, ribosomal structure and biogenesis ;	K02957|1|6e-94|268|tps:THAPSDRAFT_26367| small subunit ribosomal protein S15Ae	GO:0006412//translation	GO:0003735//structural constituent of ribosome	GO:0005840//ribosome
XP_002286250	0.053	GVPFFVVGEDAK;DADVFSPLYFQK	1;1	2	3	0.83	0.04	0.004254	0.66	0.028	0.0002881	1.22	0.079	0.008438	P	-	DOWN	-	hypothetical protein THAPSDRAFT_20845 [Thalassiosira pseudonana CCMP1335]	-	-	-	-	-	-	-
[truncated: 384 more rows]
